# Supplementary material for: Novel regulators of heparan sulfate proteoglycans modulate cellular uptake of α-synuclein fibrils
Source: Commun Biol. 2025 Oct 6;8:1426. doi: 10.1038/s42003-025-08786-2 (PMC12501064; doi:10.1038/s42003-025-08786-2)
Supplement: Supplementary file 3 — Supplementary Data 1 [file 42003_2025_8786_MOESM3_ESM.xlsx]

## Sheet: Table S1
Table S1: MAGeCK analysis of NGS data from genome-wide CRISPR screen - enrichment in cells with 15% lower vs 15% higher PFF signal
														column identifier	definition
id	num	neg.score	neg.p-value	neg.fdr	neg.rank	neg.goodsgrna	pos.score	pos.p-value	pos.fdr	pos.rank	pos.goodsgrna			id	Gene symbol
LacZ	96	1	1	1	18057	0	6.33e-22	2.74e-07	0.00135	1	48			num	The number of targeting sgRNAs for each gene in the TKOv3 library
NDST1	4	1	1	1	18055	0	2.56e-09	2.74e-07	0.00135	2	4			neg.score	The RRA (robust rank aggregation) lo value of this gene in negative selection, i.e. depletion in cells with 15% lower PFF signal
COPG1	4	1	1	1	18054	0	2.26e-08	8.22e-07	0.00135	3	4			neg.p-value	The raw p-value (using permutation) of this gene in negative selection, i.e. depletion in cells with 15% lower PFF signal
EXT1	4	0.99997	0.99996	1	18044	0	4.43e-08	8.22e-07	0.00135	4	4			neg.fdr	The false discovery rate of this gene in negative selection, i.e. depletion in cells with 15% lower PFF signal
SLC10A7	4	1	1	1	18049	0	7.93e-08	8.22e-07	0.00135	5	4			neg.rank	The ranking of this gene in negative selection, i.e. depletion in cells with 15% lower PFF signal
TP53	4	1	1	1	18053	0	9.3e-08	8.22e-07	0.00135	6	4			neg.goodsgrna	The number of "good" sgRNAs, i.e., sgRNAs whose ranking is below the alpha cutoff (determined by the --gene-test-fdr-threshold option), in negative selection.
CDKN1A	4	1	1	1	18052	0	1.09e-07	8.22e-07	0.00135	7	4			pos.score	The RRA (robust rank aggregation) lo value of this gene in positive selection, i.e. enrichment in cells with 15% lower PFF signal
EGFP	22	0.99998	0.99997	1	18045	0	1.22e-07	8.22e-07	0.00135	8	13			pos.p-value	The raw p-value (using permutation) of this gene in positive selection, i.e. enrichment in cells with 15% lower PFF signal
ACTB	3	1	1	1	18051	0	1.24e-07	8.22e-07	0.00135	9	3			pos.fdr	The false discovery rate of this gene in positive selection, i.e. enrichment in cells with 15% lower PFF signal
CUL3	4	1	1	1	18048	0	1.83e-07	8.22e-07	0.00135	10	4			pos.rank	The ranking of this gene in positive selection, i.e. enrichment in cells with 15% lower PFF signal
DYRK1A	4	1	1	1	18050	0	1.98e-07	8.22e-07	0.00135	11	4			pos.goodsgrna	The number of "good" sgRNAs, i.e., sgRNAs whose ranking is below the alpha cutoff (determined by the --gene-test-fdr-threshold option), in positive selection.
luciferase	24	1	1	1	18056	0	2.26e-07	1.37e-06	0.001904	12	13
C3orf58	4	0.99999	0.99999	1	18047	0	3.39e-07	1.37e-06	0.001904	13	4
ACTG1	4	0.99889	0.99892	1	18009	0	6.45e-07	2.47e-06	0.003182	14	3
FOXC2	4	0.95728	0.95729	1	17001	0	2.67e-06	1.29e-05	0.015161	15	3
SLC39A9	4	0.99996	0.99996	1	18043	0	2.96e-06	1.34e-05	0.015161	16	4
KIRREL	4	0.99612	0.99621	1	17914	0	3.83e-06	1.62e-05	0.017181	17	3
TM9SF2	4	0.99994	0.99994	1	18042	0	1.21e-05	5.07e-05	0.048723	18	4
ZNF660	4	0.99999	0.99998	1	18046	0	1.24e-05	5.13e-05	0.048723	19	4
COPB1	4	0.98257	0.98274	1	17571	0	1.79e-05	7.7e-05	0.069554	20	3
ATP6V1B2	4	0.99699	0.99708	1	17942	0	2.15e-05	8.64e-05	0.074257	21	3
ITGB5	4	0.95188	0.95184	1	16898	0	3.26e-05	0.00012365	0.101485	22	3
SYS1	4	0.77948	0.77974	1	13399	0	4.33e-05	0.00015271	0.119888	23	3
TOP3B	4	0.99994	0.99993	1	18041	0	6.08e-05	0.00021741	0.163573	24	4
FBXW7	4	0.99993	0.99992	1	18040	0	6.97e-05	0.00024866	0.179604	25	4
KLHL21	4	0.99024	0.99038	1	17771	0	8.33e-05	0.00030185	0.192111	26	3
ALG5	4	0.99985	0.99984	1	18035	0	8.44e-05	0.00030733	0.192111	27	4
YY1	4	0.98057	0.98078	1	17530	0	8.52e-05	0.00030898	0.192111	28	3
GATA6	4	0.99991	0.99991	1	18039	0	8.7e-05	0.00031611	0.192111	29	4
ARHGAP29	4	0.98445	0.98469	1	17622	0	8.96e-05	0.00032872	0.192111	30	2
RPL31	2	0.99991	0.99991	1	18038	0	9e-05	0.00032981	0.192111	31	2
RABAC1	4	0.29043	0.32342	1	5452	1	9.86e-05	0.0003671	0.207147	32	3
EIF2S1	4	0.74192	0.74204	1	12744	0	0.00011447	0.00042961	0.235074	33	3
ZNF600	4	0.99987	0.99987	1	18037	0	0.0001253	0.00046415	0.246506	34	4
DSC2	4	0.99064	0.99078	1	17779	0	0.00013208	0.00049157	0.247655	35	3
TMED10	4	0.99785	0.99791	1	17969	0	0.00013358	0.00049705	0.247655	36	3
PODXL2	4	0.48278	0.48411	1	8160	1	0.00014066	0.00051898	0.247655	37	2
TRAPPC8	4	0.99877	0.9988	1	18007	0	0.00014126	0.00052118	0.247655	38	3
TLR3	4	0.99986	0.99985	1	18036	0	0.00014481	0.00053872	0.249429	39	4
CHD8	4	0.98079	0.981	1	17534	0	0.00016184	0.00061	0.275371	40	3
COG3	4	0.99854	0.99859	1	17999	0	0.00017312	0.00064674	0.284835	41	3
LRRC57	4	0.99981	0.99981	1	18034	0	0.00018702	0.00069445	0.297375	42	4
SLC16A9	4	0.88261	0.88266	1	15433	0	0.0001902	0.00070815	0.297375	43	3
BMP7	4	0.92205	0.92197	1	16239	0	0.00019692	0.00073721	0.302543	44	2
KIAA1432	4	0.99978	0.99978	1	18033	0	0.00021551	0.0008085	0.324154	45	4
PACS1	4	0.9329	0.93287	1	16486	0	0.00022083	0.00082933	0.324154	46	3
KIR3DL1	4	0.99977	0.99977	1	18032	0	0.00022714	0.00085346	0.324154	47	4
MAN1A2	4	0.13974	0.21829	1	3790	1	0.0002295	0.00086168	0.324154	48	2
WDR81	4	0.99522	0.99529	1	17904	0	0.00023479	0.00088252	0.325217	49	3
ARHGAP17	4	0.062375	0.11028	0.951684	2091	1	0.00025317	0.00094612	0.333873	50	1
COPA	4	0.27065	0.30876	1	5197	1	0.0002572	0.00095599	0.333873	51	2
TRAM2	4	0.99519	0.99526	1	17903	0	0.00025853	0.00096148	0.333873	52	3
C2orf62	4	0.80888	0.80921	1	13960	0	0.00029644	0.0010602	0.357426	53	3
NELFB	4	0.8311	0.83132	1	14395	0	0.00030675	0.0010816	0.357426	54	3
HDGFL1	4	0.88697	0.88702	1	15518	0	0.00030943	0.0010887	0.357426	55	3
NXPE4	4	0.47643	0.47815	1	8059	1	0.00037696	0.0012631	0.407267	56	2
TSPYL5	4	0.88179	0.88182	1	15420	0	0.00040002	0.0013272	0.420445	57	3
UCN2	4	0.36085	0.37812	1	6367	1	0.00042193	0.0013886	0.432315	58	1
SLC35B2	4	0.99849	0.99854	1	17997	0	0.00047081	0.0015213	0.460883	59	3
CTSZ	4	0.72246	0.72267	1	12387	0	0.00047817	0.00154	0.460883	60	2
FAM221A	4	0.96293	0.96303	1	17129	0	0.00048525	0.001557	0.460883	61	3
ZFY	4	0.9625	0.9626	1	17111	0	0.00049949	0.0015975	0.464796	62	3
JPH3	4	0.23544	0.28344	1	4802	1	0.00051025	0.0016217	0.464796	63	3
UBE2I	4	0.57773	0.57754	1	9816	0	0.00053442	0.0016842	0.47517	64	1
PTH	4	0.97271	0.97292	1	17344	0	0.00054473	0.0017121	0.475628	65	3
PXK	4	0.94045	0.94031	1	16646	0	0.00055713	0.001739	0.475773	66	2
SIGMAR1	4	0.96554	0.96568	1	17192	0	0.00059066	0.0018273	0.485938	67	1
SNRPC	4	0.99679	0.99688	1	17939	0	0.00059397	0.0018317	0.485938	68	3
RPN1	4	0.71683	0.71705	1	12293	0	0.00060369	0.0018569	0.485938	69	3
TMEM42	4	0.71424	0.71448	1	12249	0	0.00062392	0.0019073	0.487449	70	3
PLEKHA2	3	0.99937	0.9994	1	18019	0	0.00062726	0.0019166	0.487449	71	3
NF2	4	0.98466	0.98488	1	17627	0	0.00066106	0.0020137	0.501356	72	3
ABCC1	4	0.95509	0.95503	1	16955	0	0.00066569	0.0020269	0.501356	73	3
CTDSPL	4	0.86557	0.86557	1	15112	0	0.00070314	0.002131	0.520003	74	1
ATP6AP1	4	0.99381	0.99392	1	17875	0	0.00072071	0.0021782	0.524422	75	3
GOSR2	4	0.97348	0.9737	1	17364	0	0.00075037	0.0022583	0.52837	76	3
APLNR	4	0.41758	0.42557	1	7149	1	0.00075845	0.0022785	0.52837	77	3
UBR5	4	0.055818	0.10057	0.943557	1924	1	0.00075937	0.0022824	0.52837	78	1
LRRC26	4	0.64324	0.64308	1	10955	0	0.00080587	0.002392	0.538626	79	3
MRGPRX4	4	0.75682	0.75691	1	13000	0	0.00081207	0.0024068	0.538626	80	3
ERICH1	4	0.68732	0.6873	1	11774	0	0.00081561	0.0024162	0.538626	81	2
SPRR2G	4	0.99945	0.99947	1	18023	0	0.00083432	0.0024726	0.544494	82	3
RNF144A	4	0.98846	0.98862	1	17718	0	0.00084709	0.0025176	0.547716	83	2
TPBGL	4	0.79001	0.79038	1	13616	0	0.00087184	0.0025818	0.55032	84	2
TPPP3	4	0.95262	0.95257	1	16907	0	0.00087495	0.0025905	0.55032	85	2
GJA1	4	0.69457	0.69453	1	11902	0	0.00090324	0.0026547	0.551098	86	2
FNBP1L	4	0.92703	0.92704	1	16355	0	0.00090343	0.0026552	0.551098	87	3
NWD1	4	0.79296	0.79331	1	13677	0	0.00092806	0.0027112	0.556312	88	2
UBE2R2	4	0.52834	0.52831	1	8933	0	0.00095696	0.0027978	0.561642	89	2
ARG2	4	0.61212	0.61197	1	10412	0	0.00096919	0.0028356	0.561642	90	3
KRIT1	4	0.92139	0.9213	1	16225	0	0.00096958	0.0028362	0.561642	91	2
MAP1S	4	0.99354	0.99365	1	17866	0	0.00098429	0.0028779	0.561642	92	1
C5orf46	3	0.9874	0.9876	1	17693	0	0.00099136	0.0028927	0.561642	93	1
LRRC42	4	0.97475	0.97494	1	17393	0	0.0010071	0.0029376	0.564304	94	3
ATP6V1F	4	0.99756	0.99764	1	17959	0	0.0010334	0.0030023	0.568121	95	3
ITGAV	4	0.99829	0.99835	1	17988	0	0.0010405	0.0030204	0.568121	96	3
CARD18	4	0.98236	0.98253	1	17566	0	0.0010621	0.0030785	0.573084	97	3
SI	4	0.89756	0.89755	1	15724	0	0.0010845	0.0031482	0.580067	98	2
OSR2	4	0.074372	0.12771	0.97334	2366	2	0.0010967	0.0031833	0.580608	99	1
SPCS3	4	0.24482	0.29019	1	4908	1	0.0011227	0.0032463	0.586188	100	2
WDR17	4	0.75249	0.75267	1	12931	0	0.001157	0.0033357	0.596363	101	3
CDR2L	4	0.55922	0.55912	1	9545	0	0.0011801	0.0034048	0.602747	102	2
CRTC2	4	0.43644	0.44187	1	7423	1	0.0011996	0.0034656	0.605436	103	3
ASB16	4	0.43086	0.43707	1	7337	1	0.0012092	0.003487	0.605436	104	1
C14orf177	4	0.99625	0.99634	1	17920	0	0.0012537	0.0036082	0.620509	105	3
PI4K2B	4	0.79794	0.7983	1	13770	0	0.0013015	0.0037393	0.636979	106	2
POGK	4	0.54624	0.54607	1	9248	0	0.0013358	0.0038237	0.637309	107	2
PCDHA5	4	0.68028	0.68028	1	11625	0	0.0013383	0.0038314	0.637309	108	2
OTX2	4	0.63733	0.63719	1	10843	0	0.0013491	0.003861	0.637309	109	3
SMCP	4	0.91019	0.91014	1	15991	0	0.0013562	0.0038824	0.637309	110	3
ZNF423	4	0.84482	0.84491	1	14671	0	0.0013778	0.0039361	0.640309	111	2
FABP2	4	0.99809	0.99815	1	17980	0	0.0014134	0.0040145	0.640391	112	2
MROH9	4	0.43152	0.43763	1	7349	1	0.001434	0.0040737	0.640391	113	2
DDX3X	4	0.95679	0.95681	1	16988	0	0.0014344	0.0040748	0.640391	114	3
STX7	4	0.97102	0.97123	1	17306	0	0.0014566	0.0041264	0.640391	115	3
TMEM170A	4	0.45776	0.46102	1	7750	1	0.0014575	0.0041286	0.640391	116	3
GLP2R	4	0.96731	0.96748	1	17223	0	0.0014641	0.0041494	0.640391	117	3
HOXD4	4	0.99616	0.99625	1	17916	0	0.0015393	0.004332	0.654897	118	3
CCDC64	4	0.34629	0.36648	1	6180	1	0.0015464	0.0043484	0.654897	119	1
KATNAL2	4	0.98689	0.9871	1	17671	0	0.0015563	0.0043737	0.654897	120	2
DLX3	4	0.74065	0.74082	1	12721	0	0.0015616	0.0043885	0.654897	121	2
GFOD1	4	0.83645	0.8366	1	14501	0	0.00158	0.0044504	0.6587	122	3
CCDC181	4	0.90472	0.9047	1	15883	0	0.0016026	0.0045206	0.663648	123	1
WBSCR17	4	0.94161	0.94143	1	16672	0	0.0016366	0.0046163	0.664191	124	3
CRABP1	4	0.37323	0.38817	1	6537	1	0.0016375	0.0046193	0.664191	125	3
PCYT2	4	0.7725	0.77272	1	13280	0	0.0016425	0.0046347	0.664191	126	2
BPIFB4	4	0.20537	0.2624	1	4492	1	0.0016588	0.0046802	0.665416	127	2
ICOSLG	4	0.98702	0.98722	1	17677	0	0.0016755	0.0047169	0.665416	128	2
WDR72	4	0.5883	0.58812	1	10008	0	0.0017091	0.004803	0.666191	129	3
FAM198A	4	0.6049	0.60472	1	10290	0	0.001715	0.0048194	0.666191	130	3
GPAT2	4	0.084991	0.14291	0.993833	2596	2	0.001762	0.0049395	0.666191	131	2
SERP1	4	0.97359	0.97381	1	17368	0	0.0017668	0.0049532	0.666191	132	3
OTOGL	2	0.99822	0.99827	1	17982	0	0.0017849	0.004996	0.666191	133	2
KCNIP1	4	0.84962	0.84972	1	14771	0	0.0018151	0.0050629	0.666191	134	3
FDCSP	4	0.70649	0.70658	1	12117	0	0.0018209	0.0050766	0.666191	135	3
LYVE1	4	0.9396	0.93948	1	16630	0	0.0018274	0.0050963	0.666191	136	1
DNAJC15	4	0.94805	0.94794	1	16803	0	0.0018315	0.0051059	0.666191	137	3
RNF146	4	0.99942	0.99944	1	18020	0	0.0018324	0.0051084	0.666191	138	3
COMMD7	4	0.90038	0.90038	1	15788	0	0.0018517	0.0051649	0.666191	139	3
ALOX12	4	0.99066	0.99079	1	17781	0	0.00188	0.0052395	0.666191	140	3
GNAZ	4	0.75936	0.75942	1	13050	0	0.0018836	0.0052482	0.666191	141	1
LEMD1	4	0.39571	0.4068	1	6852	1	0.0019075	0.005314	0.666191	142	3
FCRLB	4	0.99956	0.99956	1	18028	0	0.0019115	0.005325	0.666191	143	3
LINGO4	4	0.23929	0.2862	1	4850	1	0.0019398	0.0053941	0.666191	144	1
ZNF439	3	0.99478	0.99485	1	17893	0	0.0019422	0.0053968	0.666191	145	2
OR10H4	4	0.63794	0.63778	1	10856	0	0.0019483	0.0054094	0.666191	146	3
SCGB3A1	4	0.96265	0.96277	1	17118	0	0.0019634	0.0054484	0.666191	147	3
CENPA	4	0.38426	0.39725	1	6684	1	0.0019831	0.0055087	0.666191	148	2
NPVF	4	0.64679	0.64669	1	11017	0	0.0019959	0.0055449	0.666191	149	1
UBE2K	4	0.87679	0.87678	1	15344	0	0.0020336	0.0056545	0.666191	150	3
KHDRBS1	4	0.73025	0.73034	1	12533	0	0.0020404	0.0056732	0.666191	151	2
WIPI1	4	0.99172	0.99183	1	17822	0	0.0020481	0.0056913	0.666191	152	3
C2CD3	4	0.76406	0.76415	1	13146	0	0.0020521	0.0056995	0.666191	153	1
CD101	4	0.94179	0.94162	1	16676	0	0.0020626	0.0057253	0.666191	154	3
PYCR1	4	0.17828	0.24406	1	4212	1	0.0021083	0.0058525	0.666191	155	1
ACBD3	4	0.35131	0.37054	1	6241	1	0.0021118	0.005864	0.666191	156	3
RPL30	2	0.48991	0.49085	1	8276	0	0.0021229	0.0058958	0.666191	157	1
LRRC3C	4	0.39452	0.40582	1	6839	1	0.0021277	0.0059106	0.666191	158	3
GBP7	4	0.92313	0.92305	1	16264	0	0.002148	0.0059671	0.666191	159	2
F7	4	0.92628	0.92622	1	16341	0	0.0021501	0.0059726	0.666191	160	3
RBPJ	4	0.99308	0.99321	1	17853	0	0.0021575	0.0059978	0.666191	161	3
OR2T7	2	0.99784	0.99791	1	17967	0	0.0021606	0.0060038	0.666191	162	2
PFKM	4	0.0099855	0.026057	0.652064	720	2	0.0021645	0.0060137	0.666191	163	1
PCID2	4	0.083979	0.14146	0.99224	2574	2	0.0022207	0.0061743	0.679818	164	1
MED30	4	0.010285	0.026776	0.655356	736	3	0.0022768	0.0063125	0.683369	165	1
APOA1	4	0.40963	0.41865	1	7032	1	0.0022774	0.0063153	0.683369	166	2
PLA2G1B	4	0.48678	0.48791	1	8232	1	0.002316	0.0064145	0.683369	167	2
ACO1	4	0.986	0.98622	1	17653	0	0.002331	0.0064622	0.683369	168	3
C1orf204	4	0.92648	0.92644	1	16346	0	0.0023322	0.006465	0.683369	169	2
INTS6	4	0.023318	0.052541	0.790615	1200	2	0.002333	0.0064688	0.683369	170	1
EFCC1	4	0.96112	0.96122	1	17089	0	0.0023378	0.0064858	0.683369	171	3
CDH24	4	0.92768	0.92768	1	16368	0	0.0023513	0.0065242	0.683369	172	3
HEMGN	4	0.77939	0.77966	1	13397	0	0.0023604	0.0065472	0.683369	173	3
LYZ	4	0.98403	0.98428	1	17613	0	0.0024153	0.0066832	0.684548	174	3
SERPINB12	4	0.92879	0.92879	1	16393	0	0.0024245	0.0067084	0.684548	175	3
ISG15	4	0.99792	0.99798	1	17973	0	0.0024257	0.0067095	0.684548	176	3
NR0B2	4	0.61007	0.60991	1	10382	0	0.0024453	0.0067676	0.684548	177	1
FATE1	4	0.99116	0.99128	1	17803	0	0.0024512	0.0067813	0.684548	178	3
MDH1B	4	0.95329	0.95323	1	16918	0	0.0024569	0.0067978	0.684548	179	2
WWC3	4	0.99859	0.99863	1	18001	0	0.0024827	0.0068592	0.684548	180	3
SETDB1	4	0.73048	0.7306	1	12539	0	0.0024969	0.0068899	0.684548	181	2
SZRD1	4	0.69557	0.69556	1	11917	0	0.0025015	0.006902	0.684548	182	1
OPRK1	4	0.52461	0.52464	1	8867	1	0.0025181	0.0069376	0.684548	183	3
ZNF615	4	0.98751	0.98771	1	17699	0	0.0025513	0.007027	0.685207	184	3
SPTBN5	4	0.99911	0.99914	1	18016	0	0.0025576	0.0070396	0.685207	185	2
EXTL3	4	0.77661	0.77683	1	13347	0	0.0025745	0.0070895	0.685207	186	2
METTL6	4	0.92494	0.92487	1	16308	0	0.0025777	0.0070961	0.685207	187	3
GFRAL	4	0.90284	0.90284	1	15843	0	0.0026042	0.0071652	0.685591	188	3
NUDT16L1	4	0.49147	0.49235	1	8300	1	0.0026138	0.0071854	0.685591	189	2
C6orf195	4	0.9832	0.98342	1	17592	0	0.0026273	0.007214	0.685591	190	3
SEC61A1	4	0.61062	0.61046	1	10393	0	0.00267	0.0073291	0.692888	191	1
SMCO1	4	0.99843	0.99849	1	17992	0	0.0027345	0.0074952	0.69656	192	3
TP53I11	4	0.27936	0.31518	1	5312	1	0.0027612	0.0075665	0.69656	193	2
C21orf119	4	0.94222	0.94203	1	16684	0	0.0027633	0.0075731	0.69656	194	3
EMR3	4	0.99966	0.99966	1	18031	0	0.0027788	0.0076164	0.69656	195	3
EPHX2	4	0.90014	0.90015	1	15779	0	0.0027823	0.0076268	0.69656	196	1
TMEM192	4	0.9825	0.98268	1	17568	0	0.0027894	0.0076471	0.69656	197	2
TBR1	4	0.97615	0.9763	1	17426	0	0.0027911	0.007651	0.69656	198	3
STK33	4	0.94008	0.93995	1	16636	0	0.0028384	0.0077716	0.69656	199	1
JTB	4	0.28528	0.31957	1	5387	1	0.0028462	0.007793	0.69656	200	2
THSD4	4	0.99253	0.99265	1	17839	0	0.0028896	0.0079125	0.69656	201	3
DBNL	4	0.72317	0.72336	1	12403	0	0.0028945	0.0079262	0.69656	202	1
PKIA	3	0.78473	0.78508	1	13501	0	0.00293	0.0080192	0.69656	203	1
CDX1	4	0.4968	0.49741	1	8389	1	0.0029417	0.0080518	0.69656	204	3
POLR3D	4	0.3135	0.34085	1	5722	1	0.0029507	0.0080732	0.69656	205	1
RAB11A	4	0.97671	0.97685	1	17440	0	0.0029688	0.0081198	0.69656	206	3
CCDC170	4	0.94481	0.94464	1	16740	0	0.0029746	0.0081329	0.69656	207	3
PTH2R	4	0.81407	0.81444	1	14068	0	0.0029761	0.0081368	0.69656	208	2
ZNF493	3	0.97196	0.97217	1	17326	0	0.0029793	0.0081472	0.69656	209	2
ROBO1	4	0.94249	0.94231	1	16690	0	0.0030077	0.0082201	0.69656	210	3
PDE6B	4	0.80002	0.80033	1	13809	0	0.0030126	0.0082316	0.69656	211	2
FGF18	4	0.83529	0.83543	1	14474	0	0.0030156	0.0082349	0.69656	212	3
ZFYVE27	4	0.87598	0.87598	1	15325	0	0.0030273	0.0082656	0.69656	213	2
SGPP1	4	0.96407	0.96419	1	17160	0	0.003037	0.0082936	0.69656	214	3
MAPK1	4	0.99717	0.99724	1	17947	0	0.003045	0.0083238	0.69656	215	3
ZNF555	4	0.9665	0.96665	1	17209	0	0.0030557	0.008349	0.69656	216	3
CCDC47	4	0.14566	0.22221	1	3851	1	0.003063	0.0083709	0.69656	217	1
ESRRB	4	0.9908	0.99092	1	17789	0	0.0030864	0.0084241	0.69777	218	2
DNAH11	4	0.99846	0.99851	1	17995	0	0.0031492	0.0085924	0.702558	219	3
TCTE1	4	0.38792	0.40029	1	6739	1	0.0031752	0.0086566	0.702558	220	1
ACOT6	4	0.65529	0.65515	1	11178	0	0.003195	0.0087076	0.702558	221	2
CPEB4	4	0.86908	0.8691	1	15186	0	0.0032084	0.0087465	0.702558	222	3
H2AFX	4	0.94498	0.9448	1	16744	0	0.0032214	0.0087827	0.702558	223	2
RAF1	4	0.85991	0.85996	1	14992	0	0.0032251	0.0087915	0.702558	224	3
TAB2	4	0.94469	0.94451	1	16738	0	0.0032314	0.0088107	0.702558	225	2
KCNK9	4	0.9808	0.98101	1	17536	0	0.0032404	0.0088255	0.702558	226	2
C16orf90	4	0.99673	0.99682	1	17937	0	0.0032572	0.0088699	0.702558	227	3
CMC1	2	0.99674	0.99684	1	17938	0	0.0032575	0.008871	0.702558	228	2
ABCF1	4	0.074327	0.12765	0.97334	2365	1	0.0032875	0.0089488	0.705629	229	1
SUFU	4	0.57959	0.57935	1	9853	0	0.0033322	0.0090733	0.707606	230	2
ATG4D	4	0.9888	0.98898	1	17727	0	0.0033436	0.009104	0.707606	231	2
B4GALT4	4	0.40838	0.4176	1	7014	1	0.0033631	0.0091566	0.707606	232	2
OSBP	4	0.93538	0.93536	1	16538	0	0.0033669	0.0091682	0.707606	233	2
REG3A	4	0.92401	0.92393	1	16291	0	0.0033717	0.0091846	0.707606	234	3
C14orf132	4	0.75735	0.75741	1	13011	0	0.0033941	0.0092394	0.707606	235	2
ZBTB7B	4	0.37268	0.38775	1	6527	1	0.0033997	0.0092482	0.707606	236	2
MX1	4	0.95992	0.95997	1	17058	0	0.0034438	0.009354	0.712226	237	3
FRMPD2	4	0.68094	0.68093	1	11640	0	0.0034559	0.0093875	0.712226	238	1
ABHD16B	4	0.7793	0.77957	1	13395	0	0.0035077	0.0095103	0.717455	239	2
CTSV	4	0.97706	0.97718	1	17447	0	0.0035403	0.0095959	0.717455	240	3
NANOG	2	0.99645	0.99654	1	17928	0	0.0035496	0.0096178	0.717455	241	2
OR13C9	4	0.1111	0.18005	1	3181	1	0.0035566	0.0096348	0.717455	242	3
SGCD	4	0.6625	0.66239	1	11310	0	0.0035632	0.0096551	0.717455	243	2
HIST1H2BB	1	0.99638	0.99647	1	17922	0	0.0036221	0.0098185	0.723843	244	1
MSMB	4	0.097164	0.16019	1	2873	2	0.0036242	0.0098212	0.723843	245	1
TBC1D2B	4	0.61399	0.61384	1	10447	0	0.0036803	0.0099687	0.727512	246	1
PDCL2	4	0.99498	0.99503	1	17897	0	0.0036824	0.0099747	0.727512	247	3
SLC22A2	4	0.81508	0.81544	1	14094	0	0.0036885	0.0099939	0.727512	248	3
SLC13A5	4	0.9537	0.95365	1	16927	0	0.003725	0.010085	0.727512	249	3
HECW2	4	0.99773	0.99781	1	17963	0	0.0037364	0.010112	0.727512	250	3
EGLN1	4	0.96184	0.9619	1	17102	0	0.0037525	0.010152	0.727512	251	2
AMOTL2	4	0.96043	0.96052	1	17067	0	0.0037602	0.010178	0.727512	252	3
FNDC3B	4	0.99877	0.9988	1	18006	0	0.0037879	0.010242	0.727512	253	3
AHR	4	0.81437	0.81474	1	14078	0	0.0038018	0.010283	0.727512	254	3
MTMR7	4	0.99074	0.99086	1	17784	0	0.0038281	0.010348	0.727512	255	3
S100A12	4	0.94433	0.94418	1	16729	0	0.0038345	0.010363	0.727512	256	2
SLC22A3	4	0.44452	0.4491	1	7547	1	0.0038452	0.010389	0.727512	257	3
BANK1	4	0.81646	0.81681	1	14126	0	0.0038486	0.010395	0.727512	258	1
NDUFAF2	4	0.8551	0.8552	1	14893	0	0.0038758	0.010467	0.727894	259	2
FADD	4	0.093946	0.15558	1	2802	2	0.0038799	0.010481	0.727894	260	2
ZNF395	4	0.99957	0.99957	1	18030	0	0.0039283	0.010608	0.731904	261	3
ACAN	4	0.67243	0.67235	1	11472	0	0.0039521	0.010668	0.731904	262	3
C12orf77	4	0.84974	0.84984	1	14777	0	0.0039609	0.010695	0.731904	263	1
NPAS3	4	0.72302	0.72321	1	12400	0	0.0039633	0.010701	0.731904	264	2
EFCAB9	4	0.89458	0.8946	1	15665	0	0.0039918	0.010765	0.733514	265	3
DNASE1L3	4	0.25299	0.29605	1	4994	1	0.0040415	0.010889	0.739206	266	3
TMEM41A	4	0.21396	0.26834	1	4584	1	0.004073	0.010977	0.74237	267	1
MAP6	4	0.99896	0.999	1	18014	0	0.0041094	0.011067	0.743033	268	3
C18orf8	4	0.66977	0.66964	1	11425	0	0.0041159	0.01108	0.743033	269	3
VPREB1	4	0.8453	0.84539	1	14681	0	0.0041291	0.01111	0.743033	270	1
PDIA2	4	0.97354	0.97377	1	17367	0	0.0041538	0.011176	0.744675	271	2
S100A8	4	0.98669	0.9869	1	17668	0	0.0041852	0.011257	0.745494	272	2
THRAP3	4	0.74094	0.7411	1	12727	0	0.0041912	0.011271	0.745494	273	3
RGMB	4	0.91782	0.91775	1	16165	0	0.0042442	0.011395	0.750976	274	2
ZNF354A	4	0.22995	0.27952	1	4743	1	0.0042702	0.011464	0.752332	275	2
S100Z	4	0.96641	0.96657	1	17205	0	0.0042833	0.011504	0.752332	276	3
MESDC1	4	0.77059	0.77074	1	13251	0	0.0042974	0.011541	0.752332	277	1
TNIP1	4	0.84419	0.84432	1	14660	0	0.0043487	0.011672	0.753518	278	2
LHX6	4	0.97556	0.9757	1	17408	0	0.0043496	0.011675	0.753518	279	3
MAP4K1	4	0.55221	0.55202	1	9348	0	0.0043535	0.011684	0.753518	280	2
ZNF677	4	0.98813	0.98831	1	17712	0	0.0043926	0.011785	0.755851	281	2
TIMM17A	4	0.71448	0.71471	1	12252	0	0.0044096	0.011828	0.755851	282	1
IL22RA2	4	0.51605	0.51626	1	8714	1	0.0044146	0.011846	0.755851	283	2
BRPF1	4	0.19352	0.2544	1	4367	1	0.0044378	0.011904	0.756851	284	3
FCGR2A	4	0.61388	0.61373	1	10445	0	0.0044656	0.011972	0.757614	285	1
GJA3	4	0.23989	0.28663	1	4857	1	0.0044899	0.012031	0.757614	286	2
CPNE8	4	0.9962	0.99629	1	17918	0	0.0045238	0.012116	0.757614	287	3
COPS2	4	0.95312	0.95305	1	16916	0	0.0045654	0.012221	0.757614	288	3
ZNF672	4	0.81827	0.81861	1	14160	0	0.0045778	0.012249	0.757614	289	1
GPX6	4	0.9801	0.9803	1	17519	0	0.0045951	0.0123	0.757614	290	3
TRPM8	4	0.79981	0.80013	1	13806	0	0.0046107	0.012334	0.757614	291	2
SERPING1	4	0.11685	0.18815	1	3328	2	0.0046339	0.012391	0.757614	292	1
GRM6	4	0.98158	0.98178	1	17552	0	0.0046883	0.012542	0.757614	293	3
MTTP	4	0.83976	0.8399	1	14566	0	0.0046899	0.012546	0.757614	294	1
TTC9B	4	0.85747	0.85755	1	14945	0	0.0047103	0.012599	0.757614	295	2
EDEM2	4	0.42787	0.43442	1	7298	1	0.0047149	0.012612	0.757614	296	2
ST3GAL4	4	0.11552	0.18628	1	3285	1	0.004724	0.012634	0.757614	297	2
SSX1	2	0.99527	0.99535	1	17905	0	0.0047266	0.012638	0.757614	298	2
ESPNL	4	0.65071	0.65059	1	11088	0	0.0047468	0.012691	0.757614	299	2
KCNN1	4	0.99791	0.99797	1	17971	0	0.0047559	0.012709	0.757614	300	3
ATP6V1E1	4	0.99944	0.99945	1	18022	0	0.0047774	0.012761	0.757614	301	3
OR5D14	4	0.93664	0.9366	1	16571	0	0.004788	0.012784	0.757614	302	2
ID3	4	0.9681	0.96825	1	17247	0	0.0048021	0.012817	0.757614	303	2
SERPINB3	4	0.86181	0.86187	1	15030	0	0.0048331	0.012895	0.757614	304	3
KCNN2	4	0.9738	0.97402	1	17374	0	0.0048476	0.012937	0.757614	305	3
NRP1	4	0.79387	0.79422	1	13703	0	0.004853	0.012947	0.757614	306	3
FAM214B	4	0.48164	0.48303	1	8142	1	0.0048581	0.012959	0.757614	307	1
HERC2	4	0.26226	0.30271	1	5094	1	0.0048708	0.012995	0.757614	308	2
TCEANC	4	0.12685	0.20236	1	3545	1	0.0048711	0.012995	0.757614	309	3
MAPK14	4	0.8475	0.84759	1	14733	0	0.004894	0.013052	0.757614	310	2
INSL3	4	0.1495	0.2247	1	3899	1	0.0049112	0.013106	0.757614	311	3
FBXO5	4	0.6773	0.6772	1	11561	0	0.0049142	0.013114	0.757614	312	1
FCRL1	4	0.59483	0.59463	1	10123	0	0.0049221	0.013137	0.757614	313	3
ZCCHC11	4	0.8859	0.88597	1	15495	0	0.0049451	0.013202	0.757614	314	2
USP28	4	0.86688	0.86689	1	15142	0	0.0049497	0.013216	0.757614	315	2
ASGR2	4	0.51465	0.51485	1	8689	1	0.0049702	0.013274	0.758507	316	2
EIF1AX	4	0.23022	0.27973	1	4746	1	0.0050058	0.013374	0.760933	317	2
COX7A2	4	0.090701	0.15103	1	2723	2	0.0050263	0.013433	0.760933	318	1
SNF8	4	0.95283	0.95278	1	16912	0	0.0050293	0.013443	0.760933	319	2
TEX13A	4	0.93273	0.93269	1	16483	0	0.0050823	0.013579	0.766259	320	2
KREMEN2	4	0.13096	0.20819	1	3639	1	0.0051141	0.01366	0.768406	321	2
PLSCR1	4	0.20077	0.25924	1	4444	1	0.005152	0.013757	0.769932	322	2
ZBTB8A	4	0.96258	0.96269	1	17114	0	0.0051568	0.013772	0.769932	323	2
SLAIN1	4	0.47324	0.47514	1	8006	1	0.0051878	0.013851	0.770495	324	3
MMP15	4	0.97623	0.97639	1	17433	0	0.0051944	0.013868	0.770495	325	1
LTB4R	4	0.06621	0.11594	0.95782	2184	2	0.0052379	0.013969	0.77372	326	2
GREM2	4	0.89586	0.89587	1	15691	0	0.0053051	0.014143	0.777183	327	2
TTC17	4	0.99631	0.99641	1	17921	0	0.0053097	0.014157	0.777183	328	3
EMP3	4	0.84952	0.84962	1	14768	0	0.0053346	0.014223	0.777183	329	3
ARRDC2	4	0.88342	0.88348	1	15444	0	0.0053481	0.014255	0.777183	330	3
RASSF8	4	0.63909	0.63892	1	10882	0	0.0053539	0.014266	0.777183	331	3
SNRPN	4	0.77615	0.77638	1	13337	0	0.0053626	0.014289	0.777183	332	1
MMP28	4	0.96494	0.96507	1	17182	0	0.0054164	0.01442	0.779881	333	2
TMEM8B	4	0.76067	0.76076	1	13076	0	0.0054186	0.014425	0.779881	334	1
CLDN14	4	0.77602	0.77624	1	13331	0	0.0054408	0.014479	0.780449	335	2
GDI2	4	0.89599	0.896	1	15695	0	0.0055289	0.014708	0.786924	336	2
MIOX	4	0.16002	0.23169	1	4013	1	0.0055307	0.014713	0.786924	337	2
MGAM	4	0.96449	0.96461	1	17168	0	0.0055431	0.01474	0.786924	338	3
RPL12	4	0.089892	0.14989	1	2706	1	0.0055549	0.014774	0.786924	339	3
PIP	2	0.091422	0.15206	1	2745	1	0.0056046	0.014888	0.790696	340	1
AVEN	4	0.35743	0.37539	1	6323	1	0.0056427	0.014991	0.793836	341	1
OR4E2	4	0.60516	0.60498	1	10295	0	0.0056871	0.015101	0.796395	342	2
KATNA1	4	0.56783	0.56772	1	9637	0	0.0056988	0.015128	0.796395	343	1
KLK2	4	0.90205	0.90207	1	15822	0	0.0057548	0.015264	0.798532	344	1
GOLT1A	4	0.17224	0.23994	1	4152	1	0.0057648	0.015294	0.798532	345	3
ARHGAP35	4	0.82155	0.82188	1	14212	0	0.0057671	0.015301	0.798532	346	2
ADORA3	4	0.49999	0.50053	1	8451	1	0.0058108	0.015405	0.801652	347	1
CCDC39	4	0.67223	0.67215	1	11469	0	0.0058728	0.015565	0.807628	348	2
CNOT10	4	0.99956	0.99956	1	18029	0	0.0059054	0.015651	0.807918	349	3
TYROBP	4	0.91905	0.91898	1	16185	0	0.0059184	0.01569	0.807918	350	2
DUSP7	4	0.61245	0.61228	1	10418	0	0.0059229	0.015705	0.807918	351	1
P2RY14	4	0.073158	0.12599	0.973329	2336	1	0.0059591	0.015792	0.808371	352	2
RBM26	4	0.99832	0.99838	1	17989	0	0.0059672	0.015812	0.808371	353	3
MIA2	4	0.52584	0.52585	1	8893	0	0.0059789	0.015848	0.808371	354	1
UFC1	4	0.99455	0.99463	1	17890	0	0.0060305	0.015995	0.811705	355	2
TRMT5	4	0.018842	0.045721	0.750169	1100	2	0.0060408	0.016022	0.811705	356	2
MAP3K15	4	0.27812	0.31426	1	5296	1	0.006087	0.016128	0.811705	357	2
STXBP5	4	0.24537	0.29057	1	4914	1	0.0061231	0.016219	0.811705	358	2
SLX4	4	0.12181	0.19528	1	3445	1	0.0061469	0.016285	0.811705	359	1
TTL	4	0.93795	0.93788	1	16595	0	0.0061531	0.016303	0.811705	360	3
IDO1	4	0.79536	0.79572	1	13729	0	0.0061696	0.016342	0.811705	361	2
PCOLCE2	4	0.88517	0.88521	1	15479	0	0.0061784	0.01636	0.811705	362	3
PDE1A	4	0.39274	0.40434	1	6809	1	0.0061903	0.016386	0.811705	363	2
GSTT1	4	0.96608	0.96622	1	17199	0	0.0061932	0.016393	0.811705	364	3
CMKLR1	4	0.94404	0.94387	1	16725	0	0.0061975	0.016408	0.811705	365	3
RAET1E	4	0.99472	0.99479	1	17892	0	0.0062589	0.016558	0.815213	366	1
KIAA1161	4	0.49502	0.4957	1	8358	1	0.0062631	0.016569	0.815213	367	2
C7orf55	1	0.99371	0.99382	1	17870	0	0.0062947	0.016655	0.817222	368	1
PLEKHN1	4	0.74216	0.74229	1	12750	0	0.0063149	0.016705	0.817476	369	1
BIRC8	4	0.86811	0.86815	1	15161	0	0.0063685	0.016853	0.818655	370	3
ERLIN1	4	0.072362	0.12482	0.973329	2315	2	0.0063709	0.016859	0.818655	371	1
ARID3A	4	0.83171	0.83193	1	14411	0	0.006373	0.016865	0.818655	372	2
OMD	4	0.59839	0.59812	1	10183	0	0.0064269	0.016997	0.822831	373	2
ZNF678	2	0.77604	0.77627	1	13332	0	0.0064461	0.017046	0.822987	374	1
EHBP1	4	0.57956	0.57931	1	9852	0	0.0064829	0.017133	0.82499	375	1
ZNF556	4	0.42144	0.42889	1	7204	1	0.0065051	0.017183	0.825192	376	2
TCP1	4	0.86036	0.86043	1	15001	0	0.0065886	0.017401	0.833456	377	3
ATP1B4	4	0.70747	0.70758	1	12132	0	0.0066284	0.017498	0.83537	378	3
CCDC63	4	0.78342	0.78376	1	13477	0	0.0066509	0.017557	0.83537	379	1
GCNT4	4	0.90549	0.90547	1	15893	0	0.0066599	0.01758	0.83537	380	2
CLVS2	4	0.65135	0.65122	1	11102	0	0.0067461	0.017787	0.842375	381	2
CREBBP	4	0.70953	0.70964	1	12168	0	0.0067628	0.017821	0.842375	382	1
APOC4	4	0.99576	0.99585	1	17910	0	0.0068633	0.018094	0.851111	383	3
WDR91	4	0.99927	0.99928	1	18018	0	0.0068656	0.0181	0.851111	384	3
ZMYND15	4	0.70394	0.704	1	12075	0	0.0069308	0.018254	0.853186	385	1
MON1B	4	0.88763	0.88766	1	15533	0	0.0069419	0.01828	0.853186	386	2
STIM1	4	0.99949	0.9995	1	18026	0	0.006945	0.018286	0.853186	387	3
SNX18	4	0.9894	0.98958	1	17749	0	0.0069861	0.018382	0.853337	388	3
SLC23A1	4	0.93627	0.93624	1	16563	0	0.0069867	0.018384	0.853337	389	1
EHD2	4	0.33799	0.3599	1	6055	1	0.0070132	0.018462	0.853337	390	2
DHCR24	4	0.82025	0.82059	1	14191	0	0.007032	0.018509	0.853337	391	3
ACADS	4	0.93664	0.93659	1	16570	0	0.0070427	0.018536	0.853337	392	1
ABCG2	4	0.62325	0.6231	1	10608	0	0.0070573	0.018572	0.853337	393	2
ZNF626	3	0.93067	0.93069	1	16436	0	0.0071101	0.018671	0.855694	394	2
POLR3B	4	0.36495	0.38145	1	6424	1	0.0071546	0.01875	0.857137	395	1
PURG	4	0.78222	0.78254	1	13448	0	0.0072106	0.018839	0.857875	396	1
SPINK9	4	0.85648	0.85659	1	14931	0	0.0072573	0.018918	0.857875	397	2
C1QB	4	0.50794	0.50825	1	8580	1	0.0072666	0.018928	0.857875	398	1
TIFA	4	0.99132	0.99144	1	17812	0	0.0072853	0.018956	0.857875	399	2
SIKE1	4	0.62815	0.62791	1	10696	0	0.0073225	0.019021	0.858651	400	1
AMOT	4	0.97647	0.97662	1	17437	0	0.0074204	0.019176	0.863473	401	2
TCHHL1	4	0.70439	0.70446	1	12080	0	0.0074904	0.019312	0.866373	402	1
ALPP	2	0.96946	0.96963	1	17273	0	0.0075394	0.019372	0.866373	403	1
CYS1	4	0.79318	0.79355	1	13684	0	0.0075463	0.019384	0.866373	404	1
PRELID1	4	0.68392	0.68393	1	11704	0	0.0076023	0.019477	0.868366	405	2
BRD8	4	0.1136	0.18358	1	3236	2	0.0076582	0.019571	0.869217	406	1
PTGFRN	4	0.09872	0.16238	1	2909	1	0.0077141	0.019668	0.869217	407	1
ACSL3	4	0.64619	0.64613	1	11004	0	0.0077228	0.019679	0.869217	408	2
SLC39A7	4	0.95456	0.95452	1	16942	0	0.0077285	0.019688	0.869217	409	2
ZNF182	4	0.95187	0.95183	1	16897	0	0.0077701	0.019741	0.86944	410	1
RPL3L	4	0.90219	0.9022	1	15830	0	0.007882	0.019934	0.875452	411	1
VSTM1	4	0.76691	0.76701	1	13193	0	0.0079314	0.020015	0.875452	412	2
ATP6V0D1	4	0.95957	0.95961	1	17050	0	0.0079548	0.020047	0.875452	413	2
RANBP17	4	0.98891	0.98908	1	17731	0	0.0079938	0.020111	0.875452	414	2
SMURF1	4	0.62823	0.628	1	10697	0	0.0081057	0.020286	0.875452	415	1
ABCD3	4	0.12731	0.20304	1	3561	1	0.0081368	0.020331	0.875452	416	2
PREP	4	0.9092	0.90917	1	15966	0	0.0081616	0.020368	0.875452	417	1
SAV1	4	0.98284	0.98303	1	17581	0	0.00819	0.020409	0.875452	418	2
EIF3M	4	0.69453	0.69448	1	11901	0	0.0082078	0.020438	0.875452	419	2
ZNF850	4	0.8713	0.87126	1	15235	0	0.0082137	0.020446	0.875452	420	2
NAA15	4	0.44035	0.4454	1	7481	1	0.0082175	0.020451	0.875452	421	1
RTDR1	4	0.8228	0.82308	1	14231	0	0.0082256	0.02046	0.875452	422	2
C2CD4B	4	0.91034	0.9103	1	15994	0	0.0082734	0.020553	0.876226	423	1
SLC15A5	4	0.78116	0.78147	1	13427	0	0.008285	0.020575	0.876226	424	2
LIF	4	0.9837	0.98393	1	17602	0	0.0083293	0.020657	0.877659	425	2
NAGA	4	0.18732	0.25019	1	4296	1	0.0084412	0.020839	0.883315	426	1
CD74	4	0.8756	0.87559	1	15319	0	0.0084971	0.020947	0.883753	427	1
GDF10	4	0.90584	0.90583	1	15898	0	0.008553	0.021044	0.883753	428	1
HDAC4	4	0.1878	0.25052	1	4302	1	0.0085671	0.021068	0.883753	429	2
CCDC88C	4	0.4557	0.45913	1	7721	1	0.0086089	0.021147	0.883753	430	1
C19orf43	4	0.96083	0.96092	1	17078	0	0.0086156	0.02116	0.883753	431	2
PIP5K1B	4	0.14995	0.22497	1	3904	1	0.0086648	0.021238	0.883753	432	1
SOX14	4	0.99279	0.99291	1	17847	0	0.0087007	0.021291	0.883753	433	2
ZNF134	4	0.2117	0.26673	1	4561	1	0.0087068	0.021304	0.883753	434	2
TICRR	4	0.065855	0.1154	0.95782	2173	1	0.0087207	0.021325	0.883753	435	1
NOX5	4	0.58607	0.5859	1	9967	0	0.0087434	0.021364	0.883753	436	2
CHIC2	4	0.92028	0.9202	1	16205	0	0.0088325	0.021513	0.883753	437	2
RPL10	3	0.82628	0.82653	1	14297	0	0.0088567	0.021546	0.883753	438	1
TIMD4	4	0.92249	0.92243	1	16253	0	0.0088598	0.021549	0.883753	439	2
FAM120B	4	0.98717	0.98738	1	17682	0	0.0088721	0.021568	0.883753	440	2
RAB6A	1	0.9911	0.99122	1	17801	0	0.008897	0.021621	0.883753	441	1
FCHO2	4	0.28081	0.31625	1	5330	1	0.0089029	0.021633	0.883753	442	2
CABP1	4	0.55922	0.55912	1	9573	0	0.0089443	0.021709	0.88393	443	2
RPL8	4	0.48702	0.48812	1	8235	1	0.0090001	0.021793	0.88393	444	2
TMED2	4	0.99895	0.99898	1	18012	0	0.0090141	0.02181	0.88393	445	2
LARP1	4	0.65496	0.65483	1	11171	0	0.0090265	0.021833	0.88393	446	2
OR5T1	4	0.86976	0.86976	1	15202	0	0.0091119	0.021958	0.884375	447	1
NOTCH3	4	0.99149	0.99161	1	17816	0	0.0091197	0.021971	0.884375	448	2
CTNS	4	0.75571	0.75583	1	12984	0	0.0091322	0.021991	0.884375	449	2
ZNF510	4	0.10131	0.16607	1	2963	2	0.0092385	0.022177	0.889764	450	2
PASD1	4	0.77339	0.77363	1	13291	0	0.0092795	0.022241	0.889764	451	1
WNT3A	4	0.6004	0.60016	1	10218	0	0.0093012	0.022272	0.889764	452	2
ARHGEF15	4	0.42705	0.43372	1	7286	1	0.0093913	0.022427	0.891968	453	1
KLK3	4	0.71133	0.7115	1	12190	0	0.0094148	0.022474	0.891968	454	2
GLRX2	4	0.99955	0.99955	1	18027	0	0.0094401	0.022515	0.891968	455	2
ZDHHC9	4	0.79356	0.79391	1	13694	0	0.0094472	0.022525	0.891968	456	1
WDR1	4	0.36427	0.38087	1	6417	1	0.0095098	0.022628	0.894012	457	2
ATP6V0B	4	0.96415	0.96427	1	17163	0	0.0095589	0.022723	0.894012	458	2
CRISP3	4	0.96275	0.96287	1	17121	0	0.0095607	0.022725	0.894012	459	2
EIF3B	4	0.54174	0.54157	1	9163	0	0.0096706	0.022915	0.897524	460	1
TMEM154	4	0.95061	0.95055	1	16862	0	0.0097206	0.023002	0.897524	461	2
PRKCE	4	0.9384	0.93829	1	16605	0	0.0097265	0.023011	0.897524	462	2
TCIRG1	4	0.49768	0.49825	1	8404	1	0.0097823	0.023093	0.897524	463	1
OR51B2	4	0.9972	0.99727	1	17949	0	0.0097978	0.023115	0.897524	464	2
TCEAL1	4	0.95827	0.95832	1	17026	0	0.0098172	0.023146	0.897524	465	2
RDH12	4	0.34641	0.36658	1	6182	1	0.0098382	0.023178	0.897524	466	1
APOBEC3G	4	0.35561	0.37395	1	6297	1	0.0098624	0.023212	0.897524	467	2
TJP1	4	0.74289	0.74301	1	12760	0	0.009894	0.02328	0.898208	468	1
MARC2	4	0.84943	0.84953	1	14767	0	0.0099499	0.023377	0.89902	469	1
PPP1R2	4	0.2163	0.26996	1	4605	1	0.009966	0.0234	0.89902	470	2
TYR	4	0.62433	0.62417	1	10626	0	0.010006	0.023464	0.89955	471	2
POLD3	4	0.010453	0.027197	0.657058	747	3	0.010062	0.023564	0.900134	472	1
TNFRSF1B	4	0.84603	0.8461	1	14699	0	0.010117	0.023655	0.900134	473	1
OR2L13	4	0.75221	0.7524	1	12927	0	0.010168	0.023733	0.900134	474	2
BAG1	4	0.12095	0.19403	1	3426	2	0.010173	0.023739	0.900134	475	2
ATP6AP2	4	0.88842	0.88846	1	15546	0	0.010227	0.023831	0.900134	476	2
SRPR	4	0.082847	0.13985	0.990946	2548	1	0.010229	0.023833	0.900134	477	1
NPY2R	4	0.95407	0.95404	1	16933	0	0.010267	0.023892	0.900134	478	2
TMEM95	4	0.61115	0.61099	1	10400	0	0.010285	0.02392	0.900134	479	1
DIRAS2	4	0.73097	0.73109	1	12553	0	0.010293	0.023928	0.900134	480	2
TXNDC8	3	0.278	0.31417	1	5293	1	0.010366	0.024054	0.902997	481	2
CCL1	4	0.93595	0.93592	1	16555	0	0.010505	0.024303	0.90589	482	2
NDUFA3	4	0.3552	0.37365	1	6292	1	0.010508	0.024304	0.90589	483	2
LCA5	4	0.60566	0.60551	1	10303	0	0.010565	0.024394	0.90589	484	2
MYOC	4	0.92839	0.92838	1	16383	0	0.010599	0.02445	0.90589	485	2
EBP	4	0.13536	0.2145	1	3734	1	0.010605	0.024467	0.90589	486	2
SYN3	4	0.71989	0.7201	1	12348	0	0.01062	0.024494	0.90589	487	2
CLIP4	4	0.99447	0.99455	1	17888	0	0.010639	0.024523	0.90589	488	2
STX5	4	0.31409	0.34131	1	5729	1	0.010676	0.024582	0.90589	489	1
METTL2A	2	0.98371	0.98394	1	17603	0	0.010676	0.024582	0.90589	490	1
NSFL1C	4	0.49855	0.49912	1	8421	1	0.010731	0.024685	0.906964	491	1
TPM4	4	0.14925	0.22455	1	3896	1	0.010767	0.024733	0.906964	492	2
FNTB	4	0.19146	0.25298	1	4347	1	0.010787	0.024766	0.906964	493	2
PGLS	4	0.47664	0.47835	1	8064	1	0.010854	0.024879	0.906964	494	2
GHRHR	4	0.4327	0.43862	1	7370	1	0.010895	0.024949	0.906964	495	2
CRB3	4	0.70698	0.70709	1	12126	0	0.010899	0.024956	0.906964	496	1
PTDSS1	4	0.29347	0.32574	1	5485	1	0.010915	0.024985	0.906964	497	2
ZNF37A	4	0.32455	0.34939	1	5867	1	0.010936	0.025013	0.906964	498	2
CCDC54	4	0.86319	0.86323	1	15056	0	0.01101	0.025135	0.909552	499	1
PAX6	4	0.55922	0.55912	1	9467	0	0.011066	0.02523	0.911158	500	1
CCDC53	4	0.17209	0.23983	1	4149	1	0.011122	0.025333	0.912034	501	1
RASGEF1C	4	0.93149	0.93149	1	16458	0	0.011161	0.025396	0.912034	502	2
EXT2	4	0.92691	0.92691	1	16353	0	0.011188	0.025447	0.912034	503	2
ANKMY2	4	0.70286	0.70296	1	12061	0	0.011222	0.025501	0.912034	504	2
FOXD3	4	0.55922	0.55912	1	9405	0	0.011234	0.025515	0.912034	505	1
DIO3	4	0.99486	0.99492	1	17894	0	0.011264	0.025566	0.912034	506	2
GPR65	4	0.94519	0.94502	1	16751	0	0.011291	0.025608	0.912034	507	2
PKN3	4	0.047219	0.088115	0.916001	1737	1	0.011345	0.025704	0.913457	508	1
ZNF362	4	0.54711	0.54693	1	9262	0	0.011401	0.025795	0.913457	509	1
RPL10A	3	0.027242	0.058461	0.821147	1284	1	0.011455	0.025891	0.913457	510	1
SMG8	4	0.99048	0.99059	1	17776	0	0.011457	0.025893	0.913457	511	1
F9	4	0.55033	0.55009	1	9319	0	0.011512	0.025975	0.913457	512	2
SSPN	4	0.88555	0.8856	1	15488	0	0.011513	0.025975	0.913457	513	1
AURKC	4	0.38179	0.39521	1	6651	1	0.011554	0.026047	0.913457	514	2
NOL4	4	0.97685	0.97698	1	17443	0	0.011568	0.026074	0.913457	515	2
LRG1	4	0.7616	0.76169	1	13097	0	0.011624	0.026171	0.913457	516	2
C17orf64	4	0.028387	0.06013	0.826379	1313	2	0.011624	0.026172	0.913457	517	1
RNF113B	4	0.8847	0.88473	1	15471	0	0.011652	0.02621	0.913457	518	2
YIPF6	4	0.79685	0.79722	1	13754	0	0.01168	0.026255	0.913457	519	1
HRASLS	4	0.96066	0.96075	1	17072	0	0.011736	0.026334	0.914461	520	1
FAM170A	4	0.073647	0.12669	0.97334	2348	2	0.011847	0.026535	0.91696	521	1
PIAS1	4	0.82106	0.8214	1	14203	0	0.011903	0.02663	0.91696	522	1
ZNF781	2	0.98807	0.98825	1	17710	0	0.011926	0.026679	0.91696	523	2
MIA	4	0.99644	0.99653	1	17926	0	0.011959	0.026733	0.91696	524	2
TMED8	4	0.39088	0.40276	1	6785	1	0.012015	0.026827	0.91696	525	1
ADAMTS12	4	0.55922	0.55912	1	9505	0	0.012025	0.02684	0.91696	526	2
CAND2	4	0.58865	0.58846	1	10014	0	0.01207	0.026915	0.91696	527	1
C1GALT1C1	4	0.97334	0.97356	1	17357	0	0.012082	0.026932	0.91696	528	2
HS2ST1	4	0.74163	0.74176	1	12734	0	0.012126	0.027002	0.91696	529	1
ADCY8	4	0.75915	0.75922	1	13047	0	0.012182	0.027092	0.91696	530	1
SNAPC4	4	0.076579	0.13097	0.976324	2421	2	0.012238	0.027178	0.91696	531	1
FRMD3	4	0.95247	0.95242	1	16903	0	0.012239	0.027179	0.91696	532	2
RHD	4	0.99948	0.99949	1	18025	0	0.01226	0.027216	0.91696	533	2
OLIG3	4	0.88907	0.88912	1	15560	0	0.012293	0.02727	0.91696	534	1
SART1	4	0.36994	0.38551	1	6490	1	0.012332	0.027337	0.91696	535	2
CCDC70	4	0.22396	0.27532	1	4690	1	0.012349	0.027367	0.91696	536	1
TMSB4Y	2	0.98762	0.98781	1	17702	0	0.012385	0.027416	0.91696	537	2
PSMA8	4	0.83608	0.83623	1	14498	0	0.012396	0.027438	0.91696	538	2
SYP	4	0.77553	0.77575	1	13327	0	0.012405	0.027455	0.91696	539	2
ZHX3	4	0.70566	0.70575	1	12105	0	0.012461	0.027549	0.91696	540	2
SSR1	4	0.85071	0.85079	1	14800	0	0.012516	0.027654	0.91696	541	1
NID2	4	0.9334	0.93338	1	16500	0	0.012534	0.027677	0.91696	542	2
CISD1	1	0.98746	0.98766	1	17695	0	0.01254	0.027684	0.91696	543	1
BTRC	4	0.099501	0.16353	1	2927	1	0.012572	0.027738	0.91696	544	1
XYLT1	4	0.86961	0.86961	1	15196	0	0.012577	0.027745	0.91696	545	2
RUNDC3B	4	0.98598	0.9862	1	17651	0	0.012671	0.027888	0.91696	546	2
NCKAP1L	4	0.1117	0.18094	1	3199	2	0.012708	0.027939	0.91696	547	2
MKI67IP	3	0.020473	0.048216	0.769795	1131	1	0.012711	0.027942	0.91696	548	1
PTPN12	4	0.64158	0.64139	1	10933	0	0.012737	0.027988	0.91696	549	2
TMEM56	4	0.45584	0.45927	1	7725	1	0.012759	0.02802	0.91696	550	2
DCTN3	4	0.073867	0.12699	0.97334	2354	2	0.012795	0.028081	0.91696	551	1
RGS9BP	4	0.12371	0.19794	1	3485	2	0.012795	0.028081	0.91696	552	2
GAS2L3	4	0.78534	0.78568	1	13515	0	0.012883	0.028239	0.91696	553	2
WAC	4	0.79855	0.7989	1	13782	0	0.013008	0.028442	0.91696	554	2
KIF13B	4	0.2228	0.27451	1	4679	1	0.013018	0.028456	0.91696	555	2
RB1	4	0.98909	0.98926	1	17735	0	0.013022	0.028465	0.91696	556	2
FUT5	4	0.69725	0.69725	1	11957	0	0.013037	0.028485	0.91696	557	2
EPPK1	4	0.87444	0.87442	1	15298	0	0.013129	0.028626	0.91696	558	2
MS4A5	4	0.96643	0.96659	1	17207	0	0.01314	0.028643	0.91696	559	2
SERPINB8	4	0.50942	0.50967	1	8602	1	0.013185	0.028727	0.91696	560	2
ARHGEF6	4	0.9528	0.95276	1	16911	0	0.013222	0.028782	0.91696	561	2
TSEN34	4	0.75201	0.7522	1	12922	0	0.013229	0.028792	0.91696	562	2
TPRA1	4	0.63917	0.63901	1	10883	0	0.013241	0.028811	0.91696	563	1
G6PC3	4	0.1484	0.22399	1	3887	1	0.013289	0.028894	0.91696	564	2
VWA3B	4	0.99943	0.99944	1	18021	0	0.013296	0.028909	0.91696	565	2
CLDN6	4	0.33431	0.35703	1	6004	1	0.013378	0.029055	0.91696	566	2
C11orf63	4	0.80478	0.80513	1	13894	0	0.013408	0.029108	0.91696	567	2
LRRC14B	4	0.0061127	0.016459	0.576071	514	2	0.013408	0.029108	0.91696	568	1
PLA2G5	4	0.92825	0.92825	1	16380	0	0.013453	0.029179	0.91696	569	2
TMEM187	4	0.9747	0.97489	1	17392	0	0.013463	0.029202	0.91696	570	1
PLEKHA6	4	0.74979	0.74996	1	12891	0	0.013519	0.029289	0.91696	571	1
ATP6V1A	4	0.0069867	0.018613	0.591715	568	1	0.013535	0.02931	0.91696	572	2
NISCH	4	0.98253	0.98271	1	17569	0	0.013572	0.029369	0.91696	573	2
OR7E24	4	0.49022	0.49115	1	8279	1	0.013575	0.029373	0.91696	574	2
HNRNPM	4	0.91674	0.91671	1	16144	0	0.013587	0.029393	0.91696	575	2
ALDH9A1	4	0.97322	0.97345	1	17353	0	0.013602	0.029419	0.91696	576	2
FMO1	4	0.072839	0.12551	0.973329	2326	1	0.01361	0.029426	0.91696	577	2
HSPA5	4	0.99705	0.99713	1	17943	0	0.013625	0.029447	0.91696	578	2
CYFIP1	4	0.060927	0.10812	0.95069	2053	2	0.013631	0.029453	0.91696	579	1
HTR6	4	0.96186	0.96192	1	17104	0	0.013632	0.029453	0.91696	580	2
CDC40	4	0.037415	0.073587	0.887124	1495	1	0.013686	0.029546	0.918278	581	1
ROMO1	4	0.11743	0.18898	1	3345	2	0.013742	0.029639	0.919559	582	1
PTF1A	4	0.60074	0.60049	1	10224	0	0.013853	0.029821	0.922326	583	2
GALT	4	0.26464	0.3044	1	5122	1	0.013859	0.02983	0.922326	584	2
CREG2	4	0.7902	0.79056	1	13619	0	0.013909	0.029907	0.923136	585	1
GFPT2	4	0.99399	0.99408	1	17878	0	0.013965	0.029995	0.924264	586	1
ZBTB20	4	0.9924	0.99251	1	17834	0	0.01402	0.030085	0.925364	587	2
ZNF618	4	0.70075	0.70082	1	12022	0	0.014049	0.030133	0.925364	588	2
RXFP3	4	0.88612	0.88619	1	15499	0	0.014286	0.030517	0.931978	589	2
C17orf107	4	0.54258	0.5424	1	9176	0	0.014299	0.030539	0.931978	590	2
TNFAIP1	4	0.95666	0.95668	1	16985	0	0.01434	0.030603	0.931978	591	2
AMD1	4	0.99233	0.99244	1	17831	0	0.014354	0.03063	0.931978	592	1
XIRP2	4	0.61523	0.61507	1	10467	0	0.014386	0.03068	0.931978	593	2
KRTAP3-1	4	0.91487	0.9148	1	16107	0	0.014394	0.03069	0.931978	594	2
ARID4B	4	0.72469	0.72486	1	12434	0	0.014417	0.030734	0.931978	595	2
ANKRD33	4	0.93055	0.93057	1	16431	0	0.01444	0.030765	0.931978	596	2
GNE	4	0.80206	0.80239	1	13847	0	0.014471	0.030813	0.931978	597	2
KRTAP10-7	2	0.7738	0.77403	1	13300	0	0.014562	0.030975	0.934586	598	1
CA1	4	0.94461	0.94444	1	16736	0	0.014577	0.031003	0.934586	599	1
GBA	4	0.67418	0.67412	1	11503	0	0.014633	0.0311	0.935965	600	1
CYP2C9	3	0.88476	0.88478	1	15473	0	0.014709	0.031225	0.936436	601	2
APOA4	4	0.95064	0.95058	1	16863	0	0.014744	0.031293	0.936436	602	1
FABP7	4	0.80424	0.80457	1	13885	0	0.014758	0.031313	0.936436	603	2
CPEB3	4	0.43303	0.4389	1	7376	1	0.014799	0.031375	0.936436	604	1
SLC10A2	4	0.95461	0.95457	1	16944	0	0.014829	0.031411	0.936436	605	2
UTY	4	0.87388	0.87387	1	15284	0	0.014837	0.031427	0.936436	606	2
DTX4	4	0.58322	0.583	1	9915	0	0.014966	0.031656	0.940472	607	2
OR51E2	4	0.90709	0.90703	1	15929	0	0.014978	0.031667	0.940472	608	2
ERP44	4	0.47636	0.47809	1	8058	1	0.015096	0.031866	0.943373	609	2
DRD4	4	0.81359	0.81396	1	14060	0	0.015111	0.031887	0.943373	610	2
ATP6V0C	4	0.77241	0.77263	1	13277	0	0.015127	0.031921	0.943373	611	2
CLCC1	4	0.41848	0.42632	1	7162	1	0.015182	0.032009	0.94442	612	2
DHX29	4	0.15977	0.23152	1	4011	1	0.0153	0.032207	0.947208	613	2
CYYR1	4	0.86972	0.86972	1	15201	0	0.015317	0.032231	0.947208	614	2
HIST1H1E	4	0.58006	0.57981	1	9860	0	0.015349	0.032283	0.947208	615	2
ZNF485	4	0.93825	0.93816	1	16600	0	0.015365	0.032313	0.947208	616	2
MS4A6A	4	0.92337	0.92329	1	16269	0	0.015476	0.032483	0.950343	617	2
SERPINB7	4	0.73983	0.74	1	12701	0	0.015523	0.032557	0.950343	618	1
UGT1A10	2	0.98447	0.9847	1	17623	0	0.015534	0.032578	0.950343	619	2
KDM5D	4	0.99354	0.99365	1	17867	0	0.015668	0.032785	0.953676	620	2
UBE3C	4	0.014271	0.036372	0.718809	912	2	0.015689	0.032814	0.953676	621	1
TRHDE	4	0.47066	0.47275	1	7962	1	0.015789	0.032963	0.953676	622	2
RPL3	4	0.1776	0.24359	1	4204	1	0.015801	0.032979	0.953676	623	1
LCE3A	4	0.11387	0.18395	1	3243	1	0.015821	0.033011	0.953676	624	2
C17orf104	4	0.10898	0.17709	1	3129	1	0.015856	0.033064	0.953676	625	2
NAT9	4	0.87402	0.87402	1	15289	0	0.015909	0.033154	0.953676	626	2
OBSL1	4	0.95084	0.95078	1	16869	0	0.015966	0.03326	0.953676	627	2
LIPA	4	0.1891	0.25143	1	4317	1	0.015967	0.033262	0.953676	628	1
AP4S1	4	0.88343	0.88349	1	15445	0	0.016023	0.033348	0.953676	629	2
XRCC6BP1	4	0.057979	0.10377	0.948032	1975	2	0.016079	0.033439	0.953676	630	1
CXCL6	1	0.98382	0.98406	1	17605	0	0.016183	0.033621	0.953676	631	1
ERICH2	4	0.96854	0.96869	1	17259	0	0.016193	0.033632	0.953676	632	2
RPL23	4	0.15586	0.2289	1	3970	1	0.016245	0.033716	0.953676	633	1
ADORA2A	4	0.87147	0.87142	1	15239	0	0.016283	0.033774	0.953676	634	2
STAM2	4	0.055386	0.099974	0.942737	1914	1	0.016291	0.033789	0.953676	635	2
PRSS3	4	0.49127	0.49215	1	8297	1	0.016301	0.033805	0.953676	636	1
KBTBD13	4	0.95568	0.95565	1	16972	0	0.016332	0.033856	0.953676	637	2
LMF1	4	0.92762	0.92762	1	16366	0	0.016356	0.033896	0.953676	638	1
ETNK2	4	0.95265	0.9526	1	16909	0	0.016365	0.033909	0.953676	639	2
RAPGEFL1	4	0.97679	0.97693	1	17441	0	0.016412	0.033983	0.953676	640	1
DLGAP3	4	0.92158	0.92148	1	16228	0	0.016422	0.033997	0.953676	641	2
C10orf12	4	0.96006	0.96013	1	17062	0	0.016447	0.034033	0.953676	642	2
RPL27A	4	0.99429	0.99437	1	17882	0	0.016468	0.034068	0.953676	643	2
MRPS22	4	0.54149	0.54132	1	9158	0	0.016496	0.034117	0.953676	644	2
DCAF11	4	0.97955	0.97974	1	17504	0	0.01652	0.034159	0.953676	645	2
BZRAP1	4	0.55922	0.55912	1	9487	0	0.016523	0.034164	0.953676	646	1
RNF151	4	0.11034	0.17897	1	3160	2	0.016579	0.034252	0.953676	647	2
EVPL	4	0.49455	0.49523	1	8350	1	0.016634	0.034346	0.953676	648	1
CST6	4	0.91341	0.91337	1	16065	0	0.016644	0.034357	0.953676	649	2
ZNF90	4	0.57717	0.577	1	9805	0	0.016652	0.034374	0.953676	650	2
DSCR8	4	0.56528	0.56518	1	9595	0	0.016677	0.034414	0.953676	651	2
UGT1A4	4	0.85319	0.85324	1	14851	0	0.01669	0.034435	0.953676	652	2
FNDC4	4	0.47494	0.47676	1	8034	1	0.016745	0.034526	0.954227	653	1
DEFB128	3	0.99801	0.99808	1	17977	0	0.016764	0.034561	0.954227	654	2
NSD1	4	0.55922	0.55912	1	9493	0	0.016801	0.034623	0.954493	655	2
CECR6	4	0.77034	0.77051	1	13248	0	0.016857	0.034717	0.955054	656	1
CYP3A4	1	0.98313	0.98333	1	17590	0	0.016873	0.034749	0.955054	657	1
KAT8	4	0.0053582	0.014584	0.557355	471	2	0.016968	0.034905	0.957876	658	1
PHKA2	4	0.85512	0.85523	1	14894	0	0.017079	0.035088	0.959412	659	1
GPM6B	4	0.85473	0.85482	1	14885	0	0.017134	0.035166	0.959412	660	1
TCERG1L	4	0.97561	0.97575	1	17410	0	0.017159	0.035206	0.959412	661	2
SHROOM1	4	0.98181	0.98199	1	17560	0	0.01719	0.035259	0.959412	662	2
SETBP1	4	0.86262	0.86264	1	15043	0	0.017245	0.035348	0.959412	663	1
ANKRD36	2	0.41847	0.42632	1	7161	0	0.017297	0.035423	0.959412	664	1
ACOT7	4	0.37153	0.38683	1	6511	1	0.017343	0.035492	0.959412	665	2
C15orf62	4	0.99107	0.99119	1	17800	0	0.017351	0.035504	0.959412	666	2
CYLC2	4	0.97825	0.97836	1	17478	0	0.017356	0.035515	0.959412	667	1
APC	4	0.97726	0.97737	1	17452	0	0.017412	0.035598	0.959412	668	1
ASAP2	4	0.47588	0.47766	1	8049	1	0.017419	0.035611	0.959412	669	2
MFHAS1	4	0.77505	0.77527	1	13321	0	0.017436	0.035633	0.959412	670	2
EML6	4	0.70295	0.70304	1	12063	0	0.017511	0.035758	0.959412	671	2
NSL1	4	0.69151	0.69148	1	11850	0	0.017523	0.035778	0.959412	672	1
MROH2B	4	0.90622	0.9062	1	15907	0	0.017579	0.035869	0.959412	673	2
PSMB10	4	0.96417	0.96429	1	17164	0	0.017634	0.035962	0.959412	674	1
GKN1	4	0.72409	0.72428	1	12424	0	0.017655	0.035995	0.959412	675	2
CCDC120	4	0.93878	0.93867	1	16614	0	0.017664	0.036006	0.959412	676	2
BEND7	4	0.47003	0.47213	1	7956	1	0.017672	0.036022	0.959412	677	2
LRRC3B	4	0.90866	0.90863	1	15958	0	0.01769	0.036053	0.959412	678	1
LYSMD2	4	0.99004	0.99019	1	17769	0	0.017706	0.036077	0.959412	679	2
TMEM255B	4	0.73995	0.74013	1	12704	0	0.017748	0.036142	0.959734	680	2
NUBP2	4	0.84743	0.84753	1	14732	0	0.017856	0.036304	0.962613	681	1
GCSH	4	0.62054	0.62041	1	10562	0	0.017912	0.036392	0.963546	682	1
COA1	4	0.13579	0.21511	1	3746	2	0.017967	0.036483	0.964535	683	1
WISP3	4	0.2506	0.29435	1	4972	1	0.018081	0.036673	0.968133	684	2
DKK3	4	0.64676	0.64666	1	11016	0	0.018134	0.036758	0.968354	685	1
GABARAP	4	0.66674	0.66661	1	11379	0	0.018184	0.036838	0.968354	686	2
RNF31	4	0.076396	0.13071	0.976324	2417	1	0.018189	0.036845	0.968354	687	2
CCDC176	4	0.50259	0.50307	1	8493	1	0.018245	0.036939	0.968354	688	1
TACC1	4	0.84101	0.84111	1	14598	0	0.018304	0.037034	0.968354	689	2
RPS3	4	0.006695	0.017907	0.585761	550	3	0.018356	0.03711	0.968354	690	1
APPL2	4	0.1148	0.18526	1	3265	1	0.018411	0.0372	0.968354	691	1
RRP8	4	0.46276	0.46554	1	7835	1	0.018451	0.037267	0.968354	692	2
CLEC5A	4	0.95792	0.95793	1	17013	0	0.018467	0.037295	0.968354	693	2
CCDC140	4	0.72901	0.72914	1	12520	0	0.018486	0.037335	0.968354	694	2
TMED1	4	0.80386	0.80419	1	13877	0	0.018522	0.037398	0.968354	695	1
NAP1L1	4	0.53661	0.53653	1	9081	0	0.018538	0.037422	0.968354	696	2
FAM193B	4	0.91161	0.91156	1	16023	0	0.018578	0.037483	0.968354	697	1
ZNF311	4	0.85311	0.85316	1	14848	0	0.018581	0.03749	0.968354	698	2
TUB	4	0.023008	0.052066	0.786739	1195	2	0.018633	0.037569	0.968354	699	1
ACACA	4	0.14801	0.22375	1	3883	1	0.018689	0.037649	0.968354	700	1
ZSWIM1	4	0.82005	0.82039	1	14188	0	0.018711	0.037683	0.968354	701	2
PRSS1	3	0.98437	0.98461	1	17620	0	0.018759	0.03778	0.968354	702	2
NFIX	4	0.13904	0.21781	1	3783	1	0.018781	0.037813	0.968354	703	2
MALSU1	4	0.68927	0.68925	1	11807	0	0.018798	0.037838	0.968354	704	2
KCTD10	4	0.96756	0.96772	1	17234	0	0.018855	0.037933	0.968354	705	1
ACTR2	4	0.97799	0.9781	1	17471	0	0.018877	0.037972	0.968354	706	2
COLQ	4	0.81466	0.81502	1	14086	0	0.01891	0.038036	0.968354	707	1
AIRE	4	0.1609	0.23227	1	4023	1	0.018929	0.03806	0.968354	708	2
SPANXN3	3	0.91032	0.91028	1	15992	0	0.018943	0.038085	0.968354	709	2
CYP2C18	4	0.51031	0.51054	1	8615	1	0.018947	0.038099	0.968354	710	2
SPG21	4	0.94762	0.9475	1	16798	0	0.018966	0.038129	0.968354	711	2
ANKRD11	4	0.85953	0.85956	1	14981	0	0.019122	0.038383	0.973433	712	2
NEURL2	4	0.95183	0.95178	1	16896	0	0.019175	0.038474	0.973462	713	2
EDIL3	4	0.78379	0.78413	1	13484	0	0.019188	0.038498	0.973462	714	2
UBE2L3	4	0.92385	0.92376	1	16287	0	0.019245	0.038598	0.973462	715	2
SPTLC3	4	0.6622	0.66208	1	11304	0	0.019254	0.038607	0.973462	716	2
AARS2	4	0.99019	0.99032	1	17770	0	0.019299	0.038675	0.973462	717	2
GSN	4	0.98673	0.98694	1	17669	0	0.019316	0.038708	0.973462	718	2
GFI1	4	0.93137	0.93136	1	16456	0	0.019354	0.038772	0.973719	719	1
TFF1	4	0.5767	0.57651	1	9795	0	0.019465	0.038938	0.976135	720	1
REG1A	4	0.98931	0.98948	1	17744	0	0.019493	0.038986	0.976135	721	2
OR5H2	4	0.23718	0.28471	1	4821	1	0.019576	0.039127	0.976135	722	1
TBX6	4	0.49992	0.50046	1	8449	1	0.019581	0.039133	0.976135	723	2
DENND5A	4	0.89307	0.8931	1	15636	0	0.019687	0.039288	0.976135	724	1
OR8K5	4	0.65255	0.6524	1	11128	0	0.019688	0.039289	0.976135	725	2
MED4	4	0.54599	0.54581	1	9243	0	0.019742	0.039368	0.976135	726	1
DHPS	4	0.090207	0.15033	1	2713	1	0.019786	0.039435	0.976135	727	2
GCHFR	4	0.076449	0.13079	0.976324	2418	1	0.019853	0.039536	0.976135	728	2
ARRB2	4	0.9761	0.97627	1	17422	0	0.019875	0.039582	0.976135	729	2
STXBP3	4	0.46982	0.47195	1	7951	1	0.019908	0.039634	0.976135	730	2
FAM118A	4	0.30467	0.33416	1	5610	1	0.019964	0.03972	0.976135	731	2
TLR7	4	0.98245	0.98264	1	17567	0	0.02001	0.039795	0.976135	732	2
CACNB4	4	0.72296	0.72314	1	12398	0	0.020019	0.039811	0.976135	733	1
ZNF587B	3	0.52963	0.52961	1	8962	0	0.02004	0.039846	0.976135	734	2
PEX11A	4	0.97954	0.97973	1	17503	0	0.020082	0.03991	0.976135	735	2
CENPQ	4	0.064518	0.11338	0.953999	2146	1	0.020091	0.039925	0.976135	736	2
SERPINA11	4	0.9918	0.9919	1	17824	0	0.020127	0.039975	0.976135	737	2
ZCCHC2	4	0.91475	0.91469	1	16105	0	0.02013	0.03998	0.976135	738	1
ZNF575	4	0.088476	0.14798	0.997762	2677	1	0.020136	0.039989	0.976135	739	2
PIK3R4	4	0.088896	0.14855	0.998432	2685	1	0.020186	0.040076	0.976135	740	1
APCDD1	4	0.99169	0.9918	1	17821	0	0.02019	0.040082	0.976135	741	2
CPA5	4	0.81336	0.81373	1	14053	0	0.020208	0.040111	0.976135	742	2
JPH1	4	0.68894	0.6889	1	11803	0	0.020296	0.040242	0.977993	743	1
OR2W1	4	0.98467	0.9849	1	17628	0	0.020352	0.040329	0.978781	744	2
EFCAB14	4	0.45901	0.46216	1	7776	1	0.020407	0.040418	0.97909	745	1
TMEM125	4	0.94693	0.94679	1	16781	0	0.020424	0.04045	0.97909	746	2
DHH	4	0.58357	0.58334	1	9922	0	0.020518	0.040599	0.979851	747	1
AP2M1	4	0.92916	0.92914	1	16397	0	0.020578	0.040696	0.979851	748	2
SRA1	4	0.79235	0.7927	1	13666	0	0.020597	0.040724	0.979851	749	2
IL36A	4	0.37998	0.39376	1	6629	1	0.020601	0.040732	0.979851	750	1
ST6GALNAC2	4	0.988	0.98819	1	17707	0	0.020615	0.040756	0.979851	751	2
VPS13C	4	0.15735	0.2299	1	3986	1	0.020651	0.040819	0.979851	752	2
ACVR1C	4	0.076714	0.13118	0.976324	2424	1	0.020724	0.040943	0.979851	753	2
DNAJC28	4	0.82742	0.82764	1	14327	0	0.020733	0.04096	0.979851	754	2
SHISA9	4	0.66055	0.66045	1	11273	0	0.02074	0.04097	0.979851	755	1
DCUN1D3	4	0.59819	0.59793	1	10177	0	0.020795	0.041058	0.980676	756	1
ARHGEF4	4	0.010117	0.026377	0.655206	726	1	0.02085	0.04115	0.980883	757	1
C16orf54	4	0.13874	0.21764	1	3779	1	0.020906	0.041229	0.980883	758	1
RRN3	4	0.0027261	0.0079196	0.439595	325	1	0.020907	0.04123	0.980883	759	2
TAB1	4	0.12429	0.19874	1	3495	2	0.021016	0.041411	0.983059	760	1
BCL7C	4	0.74991	0.75008	1	12893	0	0.021044	0.041452	0.983059	761	2
MAMLD1	4	0.95481	0.95476	1	16948	0	0.021127	0.041585	0.983059	762	2
IL17RE	4	0.9986	0.99863	1	18002	0	0.021154	0.041636	0.983059	763	2
PFDN1	4	0.17862	0.24429	1	4214	1	0.02121	0.041725	0.983059	764	2
CTNNAL1	4	0.849	0.84912	1	14759	0	0.021293	0.041861	0.983059	765	1
LRRC16A	4	0.99302	0.99314	1	17850	0	0.021348	0.041955	0.983059	766	2
DBNDD2	4	0.31401	0.34124	1	5728	1	0.021349	0.041957	0.983059	767	2
HIATL1	4	0.96831	0.96845	1	17253	0	0.021404	0.042038	0.983059	768	1
URAD	4	0.76725	0.76737	1	13199	0	0.021413	0.042055	0.983059	769	2
CACNB2	4	0.99847	0.99852	1	17996	0	0.021468	0.042136	0.983059	770	2
URI1	4	0.99435	0.99443	1	17883	0	0.021487	0.042173	0.983059	771	2
ATP5J	4	0.15769	0.23013	1	3990	1	0.021515	0.042219	0.983059	772	1
DPF3	4	0.78333	0.78366	1	13475	0	0.021533	0.042256	0.983059	773	2
ZCCHC3	4	0.54583	0.54565	1	9240	0	0.021617	0.042378	0.983059	774	2
RHAG	4	0.59032	0.59008	1	10044	0	0.021644	0.042424	0.983059	775	2
LRIG1	4	0.90625	0.90623	1	15909	0	0.021691	0.042498	0.983059	776	2
NR2F2	4	0.26638	0.30565	1	5144	1	0.02171	0.042524	0.983059	777	2
SNAI3	4	0.66713	0.66701	1	11386	0	0.021736	0.042558	0.983059	778	1
RICTOR	4	0.303	0.33295	1	5588	1	0.021791	0.042659	0.983059	779	1
ALG2	4	0.54692	0.54677	1	9258	0	0.021803	0.042673	0.983059	780	2
MAP2K4	4	0.67771	0.67762	1	11570	0	0.021812	0.042689	0.983059	781	2
STAC2	4	0.4782	0.47979	1	8088	1	0.021847	0.042743	0.983059	782	1
MFSD6L	4	0.2764	0.313	1	5274	1	0.021943	0.042908	0.983059	783	2
SLC2A13	4	0.45352	0.45715	1	7691	1	0.021957	0.042936	0.983059	784	1
ATRAID	4	0.94862	0.94854	1	16824	0	0.02199	0.042986	0.983059	785	2
ASCC2	4	0.99785	0.99791	1	17968	0	0.022027	0.043048	0.983059	786	2
C16orf58	4	0.4567	0.46004	1	7737	1	0.022036	0.043061	0.983059	787	2
OR5AK2	4	0.93584	0.93581	1	16550	0	0.022168	0.04328	0.983059	788	2
NUS1	4	0.58164	0.5814	1	9889	0	0.022179	0.043302	0.983059	789	1
OR8J3	4	0.70024	0.70033	1	12013	0	0.022205	0.043337	0.983059	790	2
H1FX	4	0.75748	0.75754	1	13014	0	0.022234	0.043387	0.983059	791	1
HOXB9	4	0.57341	0.5733	1	9742	0	0.022281	0.043463	0.983059	792	2
AANAT	4	0.8899	0.88996	1	15571	0	0.02229	0.043478	0.983059	793	2
COL11A1	4	0.92498	0.92491	1	16310	0	0.022318	0.043523	0.983059	794	2
ZNF438	4	0.39918	0.40975	1	6894	1	0.022345	0.043567	0.983059	795	1
PCDHB12	4	0.65686	0.6567	1	11207	0	0.022365	0.043595	0.983059	796	2
CYB5RL	4	0.82532	0.82559	1	14284	0	0.0224	0.043654	0.983059	797	1
ITGB1	4	0.9376	0.93752	1	16588	0	0.022403	0.04366	0.983059	798	2
KLK10	4	0.15962	0.23142	1	4010	1	0.022422	0.04369	0.983059	799	2
THPO	4	0.33716	0.35927	1	6043	1	0.02246	0.043748	0.983059	800	2
ATXN3L	4	0.80877	0.8091	1	13957	0	0.022479	0.043779	0.983059	801	2
ENDOU	4	0.92942	0.9294	1	16406	0	0.022488	0.04379	0.983059	802	2
CD320	4	0.70453	0.7046	1	12082	0	0.022498	0.043809	0.983059	803	2
MMP10	4	0.63136	0.63115	1	10758	0	0.022511	0.043833	0.983059	804	1
POLD4	4	0.31142	0.33928	1	5700	1	0.022517	0.043841	0.983059	805	2
FAHD2B	3	0.7648	0.76486	1	13157	0	0.022553	0.043896	0.983059	806	1
GNPAT	4	0.49113	0.49202	1	8294	1	0.022621	0.044015	0.983059	807	1
SETX	4	0.11392	0.18403	1	3245	1	0.022677	0.044109	0.983059	808	1
FCRLA	4	0.43776	0.44303	1	7440	1	0.022744	0.044218	0.983059	809	2
MYOT	4	0.98707	0.98727	1	17678	0	0.022782	0.044276	0.983059	810	2
TXNRD1	4	0.029517	0.061801	0.830928	1343	1	0.022787	0.044283	0.983059	811	1
OCIAD2	4	0.7452	0.74534	1	12806	0	0.022843	0.044369	0.983059	812	1
TEX13B	4	0.65663	0.65649	1	11202	0	0.022878	0.044423	0.983059	813	2
CLPS	4	0.34715	0.36718	1	6187	1	0.022953	0.044536	0.983059	814	1
TBC1D16	4	0.72595	0.72611	1	12459	0	0.022973	0.044573	0.983059	815	2
RP11-1220K2.2	4	0.87102	0.87099	1	15227	0	0.023088	0.044753	0.983059	816	2
TMCC3	4	0.96985	0.97005	1	17282	0	0.023119	0.044812	0.983059	817	1
ELN	4	0.10516	0.17157	1	3041	2	0.023174	0.044902	0.983059	818	1
FAM98B	4	0.34895	0.36864	1	6206	1	0.023285	0.045069	0.983059	819	1
TMEM165	4	0.99575	0.99584	1	17909	0	0.023299	0.045093	0.983059	820	2
DEFB135	4	0.76513	0.7652	1	13160	0	0.02334	0.045168	0.983059	821	1
ANKRD30A	4	0.9033	0.90332	1	15850	0	0.023395	0.045249	0.983059	822	1
HNF1A	4	0.93265	0.9326	1	16482	0	0.023443	0.04532	0.983059	823	2
CTDSP1	4	0.053542	0.097305	0.935472	1876	2	0.023451	0.045333	0.983059	824	1
ATP2A2	4	0.89113	0.89119	1	15599	0	0.023506	0.045414	0.983059	825	2
PTGIS	4	0.9171	0.91708	1	16152	0	0.023549	0.045481	0.983059	826	2
IPO11	4	0.96541	0.96556	1	17190	0	0.023588	0.045533	0.983059	827	2
RPL14	4	0.79914	0.79947	1	13795	0	0.023597	0.045549	0.983059	828	2
GYS2	4	0.97589	0.97605	1	17414	0	0.023617	0.045578	0.983059	829	1
GIMAP4	4	0.91137	0.91131	1	16017	0	0.023672	0.045662	0.983059	830	1
FAM96A	4	0.6339	0.63372	1	10793	0	0.023727	0.045751	0.983059	831	1
FLYWCH2	4	0.74931	0.7495	1	12884	0	0.023782	0.045831	0.983059	832	1
HERPUD2	4	0.98892	0.98909	1	17732	0	0.023801	0.045859	0.983059	833	2
NBEA	4	0.77292	0.77314	1	13284	0	0.023838	0.04591	0.983059	834	1
THAP2	4	0.9705	0.97071	1	17295	0	0.023893	0.046005	0.983059	835	1
VMA21	4	0.99807	0.99813	1	17978	0	0.023907	0.046033	0.983059	836	2
FBXO42	4	0.92276	0.92269	1	16258	0	0.023937	0.046082	0.983059	837	2
GRAP	4	0.1214	0.19469	1	3434	1	0.023946	0.046102	0.983059	838	2
OR13A1	4	0.7288	0.72892	1	12516	0	0.023948	0.046107	0.983059	839	1
MAPK7	4	0.98495	0.98519	1	17631	0	0.023956	0.04612	0.983059	840	2
RAP1GAP	4	0.99894	0.99898	1	18011	0	0.023976	0.04615	0.983059	841	2
ORAI2	4	0.74079	0.74096	1	12726	0	0.024003	0.046191	0.983059	842	1
ADAMTS20	4	0.99672	0.99681	1	17936	0	0.024053	0.046279	0.983059	843	2
BMP1	4	0.061475	0.10895	0.951405	2066	2	0.024059	0.046286	0.983059	844	1
TLE6	4	0.74701	0.74718	1	12842	0	0.024093	0.046341	0.983059	845	2
ANKRD7	4	0.7335	0.73361	1	12593	0	0.024112	0.046373	0.983059	846	2
CYTL1	4	0.98133	0.98153	1	17546	0	0.024171	0.046464	0.983059	847	2
TTC39B	4	0.96274	0.96286	1	17120	0	0.024224	0.046545	0.983059	848	1
GATM	4	0.34695	0.36702	1	6184	1	0.024239	0.046567	0.983059	849	2
HMGCLL1	4	0.28054	0.31605	1	5328	1	0.024268	0.046622	0.983059	850	2
LAPTM4A	4	0.86232	0.86237	1	15037	0	0.02428	0.046647	0.983059	851	1
SF3B1	4	0.0024073	0.0071081	0.422209	304	2	0.024335	0.046732	0.983059	852	1
PEG3	4	0.94254	0.94237	1	16693	0	0.024366	0.046781	0.983059	853	2
COQ10A	4	0.59904	0.5988	1	10192	0	0.02439	0.046811	0.983059	854	2
DBX2	4	0.48195	0.48331	1	8146	1	0.024425	0.046868	0.983059	855	2
NXNL2	4	0.69697	0.69696	1	11950	0	0.024445	0.046902	0.983059	856	1
CASP4	4	0.78596	0.78629	1	13529	0	0.024494	0.04697	0.983059	857	2
CEBPG	4	0.67703	0.67695	1	11555	0	0.024573	0.047102	0.983059	858	2
KANSL1	4	0.34523	0.36561	1	6168	1	0.024582	0.047115	0.983059	859	2
SERPINB2	4	0.84593	0.846	1	14697	0	0.024666	0.047242	0.983059	860	1
AP3B2	4	0.76717	0.76729	1	13198	0	0.02473	0.047342	0.983059	861	2
SCN11A	4	0.89838	0.89838	1	15744	0	0.024777	0.047418	0.983059	862	1
KANK3	4	0.57979	0.57956	1	9855	0	0.024832	0.047496	0.983059	863	1
GPR32	4	0.91883	0.91876	1	16179	0	0.024839	0.047509	0.983059	864	2
DDX1	4	0.76085	0.76093	1	13082	0	0.024887	0.047583	0.983059	865	2
AGAP1	4	0.81988	0.82021	1	14184	0	0.024928	0.047654	0.983059	866	2
ANKRD31	4	0.94581	0.94564	1	16761	0	0.024948	0.047688	0.983059	867	2
PNLIPRP3	4	0.32706	0.3513	1	5899	1	0.024997	0.047752	0.983059	868	1
CCDC125	4	0.95363	0.95358	1	16925	0	0.025037	0.047824	0.983059	869	2
DYDC2	4	0.41638	0.42449	1	7132	1	0.025057	0.047854	0.983059	870	2
DNAH8	4	0.19261	0.25379	1	4359	1	0.025067	0.047873	0.983059	871	2
CYGB	4	0.8649	0.86491	1	15093	0	0.025097	0.047912	0.983059	872	2
GIPC2	4	0.40674	0.4162	1	6994	1	0.025107	0.047927	0.983059	873	2
NAA60	4	0.93094	0.93095	1	16444	0	0.025108	0.04793	0.983059	874	1
KRT23	4	0.30369	0.33346	1	5598	1	0.025136	0.047974	0.983059	875	2
YBX2	4	0.032758	0.066637	0.851573	1413	1	0.025163	0.048019	0.983059	876	1
XIAP	4	0.12033	0.19313	1	3407	2	0.025206	0.048085	0.983059	877	2
PLA2G2A	4	0.69722	0.69723	1	11956	0	0.025216	0.048109	0.983059	878	2
TMEM201	4	0.97022	0.97042	1	17291	0	0.025218	0.048115	0.983059	879	2
DLK1	4	0.5078	0.50811	1	8577	1	0.025246	0.048154	0.983059	880	2
XRN1	4	0.78644	0.78678	1	13538	0	0.025256	0.048168	0.983059	881	2
CCDC149	4	0.89428	0.89429	1	15659	0	0.025306	0.048241	0.983059	882	2
PWP2	4	0.021635	0.049967	0.776879	1160	2	0.025329	0.048284	0.983059	883	1
TUBB6	4	0.47108	0.47314	1	7970	1	0.025336	0.048297	0.983059	884	2
PTGES3L-AARSD1	1	0.97466	0.97485	1	17390	0	0.025341	0.048307	0.983059	885	1
GALR1	4	0.55922	0.55912	1	9403	0	0.025384	0.048365	0.983059	886	1
ZBTB40	4	0.93502	0.935	1	16532	0	0.025436	0.048449	0.983059	887	2
RNF213	4	0.7701	0.77027	1	13241	0	0.025439	0.048452	0.983059	888	2
CHRNB4	4	0.72702	0.72716	1	12484	0	0.025494	0.048546	0.983059	889	1
SEC11C	4	0.61178	0.61164	1	10410	0	0.025496	0.048547	0.983059	890	2
TMEM52B	4	0.73086	0.73098	1	12550	0	0.025546	0.048621	0.983059	891	2
HAS1	4	0.58619	0.58602	1	9970	0	0.025549	0.048626	0.983059	892	1
NCF2	4	0.4813	0.4827	1	8137	1	0.025646	0.048789	0.983059	893	2
CASP7	4	0.51471	0.51492	1	8690	1	0.02566	0.048813	0.983059	894	1
HBP1	4	0.6122	0.61205	1	10414	0	0.025715	0.0489	0.983059	895	1
DCP1B	4	0.70259	0.70268	1	12057	0	0.02577	0.048989	0.983059	896	1
FAM111A	4	0.4969	0.49752	1	8391	1	0.025786	0.049014	0.983059	897	2
PCMTD2	4	0.039691	0.07694	0.890569	1559	2	0.025825	0.049079	0.983059	898	1
FAM178B	4	0.74126	0.74142	1	12730	0	0.025857	0.049126	0.983059	899	2
COL16A1	4	0.67529	0.67524	1	11523	0	0.02588	0.049158	0.983059	900	1
PIK3R1	4	0.86636	0.86639	1	15131	0	0.025897	0.049184	0.983059	901	2
RNASE2	4	0.99809	0.99815	1	17979	0	0.025927	0.049239	0.983059	902	2
ADRA1A	4	0.48459	0.48588	1	8197	1	0.025936	0.049252	0.983059	903	2
TMEM182	4	0.74837	0.74854	1	12866	0	0.025938	0.049257	0.983059	904	2
OR5V1	4	0.52747	0.52746	1	8918	0	0.025948	0.04927	0.983059	905	2
HIST1H1B	4	0.12253	0.19626	1	3467	1	0.025991	0.04933	0.983176	906	2
SLC9A1	4	0.93574	0.93572	1	16548	0	0.026099	0.049522	0.985913	907	2
ZBTB48	4	0.2848	0.31921	1	5379	1	0.026156	0.049619	0.986118	908	1
SCML2	4	0.50442	0.50481	1	8526	1	0.02617	0.049642	0.986118	909	2
PRSS38	4	0.80379	0.80412	1	13876	0	0.026211	0.049719	0.986568	910	1
SLC25A48	4	0.46452	0.46715	1	7866	1	0.026322	0.049896	0.98715	911	1
CSF1R	4	0.068526	0.11923	0.965	2231	1	0.026377	0.049982	0.98715	912	2
GPR63	4	0.57365	0.57353	1	9745	0	0.026432	0.050061	0.98715	913	1
DNAJC8	4	0.16155	0.23271	1	4031	1	0.026487	0.050159	0.98715	914	1
HMOX2	4	0.70322	0.70331	1	12066	0	0.026542	0.05025	0.98715	915	1
ORC1	4	0.024997	0.055034	0.80738	1229	1	0.026597	0.050332	0.98715	916	1
TAOK1	4	0.98271	0.98289	1	17577	0	0.026637	0.050387	0.98715	917	2
MYO16	4	0.55922	0.55912	1	9417	0	0.026678	0.050451	0.98715	918	2
CTF1	4	0.0013778	0.004463	0.35967	223	1	0.026708	0.050504	0.98715	919	1
AP5S1	4	0.72678	0.72693	1	12481	0	0.026763	0.050578	0.98715	920	1
TRAF5	4	0.13954	0.21815	1	3788	1	0.026791	0.050629	0.98715	921	2
IKBKAP	4	0.95414	0.95411	1	16934	0	0.026852	0.050725	0.98715	922	2
TBC1D15	4	0.90021	0.90022	1	15782	0	0.026873	0.050762	0.98715	923	2
KRTAP22-1	4	0.92453	0.92445	1	16300	0	0.026903	0.050812	0.98715	924	2
PDE3A	4	0.8486	0.8487	1	14752	0	0.026928	0.05085	0.98715	925	1
ATP6V1D	4	0.99792	0.99798	1	17972	0	0.026955	0.050894	0.98715	926	2
FOXN4	4	0.99643	0.99652	1	17925	0	0.026983	0.050942	0.98715	927	2
PDE8B	4	0.77365	0.77388	1	13297	0	0.027026	0.051007	0.98715	928	2
BBC3	4	0.78381	0.78416	1	13485	0	0.027039	0.051027	0.98715	929	1
SLC16A11	4	0.94878	0.9487	1	16825	0	0.027057	0.051053	0.98715	930	2
KIAA0232	4	0.87069	0.87069	1	15219	0	0.027119	0.051147	0.98715	931	2
OR4F6	4	0.33572	0.35813	1	6023	1	0.027149	0.0512	0.98715	932	1
SGIP1	4	0.64738	0.64727	1	11030	0	0.027212	0.051313	0.98715	933	2
TNIP3	4	0.99251	0.99263	1	17838	0	0.027294	0.051446	0.98715	934	2
PCDHA9	4	0.80921	0.80952	1	13965	0	0.027314	0.05148	0.98715	935	2
TATDN2	4	0.6051	0.60491	1	10294	0	0.027369	0.051578	0.98715	936	1
OAS1	4	0.44213	0.44695	1	7504	1	0.027408	0.051629	0.98715	937	2
FKBP4	4	0.8914	0.89145	1	15606	0	0.027424	0.051652	0.98715	938	1
KLRF1	4	0.36069	0.37799	1	6364	1	0.027479	0.051739	0.98715	939	1
CLEC9A	4	0.9973	0.99738	1	17955	0	0.027521	0.051803	0.98715	940	2
SLC52A2	4	0.83787	0.83805	1	14527	0	0.027535	0.051823	0.98715	941	1
UGT2B4	4	0.78931	0.78966	1	13598	0	0.02759	0.051904	0.98715	942	2
CCDC122	3	0.97846	0.97857	1	17482	0	0.027609	0.051938	0.98715	943	2
CRCP	4	0.82861	0.8288	1	14352	0	0.027625	0.051963	0.98715	944	2
ALDH1A3	4	0.143	0.22045	1	3827	1	0.027645	0.05199	0.98715	945	1
GNG7	4	0.45886	0.46203	1	7771	1	0.027646	0.051993	0.98715	946	2
RNASEK	4	0.44651	0.45092	1	7575	1	0.0277	0.052093	0.98715	947	2
ERCC6	4	0.37786	0.39198	1	6600	1	0.027755	0.052187	0.98715	948	1
OR2AT4	4	0.95778	0.95779	1	17011	0	0.02781	0.052265	0.98715	949	2
TTC21B	4	0.31061	0.33867	1	5691	1	0.027864	0.052351	0.98715	950	2
CHMP2B	4	0.34326	0.36407	1	6139	1	0.027865	0.052353	0.98715	951	1
TMEM87A	4	0.96791	0.96808	1	17242	0	0.02792	0.05244	0.98715	952	1
KRT31	4	0.45076	0.45467	1	7648	1	0.027975	0.052518	0.98715	953	1
C14orf39	4	0.98312	0.98333	1	17589	0	0.028	0.052565	0.98715	954	2
AADAC	4	0.82766	0.82789	1	14332	0	0.028052	0.052648	0.98715	955	2
RAP2B	4	0.99828	0.99835	1	17987	0	0.028073	0.052683	0.98715	956	2
SPN	4	0.72602	0.72618	1	12461	0	0.028188	0.052851	0.98715	957	2
FOXN2	4	0.47153	0.47356	1	7976	1	0.028196	0.052863	0.98715	958	2
SLC17A5	4	0.98034	0.98055	1	17525	0	0.028198	0.052866	0.98715	959	2
MEAF6	4	0.40304	0.41302	1	6948	1	0.028229	0.052903	0.98715	960	2
SLC45A2	4	0.53705	0.53698	1	9088	0	0.02825	0.052932	0.98715	961	2
ZNF530	4	0.86373	0.86375	1	15065	0	0.028251	0.052932	0.98715	962	1
ODF3L2	4	0.36391	0.38058	1	6410	1	0.028306	0.053018	0.98715	963	1
EPM2A	4	0.58549	0.58531	1	9959	0	0.028313	0.05303	0.98715	964	2
CHAC1	4	0.38355	0.39668	1	6672	1	0.028361	0.053106	0.98715	965	1
ZNF605	4	0.32631	0.35075	1	5888	1	0.028366	0.053113	0.98715	966	2
TMEM33	4	0.18477	0.24846	1	4271	1	0.028416	0.053199	0.98715	967	1
SLC25A5	3	0.80983	0.81016	1	13977	0	0.028443	0.053235	0.98715	968	2
AXIN1	4	0.99664	0.99673	1	17932	0	0.02846	0.053255	0.98715	969	2
IL22RA1	4	0.57779	0.5776	1	9817	0	0.028513	0.053337	0.98715	970	2
OR6C6	4	0.69051	0.69049	1	11837	0	0.028526	0.053363	0.98715	971	1
AKR1C2	1	0.97147	0.97167	1	17320	0	0.028534	0.053374	0.98715	972	1
SPATA19	4	0.68885	0.68881	1	11801	0	0.028534	0.053374	0.98715	973	2
RRAS2	4	0.92062	0.92056	1	16214	0	0.028544	0.053385	0.98715	974	2
AKNAD1	4	0.66305	0.66294	1	11320	0	0.028581	0.053454	0.98715	975	1
ARHGAP26	4	0.9343	0.93427	1	16515	0	0.028636	0.053548	0.98715	976	2
SCRN3	4	0.89956	0.89959	1	15766	0	0.028639	0.053551	0.98715	977	2
SERPINB6	4	0.69803	0.69806	1	11975	0	0.02865	0.053567	0.98715	978	2
WDR78	4	0.45666	0.46001	1	7736	1	0.028691	0.053635	0.98715	979	1
TMPRSS15	4	0.97617	0.97632	1	17428	0	0.028702	0.05365	0.98715	980	2
SMC1B	4	0.81763	0.81795	1	14147	0	0.028724	0.053688	0.98715	981	2
LIMD2	4	0.81605	0.8164	1	14118	0	0.028746	0.053722	0.98715	982	1
TMEM185A	4	0.29078	0.32368	1	5454	1	0.029021	0.054123	0.98715	983	1
ZNF534	4	0.91429	0.91425	1	16091	0	0.02903	0.054136	0.98715	984	2
VMP1	4	0.89258	0.8926	1	15626	0	0.029115	0.054279	0.98715	985	2
SIM2	4	0.86679	0.86682	1	15139	0	0.029131	0.054307	0.98715	986	1
IRX4	4	0.7401	0.74028	1	12709	0	0.029186	0.054395	0.98715	987	2
ARFIP2	4	0.4623	0.46512	1	7827	1	0.029211	0.05443	0.98715	988	2
CBLL1	4	0.90686	0.90682	1	15923	0	0.029275	0.054537	0.98715	989	2
CA3	4	0.82497	0.82525	1	14278	0	0.029297	0.054572	0.98715	990	1
FASTKD3	4	0.79654	0.79691	1	13747	0	0.02936	0.054665	0.98715	991	2
DNAJC5B	4	0.10319	0.16874	1	2996	1	0.029402	0.054735	0.98715	992	2
KCNJ9	4	0.6591	0.65895	1	11245	0	0.029407	0.054744	0.98715	993	1
FXYD2	4	0.89114	0.89121	1	15600	0	0.029456	0.054807	0.98715	994	2
ZNF12	4	0.94715	0.94702	1	16784	0	0.029462	0.054815	0.98715	995	2
DUSP28	4	0.1012	0.16592	1	2961	2	0.029517	0.054907	0.98715	996	1
GANC	4	0.52319	0.52324	1	8840	1	0.02952	0.054915	0.98715	997	2
FOXL1	4	0.99727	0.99735	1	17954	0	0.029531	0.05493	0.98715	998	2
CILP2	4	0.053876	0.097774	0.936846	1884	2	0.029572	0.054998	0.98715	999	1
CPQ	4	0.21832	0.27136	1	4626	1	0.029637	0.0551	0.98715	1000	2
ZZZ3	4	0.0066395	0.017764	0.585761	544	3	0.029682	0.055175	0.98715	1001	1
FCGBP	4	0.79586	0.79621	1	13739	0	0.029702	0.055204	0.98715	1002	2
MFSD1	4	0.28537	0.31963	1	5388	1	0.029723	0.055242	0.98715	1003	2
METTL15	4	0.12772	0.20363	1	3568	1	0.029737	0.055265	0.98715	1004	1
WDR35	4	0.76292	0.763	1	13127	0	0.029847	0.055432	0.98715	1005	1
CKAP4	4	0.93602	0.93598	1	16557	0	0.029895	0.055502	0.98715	1006	2
MMGT1	4	0.829	0.8292	1	14359	0	0.029902	0.055509	0.98715	1007	1
GRIA2	4	0.7125	0.7127	1	12217	0	0.030012	0.055683	0.98715	1008	2
KIAA1257	4	0.95419	0.95416	1	16935	0	0.030013	0.055685	0.98715	1009	2
TMEM212	4	0.31244	0.34005	1	5712	1	0.030067	0.055775	0.98715	1010	1
SCARB2	4	0.98983	0.99	1	17761	0	0.030067	0.055775	0.98715	1011	2
GHRL	4	0.167	0.23636	1	4090	1	0.030099	0.055822	0.98715	1012	2
PDXP	4	0.53973	0.53958	1	9130	0	0.030175	0.055944	0.98715	1013	2
EDN1	4	0.36009	0.37755	1	6357	1	0.030177	0.055947	0.98715	1014	2
LIPH	4	0.763	0.76308	1	13128	0	0.030185	0.055961	0.98715	1015	2
IRAK3	4	0.81191	0.81224	1	14022	0	0.030232	0.056027	0.98715	1016	2
IKZF1	4	0.75264	0.75283	1	12933	0	0.030287	0.05613	0.98715	1017	1
CDC25A	4	0.43093	0.43713	1	7339	1	0.030293	0.056145	0.98715	1018	2
STK25	4	0.34596	0.36622	1	6177	1	0.030342	0.056223	0.98715	1019	1
ELOVL2	4	0.63292	0.63275	1	10777	0	0.030391	0.056304	0.98715	1020	2
FAM60A	4	0.62786	0.6276	1	10690	0	0.030397	0.056308	0.98715	1021	1
LMTK2	4	0.4154	0.42367	1	7119	1	0.030401	0.056318	0.98715	1022	2
NMNAT2	4	0.99129	0.99141	1	17808	0	0.030423	0.056353	0.98715	1023	2
BBX	4	0.91039	0.91036	1	15998	0	0.030452	0.056393	0.98715	1024	1
TLX3	4	0.96902	0.96921	1	17267	0	0.030466	0.05642	0.98715	1025	2
BRAF	4	0.54158	0.54141	1	9160	0	0.030507	0.056491	0.98715	1026	1
USP18	4	0.11214	0.18156	1	3212	2	0.030561	0.05658	0.98715	1027	1
SLC26A3	4	0.81543	0.81578	1	14102	0	0.030586	0.056626	0.98715	1028	2
CNTNAP1	4	0.54324	0.54308	1	9189	0	0.030616	0.056682	0.98715	1029	1
PPP6C	4	0.9871	0.98731	1	17679	0	0.030671	0.056766	0.98715	1030	1
OR52E2	4	0.4468	0.45118	1	7581	1	0.030673	0.056767	0.98715	1031	2
FUBP1	4	0.62341	0.62326	1	10613	0	0.030781	0.056945	0.98715	1032	1
BET1	3	0.92359	0.9235	1	16280	0	0.030783	0.056948	0.98715	1033	2
ZMAT1	4	0.85248	0.85254	1	14837	0	0.030792	0.056964	0.98715	1034	2
CNEP1R1	4	0.27623	0.31288	1	5273	1	0.030803	0.056978	0.98715	1035	2
COLEC11	4	0.11762	0.18925	1	3348	1	0.030836	0.057044	0.98715	1036	1
OR51I1	4	0.95886	0.9589	1	17036	0	0.030891	0.057131	0.98715	1037	1
TMEM132B	4	0.88187	0.88189	1	15421	0	0.030946	0.057218	0.98715	1038	1
DCAF7	1	0.96902	0.9692	1	17266	0	0.030981	0.057264	0.98715	1039	1
SLC4A5	4	0.38363	0.39674	1	6674	1	0.031001	0.057295	0.98715	1040	1
MAOB	4	0.52365	0.5237	1	8849	1	0.031056	0.057393	0.98715	1041	1
PITPNM3	4	0.79516	0.79552	1	13723	0	0.031065	0.057409	0.98715	1042	2
CEPT1	4	0.50206	0.50254	1	8485	1	0.031163	0.057577	0.98715	1043	2
CTU1	4	0.2126	0.26738	1	4567	1	0.031166	0.05758	0.98715	1044	1
ST3GAL1	4	0.3864	0.39899	1	6715	1	0.031221	0.057665	0.98715	1045	1
GTPBP2	4	0.6765	0.67643	1	11544	0	0.031262	0.057737	0.98715	1046	2
UCKL1	4	0.34149	0.36265	1	6109	1	0.031276	0.057755	0.98715	1047	1
EPYC	4	0.87427	0.87425	1	15294	0	0.031331	0.057827	0.98715	1048	1
CHST2	4	0.85285	0.8529	1	14846	0	0.03136	0.057873	0.98715	1049	2
CLSTN1	4	0.47989	0.48141	1	8117	1	0.031386	0.05791	0.98715	1050	2
XAGE3	4	0.26531	0.3049	1	5132	1	0.031404	0.057937	0.98715	1051	2
ZCCHC16	4	0.53806	0.53793	1	9107	0	0.031415	0.057956	0.98715	1052	2
IFITM10	4	0.58514	0.58495	1	9953	0	0.031441	0.057991	0.98715	1053	1
IGSF9B	4	0.80714	0.80748	1	13930	0	0.031492	0.058069	0.98715	1054	2
GNB2	4	0.6232	0.62304	1	10607	0	0.031525	0.058125	0.98715	1055	2
TAPT1	4	0.90348	0.9035	1	15856	0	0.031551	0.058168	0.98715	1056	1
TRPM3	4	0.97314	0.97337	1	17351	0	0.031558	0.058176	0.98715	1057	2
GPR123	4	0.49059	0.4915	1	8285	1	0.031606	0.058253	0.98715	1058	1
GPCPD1	4	0.47313	0.47504	1	8004	1	0.031657	0.058332	0.98715	1059	2
TXNDC15	4	0.14456	0.22145	1	3841	1	0.031668	0.058349	0.98715	1060	2
OR4D2	4	0.32266	0.34792	1	5838	1	0.031679	0.058365	0.98715	1061	2
RALGAPA1	4	0.41035	0.41924	1	7045	1	0.031715	0.058423	0.98715	1062	1
MYH1	4	0.99895	0.99898	1	18013	0	0.031745	0.058476	0.98715	1063	2
RBL2	4	0.62179	0.62166	1	10581	0	0.031756	0.058491	0.98715	1064	2
SWAP70	4	0.51383	0.51404	1	8675	1	0.031767	0.058501	0.98715	1065	2
AVIL	4	0.17419	0.24128	1	4170	1	0.031789	0.058543	0.98715	1066	2
SPINK14	4	0.1189	0.19107	1	3376	1	0.031825	0.058599	0.98715	1067	1
GPC5	4	0.97987	0.98006	1	17513	0	0.031922	0.058744	0.98715	1068	2
CDKN2B	4	0.88075	0.88075	1	15397	0	0.031935	0.058761	0.98715	1069	2
REG1B	4	0.55362	0.55343	1	9370	0	0.03199	0.058847	0.98715	1070	1
ZNF41	4	0.99435	0.99443	1	17884	0	0.031999	0.058867	0.98715	1071	2
FAM181A	4	0.057622	0.10324	0.947731	1966	2	0.032045	0.058932	0.98715	1072	2
CTBP2	4	0.013707	0.035089	0.71192	889	3	0.0321	0.059021	0.98715	1073	1
ZNF695	4	0.44796	0.45222	1	7604	1	0.032155	0.059101	0.98715	1074	1
GZF1	4	0.62925	0.62902	1	10714	0	0.03221	0.059187	0.98715	1075	2
DEF6	4	0.79875	0.7991	1	13786	0	0.032232	0.059217	0.98715	1076	2
CSN1S1	4	0.90979	0.90976	1	15980	0	0.032254	0.059246	0.98715	1077	2
EMILIN3	4	0.733	0.73312	1	12589	0	0.032264	0.05926	0.98715	1078	1
SOX1	4	0.93105	0.93105	1	16448	0	0.032319	0.059337	0.98715	1079	1
NANOGNB	4	0.83354	0.83373	1	14442	0	0.032374	0.059422	0.98715	1080	1
BTBD19	4	0.99117	0.9913	1	17806	0	0.032399	0.059459	0.98715	1081	2
SIX6	4	0.19849	0.25771	1	4414	1	0.032484	0.059599	0.98715	1082	1
2017-09-09	4	0.82132	0.82165	1	14210	0	0.032522	0.059654	0.98715	1083	2
UNKL	4	0.5301	0.53005	1	8969	0	0.032539	0.059679	0.98715	1084	1
SLFN5	4	0.93052	0.93054	1	16430	0	0.032594	0.05976	0.98715	1085	1
RASGEF1A	4	0.076212	0.13045	0.976324	2412	2	0.032649	0.059844	0.98715	1086	1
PEX13	4	0.12249	0.19621	1	3466	2	0.032704	0.05993	0.98715	1087	1
PTPN11	4	0.84154	0.84167	1	14610	0	0.032758	0.06001	0.98715	1088	1
RMI2	4	0.8857	0.88577	1	15493	0	0.032767	0.060024	0.98715	1089	2
ITGA6	4	0.58552	0.58534	1	9960	0	0.032834	0.060126	0.98715	1090	2
NAT1	4	0.24774	0.29231	1	4947	1	0.032868	0.060179	0.98715	1091	1
FAM78B	4	0.80976	0.81008	1	13976	0	0.032879	0.060194	0.98715	1092	2
CDRT15L2	4	0.48831	0.48936	1	8255	1	0.032923	0.060268	0.98715	1093	1
MVB12B	4	0.068952	0.11984	0.965752	2238	1	0.032946	0.060307	0.98715	1094	2
NDUFA2	4	0.6542	0.65406	1	11156	0	0.032978	0.060348	0.98715	1095	1
KRTAP20-3	2	0.89167	0.89171	1	15612	0	0.032991	0.060358	0.98715	1096	1
FBN2	4	0.9757	0.97586	1	17412	0	0.033002	0.06038	0.98715	1097	2
MVD	4	0.99687	0.99697	1	17940	0	0.033025	0.060416	0.98715	1098	2
ATP6V1C1	4	0.95686	0.95687	1	16992	0	0.033047	0.060451	0.98715	1099	2
GEMIN4	4	0.22089	0.27315	1	4657	1	0.033088	0.060502	0.98715	1100	1
CHST14	4	0.86149	0.86154	1	15025	0	0.033115	0.060553	0.98715	1101	2
LIPE	4	0.39266	0.40428	1	6808	1	0.033143	0.060592	0.98715	1102	1
ATP10A	4	0.98217	0.98234	1	17564	0	0.03316	0.060614	0.98715	1103	2
PGPEP1L	4	0.89685	0.89687	1	15709	0	0.033193	0.060664	0.98715	1104	2
CAPS	4	0.25651	0.29861	1	5027	1	0.033197	0.060669	0.98715	1105	1
ATP2C1	4	0.87244	0.87239	1	15257	0	0.033238	0.060727	0.98715	1106	2
CHST3	4	0.01638	0.041355	0.735037	1012	3	0.033252	0.060748	0.98715	1107	1
WRAP73	4	0.15351	0.22731	1	3941	1	0.033317	0.06086	0.98715	1108	2
SLC35F1	4	0.6558	0.65564	1	11186	0	0.033362	0.060932	0.98715	1109	1
DFNB59	4	0.94287	0.94271	1	16702	0	0.033385	0.060967	0.98715	1110	2
DEFB1	4	0.076754	0.13123	0.976324	2426	2	0.033396	0.06098	0.98715	1111	2
ARVCF	4	0.96741	0.96757	1	17227	0	0.033419	0.061024	0.98715	1112	2
TRAF2	4	0.27693	0.31338	1	5278	1	0.033441	0.061068	0.98715	1113	2
GPRC6A	4	0.98039	0.98059	1	17526	0	0.033464	0.061114	0.98715	1114	2
SLC38A6	4	0.33646	0.35872	1	6032	1	0.033472	0.061124	0.98715	1115	1
SAMD7	4	0.99049	0.99061	1	17777	0	0.033486	0.061147	0.98715	1116	2
AGPS	4	0.10023	0.16456	1	2942	2	0.033498	0.061165	0.98715	1117	2
MED19	4	0.0012654	0.0041664	0.350426	213	2	0.033527	0.061212	0.98715	1118	1
MLLT3	4	0.38394	0.397	1	6678	1	0.033581	0.061298	0.98715	1119	1
UBL3	4	0.78785	0.7882	1	13571	0	0.033611	0.061336	0.98715	1120	2
AC007040.11	3	0.99664	0.99674	1	17933	0	0.033617	0.061353	0.98715	1121	2
CCDC40	4	0.022566	0.051408	0.783536	1184	2	0.033636	0.061382	0.98715	1122	1
BCHE	4	0.99861	0.99865	1	18003	0	0.033656	0.061416	0.98715	1123	2
DIP2B	4	0.93885	0.93872	1	16616	0	0.033691	0.061459	0.98715	1124	1
TOMM70A	4	0.89851	0.89851	1	15747	0	0.033746	0.061539	0.98715	1125	1
ZDHHC20	4	0.96824	0.96838	1	17252	0	0.033758	0.061559	0.98715	1126	2
CYP3A5	4	0.95395	0.95392	1	16932	0	0.033815	0.061654	0.98715	1127	2
APMAP	4	0.56894	0.56884	1	9652	0	0.033856	0.061717	0.98715	1128	1
CBFA2T3	4	0.579	0.57875	1	9844	0	0.03391	0.061805	0.98715	1129	1
TAX1BP3	4	0.94914	0.94908	1	16829	0	0.033917	0.061817	0.98715	1130	2
MURC	4	0.45531	0.45878	1	7717	1	0.033939	0.061847	0.98715	1131	2
SOX3	4	0.7274	0.72755	1	12492	0	0.033965	0.061892	0.98715	1132	1
TP53BP2	4	0.26887	0.30748	1	5178	1	0.034075	0.06206	0.98715	1133	1
HVCN1	4	0.64225	0.64205	1	10940	0	0.034121	0.062134	0.98715	1134	2
ZNF648	4	0.75272	0.75291	1	12934	0	0.03413	0.062146	0.98715	1135	1
MMEL1	4	0.91373	0.9137	1	16070	0	0.034167	0.062209	0.98715	1136	2
DHX34	4	0.57982	0.57958	1	9856	0	0.034185	0.062234	0.98715	1137	1
ADRA2C	4	0.21283	0.26756	1	4571	1	0.034258	0.062351	0.98715	1138	2
OR7A10	2	0.69489	0.69485	1	11905	0	0.034318	0.06245	0.98715	1139	1
MSX2	4	0.41717	0.42518	1	7145	1	0.034349	0.062496	0.98715	1140	2
EXOC3L1	4	0.75561	0.75572	1	12982	0	0.034404	0.062582	0.98715	1141	1
LRRC63	4	0.64319	0.64302	1	10953	0	0.034509	0.062762	0.98715	1142	2
QRFPR	4	0.95286	0.95282	1	16913	0	0.034555	0.062827	0.98715	1143	2
PFAS	4	0.32844	0.35238	1	5923	1	0.034623	0.062926	0.98715	1144	1
IL31RA	4	0.94703	0.94689	1	16782	0	0.03467	0.062999	0.98715	1145	2
YOD1	4	0.020573	0.048366	0.770326	1133	1	0.034678	0.063009	0.98715	1146	1
ABLIM1	4	0.97954	0.97972	1	17502	0	0.034716	0.063065	0.98715	1147	2
PPID	4	0.35973	0.37725	1	6352	1	0.034787	0.063176	0.98715	1148	2
UBE2J1	4	0.85465	0.85472	1	14884	0	0.034819	0.063218	0.98715	1149	2
ZNF14	4	0.99085	0.99098	1	17793	0	0.03483	0.06324	0.98715	1150	2
ART3	4	0.98132	0.98152	1	17545	0	0.034842	0.063254	0.98715	1151	2
EVX2	4	0.48974	0.49069	1	8273	1	0.034842	0.063254	0.98715	1152	1
TRIM29	4	0.046622	0.087265	0.912616	1725	1	0.034888	0.063338	0.98715	1153	2
LYZL4	4	0.962	0.96206	1	17105	0	0.034945	0.063426	0.98715	1154	2
ADAD2	4	0.44713	0.45148	1	7587	1	0.035006	0.063524	0.98715	1155	1
LINC00692	4	0.98801	0.98819	1	17708	0	0.035014	0.063538	0.98715	1156	2
NFE2L2	4	0.64131	0.64112	1	10929	0	0.035038	0.063571	0.98715	1157	2
MRPS25	4	0.11857	0.19058	1	3368	2	0.035061	0.063619	0.98715	1158	1
CLCF1	4	0.94602	0.94585	1	16768	0	0.035164	0.063777	0.98715	1159	2
METTL21C	4	0.62032	0.62019	1	10557	0	0.035226	0.063878	0.98715	1160	1
ELL	4	0.060469	0.10746	0.95069	2037	2	0.03528	0.063967	0.98715	1161	1
PPP2R5A	4	0.88509	0.88513	1	15478	0	0.035291	0.063986	0.98715	1162	2
F5	4	0.57258	0.57247	1	9729	0	0.035335	0.064052	0.98715	1163	1
VBP1	4	0.99724	0.99732	1	17953	0	0.035349	0.064078	0.98715	1164	2
CBLN4	4	0.82465	0.82492	1	14270	0	0.035372	0.064123	0.98715	1165	2
ABHD8	4	0.79056	0.79093	1	13624	0	0.035384	0.064142	0.98715	1166	2
FAM81A	4	0.87173	0.87168	1	15242	0	0.03539	0.064151	0.98715	1167	1
SGSH	4	0.44731	0.45163	1	7591	1	0.035395	0.06416	0.98715	1168	2
MAGED1	4	0.60333	0.60311	1	10264	0	0.035407	0.064176	0.98715	1169	2
C6orf132	4	0.99709	0.99717	1	17944	0	0.035419	0.064194	0.98715	1170	2
EIF2AK3	4	0.9659	0.96603	1	17195	0	0.035476	0.064293	0.98715	1171	2
ADCYAP1R1	4	0.3896	0.4017	1	6767	1	0.035499	0.064325	0.98715	1172	1
GABRD	4	0.71722	0.71745	1	12299	0	0.035554	0.064394	0.98715	1173	1
OTOR	4	0.86755	0.86758	1	15150	0	0.035604	0.064478	0.98715	1174	2
RARS2	4	0.87253	0.87248	1	15260	0	0.035639	0.064527	0.98715	1175	2
ZNF414	4	0.85238	0.85245	1	14834	0	0.035664	0.064561	0.98715	1176	2
DOT1L	4	0.63964	0.63947	1	10893	0	0.035697	0.064614	0.98715	1177	2
PDZD9	4	0.97337	0.97358	1	17360	0	0.035718	0.064645	0.98715	1178	2
ZMYM2	4	0.093923	0.15555	1	2801	1	0.035766	0.064724	0.98715	1179	2
MORC2	4	0.36383	0.38052	1	6408	1	0.035801	0.064783	0.98715	1180	2
ZFYVE16	4	0.58392	0.5837	1	9929	0	0.035828	0.06482	0.98715	1181	1
PMP2	4	0.42794	0.43448	1	7300	1	0.035883	0.0649	0.98715	1182	2
DUS3L	4	0.16135	0.23257	1	4027	1	0.035937	0.064979	0.98715	1183	1
MXI1	4	0.54571	0.54552	1	9238	0	0.035992	0.065057	0.98715	1184	1
PCDHGB4	4	0.57448	0.57438	1	9755	0	0.036034	0.06512	0.98715	1185	2
PGLYRP3	4	0.87397	0.87396	1	15287	0	0.036081	0.065188	0.98715	1186	2
RSU1	4	0.06231	0.11016	0.951684	2088	2	0.036102	0.065227	0.98715	1187	1
OR2B11	4	0.57941	0.57915	1	9850	0	0.036139	0.065281	0.98715	1188	2
HIP1	4	0.30895	0.33737	1	5670	1	0.036151	0.065297	0.98715	1189	2
LCN6	4	0.82997	0.83016	1	14378	0	0.036156	0.065308	0.98715	1190	1
LLGL1	4	0.80776	0.80809	1	13939	0	0.036209	0.065397	0.98715	1191	2
RBM12B	4	0.81378	0.81416	1	14064	0	0.036221	0.065411	0.98715	1192	2
HNRNPUL1	4	0.92488	0.9248	1	16307	0	0.036291	0.06553	0.98715	1193	2
CDH20	4	0.30184	0.33208	1	5578	1	0.036321	0.065569	0.98715	1194	1
AKR7A2	4	0.028085	0.05973	0.826379	1305	2	0.036375	0.065667	0.98715	1195	1
NSF	4	0.84181	0.84195	1	14614	0	0.03643	0.065755	0.98715	1196	1
RBPJL	4	0.7091	0.7092	1	12162	0	0.036432	0.065761	0.98715	1197	2
IQCF1	4	0.6986	0.69864	1	11987	0	0.036525	0.065918	0.98715	1198	2
C16orf98	4	0.65935	0.65921	1	11251	0	0.036539	0.065934	0.98715	1199	1
TLK2	4	0.262	0.30251	1	5089	1	0.036594	0.066018	0.98715	1200	1
MED27	4	0.7544	0.75449	1	12959	0	0.036619	0.06605	0.98715	1201	2
ZFAND2A	4	0.30933	0.33767	1	5677	1	0.036649	0.066091	0.98715	1202	1
HTR2A	4	0.97882	0.97897	1	17488	0	0.036704	0.066175	0.98715	1203	2
LRCH4	4	0.96599	0.96613	1	17197	0	0.036813	0.066352	0.98715	1204	1
CERKL	4	0.93316	0.93313	1	16492	0	0.036854	0.066423	0.98715	1205	2
PPEF1	4	0.81284	0.81319	1	14043	0	0.036868	0.066443	0.98715	1206	1
RP11-422N16.3	4	0.81795	0.81831	1	14154	0	0.03689	0.066471	0.98715	1207	2
TMPRSS11F	4	0.14591	0.22236	1	3854	1	0.036901	0.06649	0.98715	1208	2
SLC26A11	4	0.10595	0.17277	1	3060	2	0.036913	0.066507	0.98715	1209	2
MGST1	4	0.82421	0.82451	1	14261	0	0.036922	0.066524	0.98715	1210	1
LURAP1L	4	0.86546	0.86547	1	15108	0	0.036925	0.066526	0.98715	1211	2
ZNF219	4	0.71104	0.7112	1	12185	0	0.036977	0.066617	0.98715	1212	1
TRMT10A	4	0.98921	0.98938	1	17738	0	0.036984	0.06663	0.98715	1213	2
DEFB121	3	0.74438	0.74454	1	12788	0	0.036986	0.066635	0.98715	1214	2
CACNG7	4	0.90121	0.90125	1	15804	0	0.036996	0.06665	0.98715	1215	2
RNASE4	4	0.26647	0.3057	1	5146	1	0.037019	0.066683	0.98715	1216	2
MMP26	4	0.69739	0.6974	1	11961	0	0.037031	0.066698	0.98715	1217	2
PIGV	4	0.8536	0.85365	1	14861	0	0.037067	0.066751	0.98715	1218	2
IL3	4	0.11212	0.18154	1	3211	2	0.037087	0.066784	0.98715	1219	1
IQCG	4	0.60948	0.60932	1	10373	0	0.037114	0.066826	0.98715	1220	2
LGALS3BP	4	0.095541	0.15786	1	2835	2	0.037137	0.066868	0.98715	1221	2
CASP6	4	0.92549	0.9254	1	16321	0	0.037141	0.066878	0.98715	1222	1
ARPC1A	4	0.65633	0.65619	1	11193	0	0.037149	0.066891	0.98715	1223	2
FBXL2	4	0.064397	0.11322	0.953999	2141	2	0.037196	0.066964	0.98715	1224	1
MCUR1	4	0.96927	0.96945	1	17271	0	0.037251	0.067055	0.98715	1225	1
TTPA	4	0.73747	0.73758	1	12653	0	0.037303	0.067147	0.98715	1226	2
FBXO11	4	0.78932	0.78968	1	13599	0	0.037327	0.067193	0.98715	1227	2
CCDC18	4	0.93967	0.93955	1	16631	0	0.03736	0.067249	0.98715	1228	1
CITED2	4	0.62274	0.62258	1	10599	0	0.037362	0.067253	0.98715	1229	2
HOXB2	4	0.45734	0.46063	1	7745	1	0.037421	0.067345	0.98715	1230	2
CCDC146	4	0.64531	0.64525	1	10988	0	0.037457	0.067409	0.98715	1231	2
TMEM251	4	0.98358	0.98381	1	17598	0	0.037469	0.067429	0.98715	1232	1
HIST1H2BI	1	0.96252	0.96262	1	17113	0	0.03748	0.067446	0.98715	1233	1
RXFP2	4	0.93809	0.93802	1	16597	0	0.03754	0.067542	0.98715	1234	2
HPS5	4	0.39374	0.40517	1	6826	1	0.037552	0.067561	0.98715	1235	2
TOR4A	4	0.36786	0.38383	1	6462	1	0.037579	0.067615	0.98715	1236	1
2017-09-03	4	0.21109	0.26631	1	4555	1	0.037587	0.067625	0.98715	1237	2
IFT80	4	0.57897	0.57871	1	9843	0	0.037688	0.067778	0.987945	1238	1
SCMH1	4	0.45609	0.45949	1	7730	1	0.037694	0.067789	0.987945	1239	2
SPOPL	4	0.95753	0.95754	1	17004	0	0.037797	0.067957	0.988803	1240	1
RPS4Y1	2	0.95111	0.95106	1	16876	0	0.037798	0.067957	0.988803	1241	1
FNDC7	4	0.36186	0.37891	1	6383	1	0.037852	0.068035	0.989138	1242	2
MDGA1	4	0.99846	0.99851	1	17994	0	0.037907	0.068127	0.989477	1243	1
PDLIM3	4	0.95646	0.95647	1	16983	0	0.037933	0.068172	0.989477	1244	2
RASEF	4	0.26976	0.30813	1	5186	1	0.038016	0.068327	0.989477	1245	1
PCLO	4	0.94581	0.94564	1	16762	0	0.0381	0.068456	0.989477	1246	2
TNF	4	0.99502	0.99508	1	17898	0	0.038112	0.068473	0.989477	1247	2
CYHR1	4	0.12949	0.20619	1	3607	1	0.038125	0.068492	0.989477	1248	1
KIAA1217	4	0.6525	0.65235	1	11127	0	0.03818	0.068577	0.989477	1249	1
DAD1	4	0.92509	0.92502	1	16312	0	0.038289	0.068753	0.989477	1250	2
MYLK4	4	0.067618	0.11794	0.961752	2214	1	0.038344	0.068836	0.989477	1251	2
CERS3	4	0.51537	0.51558	1	8700	1	0.038363	0.068867	0.989477	1252	2
ELOVL7	4	0.97187	0.97207	1	17324	0	0.038459	0.069028	0.989477	1253	2
CASK	4	0.89435	0.89436	1	15661	0	0.038508	0.069112	0.989477	1254	1
NPPA	4	0.62168	0.62155	1	10580	0	0.038531	0.069144	0.989477	1255	2
SMCHD1	4	0.80224	0.80257	1	13849	0	0.038562	0.06919	0.989477	1256	1
TFCP2L1	4	0.98727	0.98747	1	17685	0	0.038617	0.069274	0.989477	1257	1
TAF3	4	0.039382	0.076501	0.890569	1548	1	0.038639	0.069298	0.989477	1258	2
OR5AC2	4	0.64347	0.64334	1	10962	0	0.038672	0.069366	0.989477	1259	1
EXD2	4	0.94809	0.94799	1	16804	0	0.038675	0.06937	0.989477	1260	2
C11orf35	4	0.53598	0.5359	1	9070	0	0.038726	0.069456	0.989477	1261	1
LHX3	4	0.91448	0.91442	1	16096	0	0.038747	0.069489	0.989477	1262	2
HAS2	4	0.84928	0.84938	1	14765	0	0.038819	0.069614	0.989477	1263	2
SFRP4	4	0.33476	0.3574	1	6010	1	0.038831	0.069632	0.989477	1264	2
EIF3H	4	0.67965	0.67964	1	11610	0	0.038867	0.069694	0.989477	1265	2
ITM2A	4	0.79214	0.79249	1	13662	0	0.03889	0.069725	0.989477	1266	1
TMEM261	4	0.17117	0.2392	1	4140	1	0.038904	0.069749	0.989477	1267	2
FANCE	4	0.58546	0.58528	1	9958	0	0.038999	0.069915	0.989477	1268	1
CASP8	4	0.033252	0.06738	0.855009	1423	1	0.039054	0.070005	0.989477	1269	1
MMADHC	4	0.89374	0.89375	1	15648	0	0.039097	0.070072	0.989477	1270	2
LIG1	4	0.85293	0.85298	1	14847	0	0.039109	0.070084	0.989477	1271	2
LRRC8A	4	0.84757	0.84766	1	14735	0	0.039163	0.070158	0.989477	1272	2
UNC80	4	0.8507	0.85078	1	14799	0	0.039205	0.070216	0.989477	1273	2
CD59	4	0.25948	0.30069	1	5059	1	0.039218	0.070239	0.989477	1274	1
A2ML1	4	0.98062	0.98083	1	17532	0	0.039254	0.070305	0.989477	1275	2
XPO4	4	0.99085	0.99097	1	17792	0	0.039266	0.070324	0.989477	1276	2
NPY4R	4	0.53702	0.53694	1	9087	0	0.039272	0.070331	0.989477	1277	1
FAM163B	4	0.94752	0.9474	1	16795	0	0.03929	0.070363	0.989477	1278	2
UPP2	4	0.90418	0.90418	1	15870	0	0.039314	0.070405	0.989477	1279	2
SERPINA4	4	0.67872	0.67867	1	11593	0	0.039327	0.070429	0.989477	1280	1
HES6	4	0.72056	0.72077	1	12359	0	0.039351	0.07047	0.989477	1281	2
OR9K2	4	0.91287	0.91284	1	16050	0	0.039375	0.070503	0.989477	1282	2
SHD	4	0.73913	0.73927	1	12689	0	0.039382	0.070516	0.989477	1283	1
BARHL1	4	0.84039	0.84051	1	14583	0	0.039436	0.070595	0.989477	1284	2
CALM1	4	0.89717	0.89718	1	15719	0	0.039491	0.07068	0.989477	1285	1
FRMPD1	4	0.90673	0.90668	1	15920	0	0.039533	0.070741	0.989477	1286	2
SPAG17	4	0.55922	0.55912	1	9485	0	0.0396	0.070843	0.989477	1287	1
OR2T10	4	0.67517	0.67511	1	11519	0	0.039691	0.070981	0.989477	1288	2
LUC7L	4	0.2193	0.27204	1	4638	1	0.039703	0.071004	0.989477	1289	2
RHBG	4	0.6058	0.60565	1	10307	0	0.039709	0.071014	0.989477	1290	1
PTPRR	4	0.55326	0.55307	1	9363	0	0.039739	0.071056	0.989477	1291	2
DUS1L	4	0.46135	0.46424	1	7814	1	0.039764	0.071091	0.989477	1292	1
CD14	4	0.2919	0.32456	1	5470	1	0.039818	0.071186	0.989477	1293	1
VPS54	4	0.53309	0.53305	1	9021	0	0.039837	0.071212	0.989477	1294	2
NDUFA4L2	4	0.13583	0.21517	1	3747	2	0.039873	0.071277	0.989477	1295	1
DRG2	4	0.17648	0.24282	1	4192	1	0.039873	0.071278	0.989477	1296	2
SFRP2	4	0.48047	0.48194	1	8124	1	0.03991	0.071334	0.989477	1297	2
ATHL1	4	0.61844	0.6183	1	10520	0	0.039982	0.071445	0.989477	1298	1
CD55	4	0.90287	0.90286	1	15844	0	0.039995	0.071465	0.989477	1299	2
OR2C3	4	0.98459	0.98482	1	17625	0	0.040007	0.071482	0.989477	1300	2
MORN3	4	0.070947	0.12273	0.969845	2283	2	0.040037	0.071539	0.989477	1301	1
PPP1R1C	4	0.54365	0.54347	1	9197	0	0.040044	0.07155	0.989477	1302	2
LRRC45	4	0.49895	0.49951	1	8426	1	0.040068	0.071587	0.989477	1303	2
S100A16	4	0.91097	0.91092	1	16010	0	0.040091	0.071613	0.989477	1304	1
DGAT2L6	4	0.49845	0.49903	1	8420	1	0.040142	0.071691	0.989477	1305	2
RAP2A	4	0.16578	0.23554	1	4075	1	0.0402	0.071789	0.989477	1306	1
PER1	4	0.33456	0.35722	1	6007	1	0.040252	0.071856	0.989477	1307	2
ATPAF2	4	0.80648	0.80683	1	13920	0	0.040301	0.07193	0.989477	1308	2
HIST1H3E	2	0.96567	0.96579	1	17194	0	0.040308	0.071943	0.989477	1309	1
OVOL2	4	0.97834	0.97846	1	17480	0	0.040313	0.071949	0.989477	1310	2
ZNF623	4	0.28729	0.32109	1	5413	1	0.040364	0.072033	0.989477	1311	1
CLIP1	4	0.096744	0.15958	1	2860	2	0.040419	0.072113	0.989477	1312	1
PET100	4	0.8883	0.88835	1	15541	0	0.04046	0.07218	0.989477	1313	2
ELF2	4	0.32102	0.34665	1	5813	1	0.040473	0.072202	0.989477	1314	1
STAU2	4	0.16011	0.23175	1	4014	1	0.040582	0.072368	0.989477	1315	1
FOXO3	4	0.28335	0.31815	1	5358	1	0.040691	0.072572	0.989477	1316	2
PCGF6	4	0.10807	0.17583	1	3108	2	0.040693	0.072574	0.989477	1317	2
FCER1A	4	0.90206	0.90208	1	15823	0	0.040742	0.072645	0.989477	1318	2
HRH4	4	0.97243	0.97264	1	17337	0	0.040816	0.072766	0.989477	1319	2
ZNF256	4	0.96665	0.96681	1	17212	0	0.040855	0.072826	0.989477	1320	1
KPTN	4	0.67033	0.67024	1	11436	0	0.040909	0.072915	0.989477	1321	2
ARID4A	4	0.9797	0.97988	1	17508	0	0.040951	0.072988	0.989477	1322	2
FZR1	4	0.91165	0.91161	1	16024	0	0.040964	0.073003	0.989477	1323	2
ATG16L2	4	0.67406	0.67401	1	11499	0	0.041018	0.073095	0.989477	1324	1
IRF3	4	0.12875	0.20513	1	3595	2	0.041025	0.073107	0.989477	1325	2
PDK4	4	0.98712	0.98732	1	17681	0	0.041038	0.073128	0.989477	1326	2
GRB7	4	0.76868	0.76882	1	13217	0	0.041073	0.073179	0.989477	1327	2
TUBAL3	4	0.68135	0.68132	1	11650	0	0.041127	0.073266	0.989477	1328	1
C6orf52	4	0.79133	0.7917	1	13645	0	0.041136	0.073276	0.989477	1329	2
OTUD6B	4	0.86577	0.86578	1	15118	0	0.041161	0.073318	0.989477	1330	2
GABRP	4	0.89361	0.89361	1	15642	0	0.041174	0.073336	0.989477	1331	2
GBA2	4	0.72733	0.72749	1	12491	0	0.041182	0.073346	0.989477	1332	1
FHL1	4	0.38006	0.39382	1	6631	1	0.041198	0.073368	0.989477	1333	2
FABP12	4	0.91283	0.9128	1	16048	0	0.041211	0.073388	0.989477	1334	2
SEC14L1	4	0.16224	0.23319	1	4039	1	0.041237	0.073431	0.989477	1335	1
PRKACA	4	0.42503	0.43195	1	7259	1	0.04126	0.073468	0.989477	1336	2
EMC4	4	0.97302	0.97324	1	17348	0	0.041285	0.0735	0.989477	1337	2
TGM1	4	0.7749	0.77514	1	13317	0	0.041291	0.073519	0.989477	1338	1
SV2C	4	0.77259	0.77282	1	13281	0	0.041309	0.073555	0.989477	1339	2
VIT	4	0.79846	0.79882	1	13779	0	0.041334	0.0736	0.989477	1340	2
SLC40A1	4	0.85035	0.85044	1	14789	0	0.041346	0.073619	0.989477	1341	1
GJA10	4	0.972	0.97221	1	17327	0	0.041396	0.073699	0.989477	1342	2
ADSS	4	0.42405	0.43111	1	7240	1	0.041421	0.073734	0.989477	1343	2
ARSJ	4	0.55922	0.55912	1	9546	0	0.041455	0.073789	0.989477	1344	1
FMR1NB	4	0.63515	0.63501	1	10808	0	0.04157	0.073971	0.989477	1345	2
CTSK	4	0.31849	0.34473	1	5783	1	0.041594	0.074011	0.989477	1346	2
BCL9	4	0.55922	0.55912	1	9561	0	0.041632	0.07406	0.989477	1347	2
STT3A	4	0.73321	0.73333	1	12590	0	0.041681	0.074164	0.989477	1348	2
MUC15	4	0.54608	0.54589	1	9245	0	0.041719	0.074223	0.989477	1349	2
PRKAR1B	4	0.68643	0.6864	1	11758	0	0.041727	0.074232	0.989477	1350	1
UBE3B	4	0.7611	0.76119	1	13086	0	0.041743	0.074254	0.989477	1351	2
DUSP4	4	0.69444	0.6944	1	11899	0	0.041782	0.074313	0.989477	1352	1
DMD	4	0.63359	0.63342	1	10788	0	0.041806	0.074355	0.989477	1353	2
FAM211B	4	0.84106	0.84116	1	14599	0	0.041836	0.074404	0.989477	1354	1
TRIM62	4	0.35452	0.3731	1	6284	1	0.041891	0.074488	0.989477	1355	2
RNF10	4	0.33567	0.3581	1	6022	1	0.042	0.074664	0.989477	1356	1
KCNA2	4	0.68607	0.68606	1	11748	0	0.042054	0.074742	0.989477	1357	2
CPNE4	4	0.79801	0.79837	1	13772	0	0.042108	0.074814	0.989477	1358	1
STON2	4	0.92595	0.92589	1	16332	0	0.042117	0.074824	0.989477	1359	2
OAF	4	0.61964	0.61953	1	10548	0	0.042154	0.07489	0.989477	1360	2
FCAR	4	0.78943	0.78978	1	13602	0	0.042163	0.074901	0.989477	1361	1
JAZF1	4	0.19629	0.25625	1	4390	1	0.042179	0.074924	0.989477	1362	2
LCE4A	3	0.93155	0.93154	1	16461	0	0.042225	0.074997	0.989477	1363	2
IGLL5	4	0.98458	0.98481	1	17624	0	0.042242	0.07502	0.989477	1364	2
CRTC3	4	0.51284	0.51302	1	8661	1	0.042267	0.07506	0.989477	1365	2
TMCC2	4	0.56801	0.5679	1	9639	0	0.042326	0.075151	0.989477	1366	1
ABCG5	4	0.58465	0.58444	1	9944	0	0.042381	0.075232	0.989477	1367	1
HIGD1C	4	0.63173	0.63149	1	10764	0	0.04249	0.0754	0.989477	1368	1
GAS6	4	0.5795	0.57926	1	9851	0	0.042517	0.075446	0.989477	1369	2
ASXL1	4	0.25223	0.29551	1	4986	1	0.042544	0.075486	0.989477	1370	1
TSPAN7	4	0.04531	0.085326	0.908802	1694	2	0.042599	0.075564	0.989477	1371	1
CTSA	4	0.7423	0.74244	1	12753	0	0.04263	0.075611	0.989477	1372	2
TMEM71	4	0.43211	0.43814	1	7361	1	0.042653	0.075644	0.989477	1373	1
SEC11A	4	0.039109	0.076107	0.890569	1542	1	0.042705	0.07573	0.989477	1374	2
AGO3	4	0.81083	0.81115	1	13994	0	0.042708	0.075733	0.989477	1375	1
BIRC7	4	0.75668	0.75678	1	12999	0	0.042717	0.07575	0.989477	1376	2
HTR1A	4	0.9741	0.97431	1	17381	0	0.042755	0.075826	0.989477	1377	2
IL36B	4	0.7562	0.7563	1	12990	0	0.042768	0.075851	0.989477	1378	2
PCDHB8	3	0.98008	0.98029	1	17518	0	0.042795	0.075889	0.989477	1379	2
ARPC2	4	0.86111	0.86116	1	15020	0	0.042817	0.075927	0.989477	1380	1
GSPT2	4	0.62336	0.6232	1	10611	0	0.042818	0.075928	0.989477	1381	2
SRRM3	4	0.92517	0.9251	1	16314	0	0.042856	0.075992	0.989477	1382	2
EBAG9	4	0.72572	0.72588	1	12456	0	0.042871	0.076015	0.989477	1383	1
PNMAL2	4	0.81637	0.81672	1	14124	0	0.04298	0.076167	0.989477	1384	1
LGALS16	4	0.97967	0.97987	1	17507	0	0.042981	0.076169	0.989477	1385	2
LSAMP	4	0.97439	0.97458	1	17386	0	0.042994	0.07619	0.989477	1386	2
USP20	4	0.57398	0.57388	1	9749	0	0.043006	0.076206	0.989477	1387	2
CCDC178	4	0.97878	0.97893	1	17486	0	0.043089	0.076328	0.989477	1388	1
PCDHA8	4	0.96276	0.96288	1	17123	0	0.043183	0.076468	0.989477	1389	2
DENND5B	4	0.91082	0.91076	1	16007	0	0.043198	0.076482	0.989477	1390	1
PDE9A	4	0.76202	0.76212	1	13108	0	0.043208	0.076498	0.989477	1391	2
SERP2	4	0.1344	0.21311	1	3715	1	0.043259	0.076577	0.989477	1392	2
BCL3	4	0.95118	0.95113	1	16880	0	0.043284	0.076618	0.989477	1393	2
PVR	4	0.82809	0.82829	1	14337	0	0.043306	0.076652	0.989477	1394	1
GTF3C1	4	0.82496	0.82524	1	14277	0	0.043385	0.076795	0.989477	1395	2
PDGFD	4	0.90078	0.90079	1	15796	0	0.043486	0.076955	0.989477	1396	2
PSORS1C2	4	0.76446	0.76454	1	13152	0	0.043524	0.077025	0.989477	1397	2
NAT6	4	0.76041	0.76049	1	13073	0	0.043579	0.077109	0.989477	1398	1
FOSB	4	0.91775	0.91768	1	16163	0	0.043633	0.077191	0.989477	1399	1
FLAD1	4	0.43432	0.44003	1	7393	1	0.043739	0.077376	0.989477	1400	2
CCNA1	4	0.27914	0.315	1	5308	1	0.043742	0.077385	0.989477	1401	2
PIP5K1A	4	0.26311	0.30333	1	5104	1	0.043796	0.077472	0.989477	1402	1
TMEM255A	4	0.77032	0.77049	1	13247	0	0.043815	0.077506	0.989477	1403	2
GGT7	4	0.72784	0.728	1	12498	0	0.043851	0.077564	0.989477	1404	1
GPR107	4	0.55922	0.55912	1	9556	0	0.043853	0.077568	0.989477	1405	2
KLC3	4	0.87941	0.87941	1	15381	0	0.043942	0.077707	0.989477	1406	2
GRK7	4	0.44983	0.45386	1	7635	1	0.043959	0.077738	0.989477	1407	1
CTSC	4	0.55922	0.55912	1	9480	0	0.044014	0.077825	0.989477	1408	1
MUC21	4	0.51311	0.51328	1	8664	1	0.044068	0.07791	0.989477	1409	1
TMEM104	4	0.73829	0.73841	1	12673	0	0.044082	0.077933	0.989477	1410	2
GH1	4	0.97372	0.97393	1	17371	0	0.044146	0.078037	0.989477	1411	2
GSKIP	4	0.98019	0.9804	1	17520	0	0.044177	0.078083	0.989477	1412	1
CDIPT	4	0.38816	0.40048	1	6743	1	0.044286	0.078243	0.989477	1413	1
MSC	4	0.80183	0.80215	1	13841	0	0.044298	0.078262	0.989477	1414	2
ZNF358	4	0.99506	0.99511	1	17899	0	0.044337	0.078318	0.989477	1415	2
SUOX	4	0.75973	0.75978	1	13059	0	0.04434	0.078325	0.989477	1416	1
GPATCH8	4	0.23442	0.28275	1	4792	1	0.044395	0.078424	0.989477	1417	1
RNF115	4	0.17492	0.24176	1	4178	1	0.0444	0.078437	0.989477	1418	2
GPN2	4	0.93127	0.93126	1	16454	0	0.044449	0.078508	0.989477	1419	1
KRTAP21-2	2	0.93093	0.93094	1	16443	0	0.044492	0.078581	0.989477	1420	1
NKIRAS1	4	0.96361	0.96371	1	17145	0	0.044503	0.078602	0.989477	1421	1
EDA2R	4	0.41069	0.41955	1	7051	1	0.044541	0.078664	0.989477	1422	2
COL24A1	4	0.648	0.64789	1	11040	0	0.044554	0.07869	0.989477	1423	2
OSGIN1	4	0.79762	0.798	1	13765	0	0.044558	0.078694	0.989477	1424	1
CD200R1	4	0.89433	0.89434	1	15660	0	0.044612	0.078777	0.989477	1425	1
HDGFRP2	4	0.81306	0.81343	1	14045	0	0.044666	0.078869	0.989477	1426	1
DCAF4L2	4	0.87677	0.87676	1	15343	0	0.044721	0.078966	0.989477	1427	1
XRCC3	4	0.30094	0.33137	1	5569	1	0.044775	0.079049	0.989477	1428	1
TMUB2	4	0.78331	0.78365	1	13474	0	0.044884	0.079219	0.989477	1429	1
KRTAP4-3	4	0.99837	0.99843	1	17991	0	0.044912	0.079254	0.989477	1430	2
EMP1	4	0.2757	0.31248	1	5266	1	0.045015	0.079419	0.989477	1431	2
ADAM20	4	0.92816	0.92817	1	16377	0	0.045027	0.079442	0.989477	1432	2
ARL11	4	0.57124	0.57111	1	9707	0	0.04504	0.079465	0.989477	1433	2
IL26	4	0.71512	0.71534	1	12263	0	0.045047	0.079471	0.989477	1434	1
LONRF3	4	0.69849	0.69852	1	11984	0	0.045117	0.079589	0.989477	1435	2
METTL21B	4	0.29377	0.32596	1	5487	1	0.045156	0.079646	0.989477	1436	1
RIN3	4	0.74002	0.74019	1	12706	0	0.045207	0.079726	0.989477	1437	2
C1orf195	4	0.95493	0.95487	1	16952	0	0.04521	0.07973	0.989477	1438	2
ZFAND3	4	0.7264	0.72656	1	12467	0	0.045246	0.079786	0.989477	1439	2
PDZD2	4	0.35168	0.37085	1	6245	1	0.045264	0.079815	0.989477	1440	1
ELF1	4	0.62203	0.62189	1	10587	0	0.045319	0.079891	0.989477	1441	1
SLC25A14	4	0.82896	0.82915	1	14357	0	0.045323	0.079899	0.989477	1442	2
PURA	4	0.9345	0.93448	1	16518	0	0.045427	0.080063	0.989477	1443	1
TMEM45A	4	0.89994	0.89996	1	15773	0	0.045482	0.080137	0.989477	1444	1
FUNDC1	4	0.67216	0.67207	1	11466	0	0.045542	0.080242	0.989477	1445	2
TRPS1	4	0.21071	0.26606	1	4550	1	0.04559	0.080324	0.989477	1446	2
CECR1	4	0.99308	0.9932	1	17852	0	0.045619	0.080372	0.989477	1447	2
RANBP2	4	0.87923	0.87926	1	15378	0	0.045645	0.080413	0.989477	1448	1
MOGAT1	4	0.89913	0.89916	1	15759	0	0.045671	0.080451	0.989477	1449	2
COG6	4	0.37876	0.39274	1	6609	1	0.045684	0.080472	0.989477	1450	2
DOCK9	4	0.64655	0.64647	1	11014	0	0.045736	0.080573	0.989477	1451	2
GTF2F1	4	0.91493	0.91487	1	16110	0	0.045787	0.080653	0.989477	1452	2
RIBC1	4	0.072956	0.1257	0.973329	2329	2	0.045808	0.080686	0.989477	1453	1
ZFP2	4	0.96389	0.96401	1	17154	0	0.045839	0.080734	0.989477	1454	2
RIBC2	4	0.98165	0.98184	1	17554	0	0.045852	0.080751	0.989477	1455	2
CD160	4	0.60751	0.60736	1	10337	0	0.045862	0.080766	0.989477	1456	1
AKR7A3	4	0.37311	0.38809	1	6535	1	0.045891	0.08081	0.989477	1457	2
NR2C2	4	0.99603	0.99612	1	17911	0	0.045916	0.080846	0.989477	1458	1
DEFB126	4	0.91167	0.91162	1	16026	0	0.045943	0.08089	0.989477	1459	2
HHIPL2	4	0.761	0.7611	1	13084	0	0.045971	0.08093	0.989477	1460	1
MS4A7	4	0.97258	0.97279	1	17341	0	0.046007	0.08099	0.989477	1461	2
RASIP1	4	0.3882	0.4005	1	6744	1	0.046025	0.081016	0.989477	1462	1
RTN1	4	0.81838	0.81872	1	14161	0	0.046098	0.081131	0.989477	1463	2
NRCAM	4	0.88478	0.8848	1	15474	0	0.046124	0.081173	0.989477	1464	2
DCN	4	0.43347	0.43927	1	7381	1	0.046134	0.081185	0.989477	1465	1
HIST4H4	4	0.92168	0.92159	1	16230	0	0.046188	0.081277	0.989477	1466	1
PREX2	4	0.91131	0.91126	1	16016	0	0.046215	0.081319	0.989477	1467	2
CD82	4	0.81687	0.81721	1	14132	0	0.046228	0.08134	0.989477	1468	2
SCARF2	4	0.93132	0.93131	1	16455	0	0.046242	0.08136	0.989477	1469	1
CD81	4	0.20623	0.263	1	4502	1	0.046351	0.081546	0.989477	1470	1
SPATA12	4	0.99924	0.99926	1	18017	0	0.046358	0.081557	0.989477	1471	2
PCDH11Y	2	0.85546	0.85556	1	14908	0	0.046389	0.081604	0.989477	1472	1
SDSL	4	0.68006	0.68006	1	11618	0	0.046397	0.081615	0.989477	1473	2
SMAD4	4	0.056347	0.10135	0.943557	1939	2	0.046488	0.081776	0.989477	1474	2
GPR82	4	0.52519	0.52521	1	8880	1	0.046514	0.081811	0.989477	1475	1
UBE2F	4	0.75824	0.7583	1	13027	0	0.046514	0.081811	0.989477	1476	2
RAD50	4	0.075229	0.12898	0.9755	2387	1	0.04654	0.081853	0.989477	1477	2
NPY1R	4	0.68974	0.68973	1	11818	0	0.046566	0.081899	0.989477	1478	2
GP1BA	4	0.25259	0.29576	1	4990	1	0.046568	0.081902	0.989477	1479	1
CYSLTR2	4	0.675	0.67495	1	11516	0	0.046579	0.081921	0.989477	1480	2
TNFSF9	4	0.94012	0.94	1	16639	0	0.046622	0.081995	0.989477	1481	1
ZNF425	4	0.9951	0.99516	1	17900	0	0.046677	0.082075	0.989477	1482	1
DEFB116	4	0.96831	0.96845	1	17254	0	0.046696	0.082099	0.989477	1483	2
TMEM106C	4	0.23082	0.28017	1	4751	1	0.046731	0.082147	0.989477	1484	1
ISM2	4	0.38773	0.4001	1	6734	1	0.046761	0.082201	0.989477	1485	2
MEX3B	4	0.61317	0.613	1	10434	0	0.046785	0.082239	0.989477	1486	1
PROS1	4	0.7456	0.74575	1	12816	0	0.046826	0.0823	0.989477	1487	2
VIPR2	4	0.88109	0.88112	1	15407	0	0.046879	0.082393	0.989477	1488	2
H1FNT	4	0.71724	0.71747	1	12300	0	0.046894	0.082417	0.989477	1489	1
MSH4	4	0.83322	0.83342	1	14436	0	0.046918	0.082465	0.989477	1490	2
SNTA1	4	0.050958	0.09352	0.931224	1812	2	0.046948	0.082515	0.989477	1491	1
KRT78	4	0.89704	0.89705	1	15716	0	0.046996	0.082583	0.989477	1492	2
FDX1L	4	0.90184	0.90187	1	15818	0	0.047022	0.082619	0.989477	1493	2
FTMT	4	0.65181	0.65166	1	11112	0	0.047075	0.082696	0.989477	1494	2
HSD17B6	4	0.6491	0.64899	1	11060	0	0.047111	0.08275	0.989477	1495	1
PLK5	4	0.86366	0.86368	1	15063	0	0.047114	0.082755	0.989477	1496	2
RAB36	4	0.65433	0.65418	1	11159	0	0.047165	0.082834	0.989477	1497	1
ARL1	4	0.8988	0.89882	1	15755	0	0.047179	0.082855	0.989477	1498	2
EFCAB5	4	0.4255	0.43239	1	7264	1	0.047206	0.08289	0.989477	1499	2
EVL	4	0.77534	0.77558	1	13326	0	0.047219	0.082909	0.989477	1500	1
COL6A6	4	0.51608	0.51628	1	8715	1	0.047232	0.082929	0.989477	1501	2
PI4KB	4	0.077138	0.13177	0.976428	2435	1	0.047328	0.083069	0.989477	1502	1
USP36	4	0.80919	0.80951	1	13964	0	0.047436	0.083235	0.989477	1503	1
WDR55	4	0.084901	0.14279	0.99368	2594	1	0.047442	0.08324	0.989477	1504	2
IL17B	4	0.83636	0.83651	1	14499	0	0.047468	0.083277	0.989477	1505	2
CES5A	4	0.3786	0.39261	1	6608	1	0.04752	0.08336	0.989477	1506	2
FSD1	4	0.89413	0.89413	1	15657	0	0.047545	0.083391	0.989477	1507	1
OR10D3	4	0.92523	0.92516	1	16316	0	0.047653	0.083558	0.989477	1508	1
PCSK5	4	0.81922	0.81956	1	14173	0	0.047678	0.083605	0.989477	1509	2
TRIM6	4	0.98889	0.98906	1	17730	0	0.047691	0.08362	0.989477	1510	2
PQLC1	4	0.35642	0.37462	1	6309	1	0.047708	0.083646	0.989477	1511	1
TMEM9B	4	0.74372	0.74387	1	12776	0	0.047717	0.083664	0.989477	1512	2
ARHGEF39	4	0.20949	0.26527	1	4541	1	0.047762	0.083732	0.989477	1513	1
RIMS2	4	0.87265	0.8726	1	15263	0	0.047849	0.083871	0.989477	1514	2
PRNP	4	0.2722	0.30991	1	5216	1	0.04787	0.083902	0.989477	1515	1
HMCN1	4	0.45975	0.46281	1	7791	1	0.047924	0.083995	0.989477	1516	1
IFNW1	4	0.90955	0.90953	1	15973	0	0.04802	0.084134	0.989477	1517	2
ZMYND11	4	0.28129	0.31662	1	5336	1	0.048034	0.084154	0.989477	1518	2
SLC27A3	4	0.98539	0.98562	1	17642	0	0.048087	0.084234	0.989477	1519	1
SERTAD1	4	0.38765	0.40003	1	6732	1	0.048126	0.084287	0.989477	1520	2
KIAA0355	4	0.88624	0.8863	1	15500	0	0.048179	0.084363	0.989477	1521	2
EIF2AK2	4	0.66903	0.66889	1	11414	0	0.048304	0.08459	0.989477	1522	1
MYH15	4	0.014187	0.036168	0.718809	908	1	0.048358	0.084671	0.989477	1523	1
APOLD1	4	0.018078	0.044564	0.745781	1079	1	0.048417	0.084752	0.989477	1524	2
TMEM222	4	0.93695	0.9369	1	16578	0	0.048483	0.084856	0.989477	1525	2
USP47	4	0.079685	0.13542	0.985549	2481	2	0.048521	0.084904	0.989477	1526	1
COX6C	2	0.88011	0.8801	1	15390	0	0.048586	0.085006	0.989477	1527	1
RCN3	4	0.9481	0.948	1	16805	0	0.048589	0.085011	0.989477	1528	2
OSBPL7	4	0.33956	0.36109	1	6082	1	0.048629	0.085078	0.989477	1529	1
DNAJB11	4	0.7988	0.79915	1	13787	0	0.048682	0.085157	0.989477	1530	2
ANKRD54	4	0.31921	0.34527	1	5793	1	0.048684	0.085159	0.989477	1531	1
CHRM3	4	0.48937	0.49037	1	8267	1	0.048735	0.085238	0.989477	1532	2
ZNF320	4	0.99724	0.99731	1	17951	0	0.048801	0.085348	0.989477	1533	2
C8orf82	4	0.19691	0.25667	1	4395	1	0.048815	0.085369	0.989477	1534	2
GIPC1	4	0.78674	0.7871	1	13548	0	0.048828	0.08539	0.989477	1535	2
PEX26	4	0.87746	0.87745	1	15352	0	0.0489	0.085507	0.989477	1536	1
TMEM217	4	0.96771	0.96786	1	17239	0	0.048961	0.085605	0.989477	1537	2
RNF135	4	0.81067	0.81099	1	13991	0	0.049001	0.08566	0.989477	1538	2
CAPN14	4	0.96564	0.96577	1	17193	0	0.049009	0.085677	0.989477	1539	1
DUSP1	4	0.21067	0.26603	1	4549	1	0.049063	0.085762	0.989477	1540	1
TMIGD2	4	0.43045	0.43671	1	7333	1	0.049067	0.085768	0.989477	1541	2
EDN3	4	0.82921	0.82939	1	14364	0	0.049094	0.085806	0.989477	1542	2
TMPRSS3	4	0.96769	0.96785	1	17237	0	0.049117	0.085841	0.989477	1543	1
LAMTOR3	4	0.64048	0.64031	1	10913	0	0.049147	0.085891	0.989477	1544	2
LCP1	4	0.45302	0.45672	1	7683	1	0.049171	0.085932	0.989477	1545	1
QDPR	4	0.96467	0.96481	1	17174	0	0.049174	0.085936	0.989477	1546	2
NKAIN3	4	0.82477	0.82505	1	14272	0	0.049187	0.08596	0.989477	1547	2
CSNK1A1L	4	0.14825	0.2239	1	3885	1	0.04924	0.086047	0.989477	1548	2
SMARCC2	4	0.27495	0.31193	1	5256	1	0.049254	0.086064	0.989477	1549	2
HSD11B1	4	0.97256	0.97278	1	17340	0	0.04928	0.086113	0.989477	1550	1
KRTAP20-2	4	0.99775	0.99782	1	17964	0	0.04928	0.086113	0.989477	1551	2
HCAR3	1	0.95069	0.95063	1	16864	0	0.04931	0.086148	0.989477	1552	1
KIRREL2	4	0.61953	0.61939	1	10545	0	0.04932	0.086163	0.989477	1553	2
ZNF333	4	0.28318	0.31802	1	5356	1	0.049388	0.086252	0.989477	1554	1
UQCRFS1	4	0.19791	0.25732	1	4409	1	0.049441	0.086335	0.989477	1555	2
KCTD4	4	0.44293	0.44766	1	7517	1	0.049442	0.086335	0.989477	1556	1
FAM114A1	4	0.54064	0.54049	1	9146	0	0.049496	0.086416	0.989477	1557	2
ARHGAP31	4	0.91918	0.9191	1	16187	0	0.049507	0.086434	0.989477	1558	2
MLK4	4	0.60734	0.6072	1	10335	0	0.049534	0.086474	0.989477	1559	2
ANXA4	4	0.87126	0.87122	1	15234	0	0.049601	0.086571	0.989477	1560	2
NEO1	4	0.19987	0.25862	1	4435	1	0.049605	0.086574	0.989477	1561	1
CALCB	3	0.083819	0.14123	0.99224	2566	1	0.049606	0.086575	0.989477	1562	1
ZBTB38	4	0.98577	0.98598	1	17648	0	0.049628	0.086604	0.989477	1563	2
TM7SF3	4	0.70895	0.70905	1	12160	0	0.049641	0.086625	0.989477	1564	2
HSDL2	4	0.86013	0.8602	1	14998	0	0.049654	0.086647	0.989477	1565	2
TTC40	4	0.96077	0.96086	1	17077	0	0.049659	0.086653	0.989477	1566	1
DEFB112	4	0.54384	0.54365	1	9203	0	0.049668	0.086661	0.989477	1567	2
FAM186B	4	0.76647	0.76658	1	13182	0	0.049713	0.086723	0.989477	1568	1
SHISA2	4	0.59739	0.59713	1	10167	0	0.049761	0.0868	0.989477	1569	2
NPNT	4	0.096897	0.15979	1	2866	1	0.049875	0.086963	0.989477	1570	1
TMEM244	4	0.34215	0.36317	1	6121	1	0.049929	0.087045	0.989477	1571	1
P2RY11	1	0.95003	0.94996	1	16849	0	0.049971	0.087108	0.989477	1572	1
PIGL	4	0.67313	0.67306	1	11482	0	0.049976	0.087118	0.989477	1573	2
PITPNM1	4	0.074115	0.12735	0.97334	2358	1	0.049989	0.087136	0.989477	1574	2
PPIP5K1	4	0.94458	0.94441	1	16735	0	0.050016	0.087166	0.989477	1575	2
C9orf156	4	0.052634	0.095947	0.935472	1851	1	0.050038	0.087206	0.989477	1576	1
OR5D13	4	0.92877	0.92877	1	16391	0	0.050043	0.087217	0.989477	1577	2
KRT12	4	0.64334	0.64318	1	10958	0	0.05007	0.087262	0.989477	1578	2
CORO1B	4	0.93618	0.93614	1	16562	0	0.050092	0.087289	0.989477	1579	1
MRPS33	4	0.37315	0.38811	1	6536	1	0.050097	0.087294	0.989477	1580	2
TNXB	4	0.82658	0.82683	1	14302	0	0.050146	0.087377	0.989477	1581	1
CNTNAP2	4	0.9253	0.92522	1	16318	0	0.050164	0.087402	0.989477	1582	2
ATP5L2	1	0.94982	0.94974	1	16845	0	0.050182	0.087432	0.989477	1583	1
PAX9	4	0.79351	0.79386	1	13691	0	0.050191	0.087447	0.989477	1584	2
MEDAG	4	0.75641	0.75651	1	12993	0	0.0502	0.087465	0.989477	1585	1
MMP13	4	0.34727	0.36728	1	6188	1	0.050254	0.087554	0.989477	1586	1
VSTM2B	4	0.42412	0.43118	1	7241	1	0.050271	0.087584	0.989477	1587	2
LRRC4C	4	0.51732	0.51753	1	8736	1	0.050312	0.087659	0.989477	1588	2
DNAH10	4	0.28375	0.31843	1	5362	1	0.050352	0.087718	0.989477	1589	2
POLR3E	4	0.96106	0.96115	1	17087	0	0.050366	0.087736	0.989477	1590	2
SDR39U1	4	0.046297	0.086774	0.912616	1715	1	0.05046	0.087883	0.989477	1591	2
WNT2B	4	0.54751	0.54735	1	9267	0	0.050473	0.087912	0.989477	1592	2
MXRA8	4	0.37648	0.39087	1	6582	1	0.050525	0.087977	0.989477	1593	1
MAMDC4	4	0.53585	0.53577	1	9067	0	0.050541	0.08801	0.989477	1594	2
DDIT4L	4	0.2471	0.29183	1	4934	1	0.050635	0.088153	0.989477	1595	2
DOPEY1	4	0.34547	0.36581	1	6171	1	0.050649	0.088167	0.989477	1596	2
LMF2	4	0.49178	0.49265	1	8303	1	0.050662	0.088187	0.989477	1597	2
CLEC4G	4	0.3966	0.40755	1	6864	1	0.050687	0.088223	0.989477	1598	1
PROX1	4	0.99077	0.9909	1	17788	0	0.050741	0.088299	0.989477	1599	1
FMOD	4	0.93613	0.93609	1	16560	0	0.05077	0.088339	0.989477	1600	2
ALPK1	4	0.28213	0.31726	1	5345	1	0.050783	0.088364	0.989477	1601	2
C1orf110	4	0.78783	0.78818	1	13570	0	0.050795	0.088376	0.989477	1602	1
TARS	4	0.39494	0.40616	1	6844	1	0.050824	0.088417	0.989477	1603	2
LENEP	4	0.94031	0.94019	1	16643	0	0.050838	0.088439	0.989477	1604	2
SYT4	4	0.81712	0.81745	1	14138	0	0.050904	0.088549	0.989477	1605	1
TIMP1	4	0.76557	0.76565	1	13166	0	0.050932	0.088593	0.989477	1606	2
PEX6	4	0.74173	0.74185	1	12738	0	0.050946	0.088618	0.989477	1607	2
INS	4	0.95841	0.95845	1	17029	0	0.051012	0.088715	0.989477	1608	2
GPALPP1	4	0.77137	0.77154	1	13263	0	0.05104	0.088756	0.989477	1609	2
ZNF106	4	0.45398	0.45759	1	7699	1	0.051066	0.088791	0.989477	1610	1
ZBTB16	4	0.97076	0.97096	1	17299	0	0.051067	0.088791	0.989477	1611	2
MAFF	4	0.22471	0.27583	1	4699	1	0.05112	0.088862	0.989477	1612	1
SOWAHB	4	0.38002	0.39379	1	6630	1	0.051122	0.088865	0.989477	1613	2
ACAA2	4	0.43141	0.43753	1	7347	1	0.051149	0.088909	0.989477	1614	2
S1PR5	4	0.70473	0.7048	1	12087	0	0.051174	0.08894	0.989477	1615	1
ZNF84	4	0.62788	0.62762	1	10691	0	0.051228	0.089025	0.989477	1616	1
SPR	4	0.3986	0.40927	1	6885	1	0.051257	0.089076	0.989477	1617	2
NAPG	4	0.049574	0.091524	0.924863	1786	2	0.051282	0.089104	0.989477	1618	1
OR4C11	4	0.23525	0.28332	1	4800	1	0.051311	0.08915	0.989477	1619	2
TRMT13	4	0.87628	0.87627	1	15332	0	0.051336	0.089187	0.989477	1620	2
MASP1	4	0.29134	0.32415	1	5461	1	0.051445	0.089355	0.989477	1621	1
TMEM91	4	0.88784	0.8879	1	15535	0	0.051499	0.089434	0.989477	1622	1
HS3ST2	4	0.83559	0.83574	1	14483	0	0.051501	0.089438	0.989477	1623	2
PRICKLE2	4	0.032923	0.066889	0.851768	1418	1	0.051607	0.089598	0.989477	1624	1
LBX2	4	0.72574	0.72589	1	12457	0	0.051637	0.089645	0.989477	1625	2
VN1R4	4	0.47647	0.47818	1	8060	1	0.051661	0.089672	0.989477	1626	1
SATB1	4	0.47055	0.47264	1	7960	1	0.051705	0.089729	0.989477	1627	2
ZCCHC10	4	0.52984	0.52982	1	8964	0	0.051715	0.08974	0.989477	1628	1
RNF214	4	0.6802	0.6802	1	11623	0	0.051746	0.089795	0.989477	1629	2
FGFR1OP2	4	0.34988	0.36939	1	6220	1	0.05176	0.08982	0.989477	1630	2
TCF23	4	0.40564	0.41522	1	6982	1	0.051814	0.089911	0.989477	1631	2
SLC52A1	4	0.19141	0.25296	1	4346	1	0.051823	0.089926	0.989477	1632	1
RNF133	4	0.84351	0.84366	1	14646	0	0.051828	0.089938	0.989477	1633	2
ST6GALNAC4	4	0.58648	0.58633	1	9974	0	0.051896	0.090032	0.989477	1634	2
DOLPP1	4	0.60574	0.6056	1	10305	0	0.051978	0.090165	0.989477	1635	2
GAS2L2	4	0.0071546	0.019071	0.594	578	1	0.051985	0.090172	0.989477	1636	1
C20orf195	4	0.86949	0.86948	1	15193	0	0.052039	0.090259	0.989477	1637	2
ZSWIM6	4	0.99646	0.99655	1	17929	0	0.05206	0.090286	0.989477	1638	2
EIF4E1B	4	0.87046	0.87047	1	15215	0	0.052073	0.090303	0.989477	1639	2
CTSO	4	0.79342	0.79378	1	13688	0	0.052093	0.090335	0.989477	1640	1
ZMYM6NB	4	0.98987	0.99003	1	17764	0	0.052147	0.090415	0.989477	1641	1
LRRC39	4	0.73402	0.73413	1	12602	0	0.052202	0.090492	0.989477	1642	1
SHMT1	4	0.99823	0.99829	1	17984	0	0.052256	0.090573	0.989477	1643	2
MAPK4	4	0.99715	0.99722	1	17946	0	0.052305	0.090659	0.989477	1644	2
TRIM26	4	0.68882	0.68878	1	11800	0	0.05231	0.090663	0.989477	1645	1
PET112	4	0.92818	0.92818	1	16378	0	0.052364	0.090759	0.989477	1646	1
SSTR2	4	0.92629	0.92623	1	16342	0	0.052429	0.090872	0.989477	1647	2
OR7D4	4	0.91217	0.91214	1	16036	0	0.05247	0.090938	0.989477	1648	2
EPHA1	4	0.25642	0.29855	1	5026	1	0.052472	0.09094	0.989477	1649	1
MAGEA1	4	0.76123	0.76132	1	13088	0	0.052526	0.091033	0.989477	1650	1
NR5A1	4	0.82822	0.82841	1	14342	0	0.052566	0.091083	0.989477	1651	2
ELMOD1	4	0.40251	0.41255	1	6943	1	0.05258	0.091101	0.989477	1652	1
TNFSF15	4	0.96858	0.96873	1	17260	0	0.052634	0.091185	0.989477	1653	1
SIGLEC9	4	0.51586	0.51604	1	8709	1	0.052688	0.091276	0.989477	1654	1
AIM2	4	0.78465	0.78499	1	13499	0	0.052744	0.091366	0.989477	1655	2
ATP13A2	4	0.82849	0.82869	1	14349	0	0.052757	0.091393	0.989477	1656	2
USP51	4	0.50446	0.50485	1	8527	1	0.052796	0.091452	0.989477	1657	1
CTSB	4	0.60136	0.60113	1	10238	0	0.052826	0.091502	0.989477	1658	2
CYorf17	4	0.52863	0.5286	1	8937	0	0.05285	0.091534	0.989477	1659	1
CLCA2	4	0.80261	0.80295	1	13855	0	0.052904	0.091614	0.989477	1660	1
TGFA	4	0.90176	0.90179	1	15817	0	0.052909	0.091621	0.989477	1661	2
PNOC	4	0.68116	0.68113	1	11644	0	0.052936	0.091671	0.989477	1662	2
PRSS48	4	0.3324	0.35553	1	5981	1	0.05295	0.09169	0.989477	1663	2
FCN3	4	0.41073	0.41958	1	7052	1	0.053066	0.091868	0.989477	1664	1
FLCN	4	0.54346	0.5433	1	9194	0	0.05312	0.091942	0.989477	1665	1
FDFT1	4	0.15764	0.2301	1	3989	1	0.053142	0.091975	0.989477	1666	2
CD86	4	0.52821	0.52819	1	8930	0	0.053156	0.092003	0.989477	1667	2
TTC13	4	0.9299	0.92991	1	16415	0	0.053184	0.092042	0.989477	1668	2
SSX7	1	0.94678	0.94664	1	16778	0	0.053221	0.092098	0.989477	1669	1
PODN	4	0.1074	0.17485	1	3087	2	0.053228	0.092112	0.989477	1670	1
RAB15	4	0.037579	0.073839	0.887124	1502	1	0.053282	0.092184	0.989477	1671	1
DEFB113	4	0.95682	0.95683	1	16990	0	0.053294	0.092205	0.989477	1672	2
CENPV	4	0.99182	0.99192	1	17825	0	0.053336	0.092276	0.989477	1673	1
LRRC58	4	0.43178	0.43785	1	7355	1	0.053349	0.092285	0.989477	1674	2
OR2A2	4	0.9306	0.93062	1	16433	0	0.05339	0.092343	0.989477	1675	2
MED12L	4	0.83243	0.83266	1	14422	0	0.053444	0.09241	0.989477	1676	2
TIPARP	4	0.02282	0.051798	0.785187	1190	2	0.053498	0.092507	0.989477	1677	1
DGAT1	4	0.65194	0.6518	1	11115	0	0.053501	0.092512	0.989477	1678	2
SRP68	4	0.47882	0.48039	1	8098	1	0.053606	0.09268	0.989477	1679	1
ABCA5	4	0.93008	0.93009	1	16419	0	0.053625	0.09271	0.989477	1680	2
ZNF142	4	0.72369	0.7239	1	12414	0	0.05366	0.092764	0.989477	1681	1
PAK6	4	0.97926	0.97945	1	17498	0	0.053714	0.09285	0.989477	1682	1
RGL1	4	0.69734	0.69735	1	11959	0	0.053736	0.09288	0.989477	1683	2
RPL7	3	0.9083	0.90829	1	15950	0	0.053761	0.092915	0.989477	1684	1
HBZ	4	0.83795	0.83813	1	14529	0	0.053768	0.092926	0.989477	1685	1
NTM	4	0.090889	0.15129	1	2729	2	0.053791	0.092957	0.989477	1686	2
DDX10	4	0.0042325	0.011732	0.513761	412	3	0.053822	0.093	0.989477	1687	1
TSPEAR	4	0.015967	0.040403	0.733195	995	1	0.053832	0.093008	0.989477	1688	2
OR5AN1	4	0.53907	0.53891	1	9122	0	0.05386	0.093057	0.989477	1689	2
SYT3	4	0.66563	0.66552	1	11359	0	0.053876	0.093076	0.989477	1690	1
CPT1A	4	0.73963	0.73979	1	12698	0	0.053957	0.093203	0.989477	1691	2
SSSCA1	4	0.73554	0.73563	1	12628	0	0.053984	0.093256	0.989477	1692	1
ZNF420	4	0.72015	0.72034	1	12353	0	0.053985	0.093256	0.989477	1693	2
DMAP1	4	0.58234	0.58211	1	9900	0	0.054082	0.0934	0.989477	1694	2
CPB1	4	0.74374	0.74389	1	12777	0	0.054146	0.093496	0.989477	1695	1
CSDE1	4	0.91551	0.91548	1	16122	0	0.0542	0.093574	0.989477	1696	1
TUBGCP6	4	0.23704	0.28462	1	4819	1	0.054254	0.09366	0.989477	1697	1
VWA5B2	4	0.021957	0.050481	0.779386	1169	1	0.054308	0.093733	0.989477	1698	1
GYLTL1B	4	0.8299	0.83009	1	14376	0	0.054345	0.093806	0.989477	1699	2
NARS	4	0.96251	0.96261	1	17112	0	0.054359	0.093827	0.989477	1700	2
PNPLA2	4	0.43853	0.44374	1	7455	1	0.054416	0.093908	0.989477	1701	1
USP35	4	0.094079	0.15576	1	2805	1	0.054429	0.093925	0.989477	1702	2
F11	4	0.61841	0.61826	1	10519	0	0.054443	0.093951	0.989477	1703	2
LIN37	4	0.045645	0.085823	0.909987	1703	1	0.05447	0.093985	0.989477	1704	1
MYH3	4	0.50612	0.50646	1	8553	1	0.054484	0.094015	0.989477	1705	2
SUMO4	3	0.72929	0.72941	1	12522	0	0.054492	0.094025	0.989477	1706	1
GPR176	4	0.50645	0.50679	1	8556	1	0.054523	0.094075	0.989477	1707	1
UBE2G2	4	0.12807	0.20413	1	3576	1	0.054577	0.094149	0.989477	1708	1
PHTF1	4	0.007882	0.02087	0.599206	628	1	0.054582	0.094156	0.989477	1709	2
CHMP1B	4	0.25751	0.2993	1	5039	1	0.054685	0.094325	0.989477	1710	1
OR10T2	4	0.8193	0.81964	1	14176	0	0.054707	0.094353	0.989477	1711	2
ATG4C	4	0.44423	0.44884	1	7542	1	0.054735	0.094388	0.989477	1712	2
ZNF788	1	0.94526	0.94509	1	16753	0	0.05474	0.094396	0.989477	1713	1
MS4A4A	4	0.90215	0.90216	1	15827	0	0.054791	0.094473	0.989477	1714	2
SEC24A	4	0.51438	0.5146	1	8684	1	0.054805	0.094498	0.989477	1715	2
KCMF1	4	0.23133	0.28054	1	4761	1	0.05493	0.094683	0.989477	1716	2
IRX1	4	0.73135	0.73147	1	12560	0	0.054955	0.09472	0.989477	1717	1
GNPTG	4	0.96026	0.96034	1	17065	0	0.054958	0.094727	0.989477	1718	2
ACBD7	4	0.019964	0.047454	0.764386	1121	1	0.055009	0.094803	0.989477	1719	1
HRH1	4	0.98023	0.98043	1	17521	0	0.055063	0.094875	0.989477	1720	1
ATXN1L	4	0.54655	0.54638	1	9252	0	0.055117	0.094956	0.989477	1721	1
CLPSL1	4	0.21485	0.26895	1	4594	1	0.055168	0.095036	0.989477	1722	2
LFNG	4	0.18375	0.24778	1	4264	1	0.055171	0.09504	0.989477	1723	1
SQRDL	4	0.82899	0.82918	1	14358	0	0.055224	0.095119	0.989477	1724	2
RASGRF1	4	0.4048	0.4145	1	6969	1	0.055225	0.095119	0.989477	1725	1
AKAP9	4	0.57891	0.57865	1	9842	0	0.05542	0.095445	0.989477	1726	2
PDZD4	4	0.51556	0.51577	1	8705	1	0.055494	0.095571	0.989477	1727	1
POTEC	1	0.94449	0.94432	1	16733	0	0.055513	0.095603	0.989477	1728	1
SEMA6D	4	0.99657	0.99667	1	17931	0	0.055548	0.095663	0.989477	1729	1
CAMKK1	4	0.10259	0.16794	1	2984	2	0.055602	0.095759	0.989477	1730	1
SALL3	4	0.94331	0.94315	1	16712	0	0.055644	0.095826	0.989477	1731	2
G6PC	4	0.86805	0.86809	1	15159	0	0.055656	0.095838	0.989477	1732	2
PIWIL3	4	0.58105	0.58083	1	9878	0	0.05571	0.095914	0.989477	1733	1
CCL8	4	0.86846	0.86847	1	15172	0	0.055756	0.095977	0.989477	1734	2
POGLUT1	4	0.7275	0.72767	1	12494	0	0.055764	0.095987	0.989477	1735	1
EFCAB11	4	0.32606	0.35056	1	5887	1	0.055784	0.096018	0.989477	1736	2
ABL1	4	0.86995	0.86995	1	15206	0	0.05584	0.096099	0.989477	1737	2
IL6ST	4	0.95923	0.95928	1	17045	0	0.055871	0.09614	0.989477	1738	1
RNF26	4	0.98611	0.98632	1	17658	0	0.055883	0.096163	0.989477	1739	2
MANBA	4	0.2419	0.28807	1	4878	1	0.055925	0.096226	0.989477	1740	1
EML2	4	0.87785	0.87785	1	15356	0	0.055979	0.096314	0.989477	1741	1
NAV3	4	0.38034	0.39406	1	6634	1	0.056033	0.096405	0.989477	1742	1
TNC	4	0.70102	0.70109	1	12027	0	0.056037	0.096411	0.989477	1743	2
FAM195B	4	0.92072	0.92066	1	16217	0	0.056051	0.096428	0.989477	1744	2
KCNG1	4	0.56522	0.56512	1	9594	0	0.05608	0.096479	0.989477	1745	2
PIPOX	4	0.83188	0.83212	1	14415	0	0.056136	0.09657	0.989477	1746	2
POC1B	4	0.94847	0.94839	1	16818	0	0.056164	0.096613	0.989477	1747	2
PFKP	4	0.4635	0.46622	1	7847	1	0.056192	0.096654	0.989477	1748	2
SOX7	4	0.77202	0.77222	1	13273	0	0.056195	0.096656	0.989477	1749	1
KIF4B	4	0.58	0.57975	1	9858	0	0.056206	0.096673	0.989477	1750	2
SLC2A5	4	0.12728	0.20299	1	3560	2	0.056356	0.096912	0.989477	1751	1
ENOX2	4	0.9485	0.94841	1	16819	0	0.056361	0.096919	0.989477	1752	2
TRIP12	4	0.87053	0.87053	1	15216	0	0.056404	0.096978	0.989477	1753	2
OR14K1	4	0.98732	0.98752	1	17688	0	0.05641	0.096991	0.989477	1754	2
GLI2	4	0.32832	0.35228	1	5922	1	0.056464	0.097067	0.989477	1755	1
POFUT2	4	0.33439	0.35709	1	6006	1	0.056502	0.097133	0.989477	1756	2
C8B	4	0.851	0.85107	1	14805	0	0.056518	0.097157	0.989477	1757	1
MS4A10	4	0.033581	0.067894	0.859114	1427	1	0.056545	0.097186	0.989477	1758	2
NME3	4	0.78679	0.78714	1	13549	0	0.056573	0.097233	0.989477	1759	2
C15orf56	4	0.81723	0.81755	1	14141	0	0.056587	0.097253	0.989477	1760	2
DRD1	4	0.57835	0.57814	1	9829	0	0.056626	0.097305	0.989477	1761	1
ILVBL	4	0.88446	0.8845	1	15465	0	0.05663	0.097311	0.989477	1762	2
MRGPRX2	4	0.22121	0.27338	1	4664	1	0.056644	0.097333	0.989477	1763	2
TTC30B	4	0.83966	0.83981	1	14563	0	0.056714	0.097433	0.989477	1764	2
GXYLT2	4	0.3274	0.35158	1	5906	1	0.056743	0.097479	0.989477	1765	2
OR2T12	1	0.94325	0.94309	1	16710	0	0.056751	0.09749	0.989477	1766	1
TBL1Y	4	0.99751	0.99758	1	17958	0	0.056799	0.097558	0.989477	1767	2
SERPINC1	4	0.055171	0.099644	0.942239	1909	1	0.056841	0.097626	0.989477	1768	1
IQGAP1	4	0.92733	0.92735	1	16362	0	0.056884	0.097692	0.989477	1769	2
TFF3	4	0.82541	0.82567	1	14286	0	0.056895	0.097705	0.989477	1770	1
NKX6-2	4	0.42445	0.43146	1	7248	1	0.056949	0.097777	0.989477	1771	2
BIK	4	0.58099	0.58078	1	9876	0	0.057003	0.097855	0.989477	1772	1
MAP4K4	4	0.99875	0.99878	1	18005	0	0.057057	0.097952	0.989477	1773	1
PCDP1	4	0.79275	0.79308	1	13676	0	0.057164	0.098129	0.989477	1774	1
PCSK2	4	0.9892	0.98937	1	17736	0	0.057218	0.098218	0.989477	1775	1
LIMA1	4	0.62611	0.62591	1	10656	0	0.057272	0.098307	0.989477	1776	1
MAP3K3	4	0.041793	0.080112	0.89627	1614	2	0.057326	0.098401	0.989477	1777	1
SMARCA1	4	0.17619	0.24262	1	4185	1	0.057366	0.098464	0.989477	1778	2
THAP8	4	0.91279	0.91276	1	16047	0	0.057433	0.098573	0.989477	1779	1
THAP7	4	0.037445	0.073631	0.887124	1498	2	0.057487	0.09866	0.989477	1780	1
OR8K3	4	0.95003	0.94997	1	16850	0	0.057494	0.098671	0.989477	1781	2
FCER1G	4	0.78924	0.78959	1	13597	0	0.057541	0.098741	0.989477	1782	1
GPHN	4	0.95731	0.95732	1	17002	0	0.057551	0.098754	0.989477	1783	2
CXCL17	4	0.85584	0.85594	1	14919	0	0.057566	0.09877	0.989477	1784	2
ANXA2R	4	0.19934	0.25827	1	4429	1	0.05758	0.098791	0.989477	1785	2
SLC12A5	4	0.61877	0.61863	1	10529	0	0.057595	0.098817	0.989477	1786	1
TRIP4	4	0.51794	0.51813	1	8747	1	0.057622	0.098865	0.989477	1787	2
ZMAT3	4	0.99639	0.99648	1	17923	0	0.057679	0.098941	0.989477	1788	2
ZC3H4	4	0.49255	0.49341	1	8315	1	0.057702	0.098972	0.989477	1789	1
COL27A1	4	0.53875	0.5386	1	9116	0	0.057708	0.098981	0.989477	1790	2
CLK3	4	0.25318	0.29618	1	4997	1	0.057756	0.099057	0.989477	1791	1
SRP72	4	0.36463	0.38117	1	6421	1	0.05781	0.099151	0.989477	1792	1
FGD2	4	0.42864	0.43508	1	7311	1	0.057822	0.099179	0.989477	1793	2
CBY3	4	0.34297	0.36385	1	6133	1	0.057864	0.099258	0.989477	1794	1
SLC47A1	4	0.97873	0.97888	1	17483	0	0.057936	0.099372	0.989477	1795	2
GABPB1	4	0.58252	0.58229	1	9904	0	0.057971	0.099426	0.989477	1796	1
ARSB	4	0.96641	0.96657	1	17204	0	0.058007	0.099486	0.989477	1797	2
CTNNA2	4	0.41916	0.4269	1	7171	1	0.058079	0.099603	0.989477	1798	2
CRABP2	4	0.36667	0.38285	1	6449	1	0.058133	0.099676	0.989477	1799	1
QSOX2	4	0.31583	0.34264	1	5747	1	0.058136	0.09968	0.989477	1800	2
DIRC1	4	0.44151	0.44644	1	7494	1	0.05824	0.09984	0.989477	1801	1
TMEM59	4	0.3009	0.33134	1	5568	1	0.058294	0.099917	0.989477	1802	1
FHL5	4	0.99442	0.9945	1	17887	0	0.058307	0.099941	0.989477	1803	2
ZNF383	4	0.9094	0.90938	1	15968	0	0.058348	0.10002	0.989477	1804	1
PGR	4	0.50797	0.50828	1	8581	1	0.058393	0.10008	0.989477	1805	2
CSNK1A1	4	0.52914	0.52912	1	8950	0	0.058402	0.10009	0.989477	1806	1
GARS	4	0.7066	0.70669	1	12119	0	0.058422	0.10013	0.989477	1807	2
SLC25A39	4	0.5267	0.5267	1	8905	0	0.058456	0.10018	0.989477	1808	1
BMP15	4	0.49089	0.49179	1	8290	1	0.058465	0.10019	0.989477	1809	2
WWOX	4	0.74437	0.74453	1	12787	0	0.058509	0.10026	0.989477	1810	1
GABARAPL2	4	0.51817	0.51835	1	8751	1	0.058551	0.10033	0.989477	1811	2
AGFG1	4	0.9642	0.96433	1	17165	0	0.058563	0.10035	0.989477	1812	1
ACOX1	4	0.9876	0.9878	1	17701	0	0.058579	0.10038	0.989477	1813	2
TMEM70	4	0.38484	0.39771	1	6692	1	0.058594	0.1004	0.989477	1814	2
POPDC3	4	0.42687	0.43356	1	7284	1	0.058617	0.10043	0.989477	1815	2
ELFN1	4	0.96697	0.96713	1	17217	0	0.058671	0.10051	0.989477	1816	1
BMP8B	1	0.94128	0.94112	1	16664	0	0.058721	0.10059	0.989477	1817	1
ODF4	4	0.87316	0.87315	1	15272	0	0.058723	0.10059	0.989477	1818	2
WWP2	4	0.78493	0.78528	1	13508	0	0.058737	0.10062	0.989477	1819	2
NADK2	4	0.89783	0.89781	1	15733	0	0.058766	0.10066	0.989477	1820	2
RBM7	4	0.16735	0.2366	1	4095	1	0.058778	0.10067	0.989477	1821	1
ZNF812	4	0.81388	0.81425	1	14066	0	0.058795	0.1007	0.989477	1822	2
IQCC	4	0.32915	0.35294	1	5935	1	0.058832	0.10075	0.989477	1823	1
FOXA2	4	0.6072	0.60704	1	10332	0	0.058852	0.10078	0.989477	1824	2
ADCK5	4	0.063983	0.11261	0.953999	2127	1	0.058886	0.10083	0.989477	1825	1
OMA1	4	0.37347	0.38836	1	6541	1	0.058895	0.10084	0.989477	1826	2
GNAS	4	0.99869	0.99872	1	18004	0	0.058953	0.10094	0.989477	1827	2
UGT1A6	4	0.8237	0.82401	1	14249	0	0.058967	0.10096	0.989477	1828	2
ZHX1-C8ORF76	2	0.34185	0.36295	1	6116	0	0.058985	0.10099	0.989477	1829	1
R3HCC1L	4	0.41243	0.42107	1	7077	1	0.058996	0.10101	0.989477	1830	2
ANKRD35	4	0.27349	0.31084	1	5235	1	0.059047	0.10109	0.989477	1831	1
ZFC3H1	4	0.95807	0.95809	1	17019	0	0.05914	0.10124	0.989477	1832	2
SYT7	4	0.54549	0.5453	1	9233	0	0.059208	0.10135	0.989477	1833	1
CNPY4	4	0.74781	0.74799	1	12859	0	0.059262	0.10143	0.989477	1834	1
MAP3K10	4	0.34801	0.36787	1	6195	1	0.059269	0.10144	0.989477	1835	2
LYPLAL1	4	0.93045	0.93046	1	16427	0	0.059316	0.10152	0.989477	1836	1
CDHR1	4	0.1258	0.2009	1	3530	2	0.059423	0.10169	0.989477	1837	1
TMEM237	4	0.48507	0.48629	1	8204	1	0.059485	0.10179	0.989477	1838	2
PMS1	4	0.25885	0.30025	1	5054	1	0.0595	0.10181	0.989477	1839	2
ELK4	4	0.5754	0.57527	1	9771	0	0.059514	0.10182	0.989477	1840	2
C19orf47	4	0.59288	0.59273	1	10084	0	0.059584	0.10193	0.989477	1841	1
MS4A13	2	0.85021	0.8503	1	14786	0	0.059585	0.10193	0.989477	1842	1
RGS4	4	0.060337	0.10727	0.95069	2032	1	0.059601	0.10196	0.989477	1843	2
DSC3	4	0.73246	0.73259	1	12581	0	0.059673	0.10208	0.989477	1844	2
DPY30	4	0.89534	0.89533	1	15681	0	0.059702	0.10212	0.989477	1845	2
C15orf59	4	0.97777	0.97789	1	17468	0	0.059731	0.10216	0.989477	1846	2
KIF3C	4	0.29251	0.32503	1	5477	1	0.059746	0.10218	0.989477	1847	1
HMG20B	4	0.4612	0.46413	1	7812	1	0.05976	0.10221	0.989477	1848	2
SERTAD4	4	0.52898	0.52896	1	8946	0	0.059803	0.10228	0.989477	1849	2
RORB	4	0.91594	0.91592	1	16130	0	0.059853	0.10235	0.989477	1850	1
KIAA0247	4	0.25444	0.29708	1	5007	1	0.059904	0.10244	0.989477	1851	2
OR7A17	4	0.74516	0.7453	1	12805	0	0.059907	0.10245	0.989477	1852	1
ATXN2L	4	0.43277	0.43869	1	7371	1	0.059948	0.10251	0.989477	1853	2
LEPR	4	0.69044	0.69043	1	11836	0	0.059961	0.10252	0.989477	1854	1
GABRA6	4	0.20229	0.26028	1	4464	1	0.060049	0.10267	0.989477	1855	2
PRG4	4	0.31375	0.34104	1	5725	1	0.060063	0.10269	0.989477	1856	2
KLF11	4	0.15913	0.2311	1	4003	1	0.060068	0.1027	0.989477	1857	1
DYNC1I1	4	0.03689	0.072774	0.885412	1484	2	0.060092	0.10273	0.989477	1858	2
KLF10	4	0.05486	0.099225	0.941512	1903	2	0.060107	0.10276	0.989477	1859	2
TIMM10B	4	0.11842	0.19037	1	3365	2	0.060175	0.10286	0.989477	1860	1
DDX28	4	0.30848	0.33702	1	5662	1	0.060295	0.10305	0.989477	1861	2
MRGPRG	4	0.96986	0.97005	1	17283	0	0.060337	0.10312	0.989477	1862	1
REM1	4	0.45509	0.45859	1	7713	1	0.06039	0.10319	0.989477	1863	1
FGL2	4	0.67355	0.67347	1	11490	0	0.06044	0.10326	0.989477	1864	2
ZNF536	4	0.99267	0.99279	1	17844	0	0.060444	0.10327	0.989477	1865	1
TRNT1	4	0.93473	0.93472	1	16526	0	0.060455	0.10328	0.989477	1866	2
MPEG1	4	0.69284	0.69279	1	11874	0	0.060498	0.10335	0.989477	1867	1
ZNF230	4	0.91172	0.91168	1	16027	0	0.060513	0.10337	0.989477	1868	2
OR1M1	4	0.65534	0.65519	1	11179	0	0.060527	0.1034	0.989477	1869	2
SOCS7	4	0.98871	0.98888	1	17725	0	0.060551	0.10344	0.989477	1870	1
C5	4	0.99645	0.99654	1	17927	0	0.060571	0.10346	0.989477	1871	2
TBC1D4	4	0.19706	0.25677	1	4397	1	0.060659	0.10359	0.989477	1872	1
FCN1	4	0.48435	0.48565	1	8190	1	0.060712	0.10369	0.989477	1873	1
GBP1	4	0.42613	0.43293	1	7273	1	0.060745	0.10373	0.989477	1874	2
PRELID2	4	0.74189	0.74202	1	12743	0	0.060766	0.10376	0.989477	1875	1
CXorf58	4	0.6813	0.68127	1	11648	0	0.060775	0.10378	0.989477	1876	2
CCDC158	4	0.64825	0.64813	1	11045	0	0.060847	0.10389	0.989477	1877	2
EFNB2	4	0.73153	0.73167	1	12562	0	0.060891	0.10394	0.989477	1878	2
TMEM190	4	0.77055	0.7707	1	13250	0	0.060927	0.10399	0.989477	1879	1
SFPQ	4	0.88758	0.88762	1	15531	0	0.060949	0.10402	0.989477	1880	2
EAF2	4	0.079044	0.13449	0.982431	2472	1	0.061022	0.10414	0.989477	1881	2
WDR48	4	0.066225	0.11596	0.95782	2185	2	0.061088	0.10425	0.989477	1882	1
CADM2	4	0.88141	0.88144	1	15413	0	0.06111	0.10429	0.989477	1883	2
POMT2	4	0.94287	0.94271	1	16703	0	0.061139	0.10433	0.989477	1884	2
RAD9B	4	0.11619	0.1872	1	3314	2	0.061142	0.10433	0.989477	1885	1
KRTAP5-10	1	0.93883	0.93872	1	16615	0	0.061168	0.10438	0.989477	1886	1
TACSTD2	4	0.91896	0.91889	1	16181	0	0.061183	0.10441	0.989477	1887	2
SNX11	4	0.40815	0.41741	1	7010	1	0.061195	0.10442	0.989477	1888	1
MRPS26	4	0.81992	0.82026	1	14185	0	0.061197	0.10442	0.989477	1889	2
NDUFB11	4	0.46265	0.46544	1	7832	1	0.061226	0.10446	0.989477	1890	2
EIF3A	4	0.86628	0.86631	1	15127	0	0.061249	0.1045	0.989477	1891	1
SPINK1	4	0.94456	0.94439	1	16734	0	0.061303	0.10458	0.989477	1892	1
SYNDIG1	4	0.8728	0.87277	1	15266	0	0.061329	0.10462	0.989477	1893	2
GTSF1	4	0.78053	0.78085	1	13411	0	0.061358	0.10467	0.989477	1894	2
TMEM47	4	0.45094	0.45484	1	7651	1	0.061387	0.10472	0.989477	1895	2
KRTAP19-1	1	0.93861	0.93851	1	16609	0	0.061393	0.10472	0.989477	1896	1
GDPD5	4	0.094968	0.15706	1	2822	2	0.06141	0.10475	0.989477	1897	1
PIGC	4	0.58196	0.58173	1	9895	0	0.06146	0.10481	0.989477	1898	2
PTPN14	4	0.89483	0.89484	1	15670	0	0.061464	0.10482	0.989477	1899	1
POMGNT2	4	0.84677	0.84688	1	14720	0	0.061475	0.10484	0.989477	1900	2
BCL2L1	4	0.96751	0.96768	1	17232	0	0.061489	0.10487	0.989477	1901	2
DDX39A	4	0.99902	0.99905	1	18015	0	0.061504	0.10489	0.989477	1902	2
INHBB	4	0.98406	0.9843	1	17614	0	0.061533	0.10494	0.989477	1903	2
HMX1	4	0.58529	0.5851	1	9954	0	0.061571	0.105	0.989477	1904	1
TCF24	4	0.98142	0.98162	1	17547	0	0.061606	0.10506	0.989477	1905	2
LRRC14	4	0.75175	0.75194	1	12916	0	0.061621	0.10509	0.989477	1906	2
SON	4	0.81176	0.8121	1	14016	0	0.061625	0.10509	0.989477	1907	1
ATP2A1	4	0.76154	0.76162	1	13096	0	0.061636	0.10511	0.989477	1908	2
ARHGEF9	4	0.91629	0.91625	1	16136	0	0.061678	0.10517	0.989477	1909	1
GNPTAB	4	0.86185	0.86191	1	15031	0	0.061732	0.10527	0.989477	1910	1
TPD52L2	4	0.10743	0.17489	1	3088	1	0.061738	0.10528	0.989477	1911	2
CH25H	4	0.54412	0.54395	1	9209	0	0.061753	0.1053	0.989477	1912	2
SHOX2	4	0.78616	0.7865	1	13532	0	0.061782	0.10534	0.989477	1913	2
CACNG4	4	0.80991	0.81023	1	13979	0	0.061786	0.10534	0.989477	1914	1
SLC25A46	4	0.83805	0.83824	1	14533	0	0.061839	0.10542	0.989477	1915	1
C1orf43	4	0.9223	0.92223	1	16249	0	0.061841	0.10543	0.989477	1916	2
TBX2	4	0.94049	0.94034	1	16648	0	0.061893	0.10552	0.989477	1917	1
IER5	4	0.258	0.29963	1	5045	1	0.061958	0.10561	0.989477	1918	2
TNRC6B	4	0.6033	0.60309	1	10263	0	0.062	0.10568	0.989477	1919	1
DEGS1	4	0.11582	0.18668	1	3298	2	0.062017	0.10571	0.989477	1920	2
SOWAHD	4	0.91435	0.9143	1	16093	0	0.062054	0.10576	0.989477	1921	1
OR4A15	4	0.67802	0.67793	1	11578	0	0.062107	0.10585	0.989477	1922	1
HSPB3	4	0.96692	0.96708	1	17216	0	0.062149	0.1059	0.989477	1923	2
SYNM	4	0.40209	0.4122	1	6934	1	0.062161	0.10592	0.989477	1924	1
MEGF9	4	0.91491	0.91485	1	16109	0	0.062178	0.10594	0.989477	1925	2
ZNF502	4	0.7594	0.75946	1	13052	0	0.062207	0.10599	0.989477	1926	2
MAD2L1BP	4	0.012551	0.032354	0.693016	843	3	0.062215	0.106	0.989477	1927	1
EPC1	4	0.88756	0.88759	1	15529	0	0.062222	0.10601	0.989477	1928	2
GC	4	0.035006	0.069995	0.870452	1452	1	0.062322	0.10615	0.989477	1929	1
ANKRD33B	4	0.58662	0.58648	1	9979	0	0.062375	0.10625	0.989477	1930	1
UNC13B	4	0.47195	0.47393	1	7984	1	0.062429	0.10634	0.989477	1931	1
OR10G3	4	0.19198	0.25335	1	4352	1	0.062443	0.10635	0.989477	1932	2
TRIM42	4	0.78051	0.78083	1	13410	0	0.062457	0.10637	0.989477	1933	2
TFR2	4	0.66824	0.66809	1	11402	0	0.062483	0.10641	0.989477	1934	1
KCND1	4	0.43721	0.44254	1	7431	1	0.062536	0.10649	0.989477	1935	1
RAB11FIP1	4	0.61452	0.61436	1	10455	0	0.06256	0.10652	0.989477	1936	2
WNT6	4	0.95905	0.95908	1	17041	0	0.062663	0.10666	0.989477	1937	2
PGBD3	4	0.9365	0.93645	1	16565	0	0.062697	0.10671	0.989477	1938	1
METTL24	4	0.96304	0.96314	1	17132	0	0.062722	0.10676	0.989477	1939	2
AMN1	4	0.64725	0.64714	1	11027	0	0.062737	0.10678	0.989477	1940	2
MAST1	4	0.72351	0.72372	1	12409	0	0.062751	0.10681	0.989477	1941	1
SPO11	4	0.81147	0.81183	1	14014	0	0.062752	0.10681	0.989477	1942	2
CADPS	4	0.59426	0.59408	1	10112	0	0.062811	0.10689	0.989477	1943	2
ATAD3B	4	0.99376	0.99387	1	17872	0	0.062826	0.10692	0.989477	1944	2
SUV420H2	4	0.87132	0.87128	1	15236	0	0.062858	0.10696	0.989477	1945	1
ALKBH6	4	0.85564	0.85574	1	14914	0	0.062911	0.10704	0.989477	1946	1
ANKRD63	4	0.64259	0.6424	1	10944	0	0.062914	0.10704	0.989477	1947	2
TYRO3	4	0.27335	0.31074	1	5233	1	0.062965	0.10712	0.989477	1948	1
KRTAP17-1	4	0.86164	0.86169	1	15027	0	0.063017	0.10719	0.989477	1949	2
DDX39B	4	0.7575	0.75756	1	13015	0	0.063072	0.10728	0.989477	1950	1
REM2	4	0.95017	0.9501	1	16855	0	0.063091	0.10731	0.989477	1951	2
CEACAM3	4	0.36926	0.38496	1	6479	1	0.063121	0.10736	0.989477	1952	2
CAMSAP3	4	0.44209	0.44693	1	7503	1	0.063126	0.10737	0.989477	1953	1
OR10A3	4	0.8734	0.87339	1	15276	0	0.063136	0.10739	0.989477	1954	2
OR10A4	4	0.89598	0.89599	1	15694	0	0.063165	0.10744	0.989477	1955	2
RFNG	4	0.85432	0.85439	1	14874	0	0.06321	0.1075	0.989477	1956	2
DALRD3	4	0.59015	0.5899	1	10040	0	0.063233	0.10754	0.989477	1957	1
KPNA7	4	0.91707	0.91706	1	16151	0	0.063254	0.10757	0.989477	1958	2
SLC7A3	4	0.93329	0.93327	1	16494	0	0.063287	0.10762	0.989477	1959	1
F13B	4	0.007826	0.020719	0.59916	624	1	0.06334	0.1077	0.989477	1960	1
SETDB2	4	0.71639	0.7166	1	12285	0	0.063394	0.10778	0.989477	1961	1
TNFRSF10A	4	0.99132	0.99144	1	17811	0	0.063417	0.10782	0.989477	1962	2
ZNF567	4	0.85919	0.85921	1	14975	0	0.063447	0.10788	0.989477	1963	1
EEF1G	4	0.024942	0.054954	0.80738	1227	1	0.063476	0.10792	0.989477	1964	2
ZNF844	4	0.9649	0.96504	1	17180	0	0.063491	0.10794	0.989477	1965	2
EZR	4	0.33952	0.36106	1	6081	1	0.063506	0.10796	0.989477	1966	2
OR10J1	4	0.60658	0.60644	1	10321	0	0.06352	0.10798	0.989477	1967	2
MEF2D	4	0.7448	0.74495	1	12796	0	0.06358	0.10807	0.989477	1968	2
EDEM3	4	0.63988	0.6397	1	10899	0	0.063683	0.10825	0.989477	1969	2
CCDC171	4	0.46216	0.46499	1	7824	1	0.063715	0.1083	0.989477	1970	1
SMIM20	4	0.69288	0.69284	1	11875	0	0.063769	0.10837	0.989477	1971	1
PIK3IP1	4	0.93662	0.93657	1	16568	0	0.063787	0.1084	0.989477	1972	2
TFAP2C	4	0.80089	0.80122	1	13820	0	0.063822	0.10845	0.989477	1973	1
OR10R2	4	0.99271	0.99283	1	17846	0	0.063847	0.1085	0.989477	1974	2
RPUSD1	4	0.9139	0.91386	1	16078	0	0.063876	0.10853	0.989477	1975	2
PARPBP	4	0.83027	0.83047	1	14384	0	0.063891	0.10855	0.989477	1976	2
NDUFAF7	4	0.86632	0.86635	1	15128	0	0.063929	0.10862	0.989477	1977	1
SLC33A1	4	0.97138	0.97159	1	17316	0	0.063936	0.10863	0.989477	1978	2
CCL2	4	0.94504	0.94487	1	16746	0	0.063951	0.10866	0.989477	1979	2
CD300LD	4	0.99844	0.99849	1	17993	0	0.063965	0.10868	0.989477	1980	2
KCNK3	4	0.44608	0.45052	1	7570	1	0.064036	0.1088	0.989477	1981	1
AGPAT4	4	0.97887	0.97903	1	17489	0	0.064069	0.10884	0.989477	1982	2
KRT77	4	0.9086	0.90857	1	15955	0	0.06409	0.10887	0.989477	1983	1
KIAA1377	4	0.50082	0.50134	1	8466	1	0.064143	0.10897	0.989477	1984	1
OR51A7	4	0.76235	0.76244	1	13115	0	0.064197	0.10905	0.989477	1985	1
EPS8L3	4	0.86222	0.86226	1	15035	0	0.064203	0.10906	0.989477	1986	2
CCDC83	4	0.54627	0.5461	1	9249	0	0.064278	0.10915	0.989477	1987	2
OR4K15	4	0.90786	0.90782	1	15941	0	0.064322	0.10923	0.989477	1988	2
HAND2	4	0.47487	0.47669	1	8032	1	0.064411	0.10937	0.989477	1989	1
TMCO2	4	0.8414	0.84152	1	14606	0	0.064465	0.10944	0.989477	1990	1
SYT17	4	0.1612	0.23248	1	4026	1	0.064591	0.10966	0.989477	1991	2
COG8	4	0.85437	0.85443	1	14876	0	0.064625	0.1097	0.989477	1992	1
COL1A2	4	0.80687	0.80722	1	13927	0	0.064635	0.10972	0.989477	1993	2
RNF6	4	0.77816	0.77837	1	13369	0	0.06471	0.10984	0.989477	1994	2
CLDN5	4	0.16248	0.23336	1	4041	1	0.064725	0.10986	0.989477	1995	2
BPGM	4	0.71885	0.71907	1	12326	0	0.064732	0.10987	0.989477	1996	1
GDF5OS	4	0.98513	0.98537	1	17636	0	0.064786	0.10996	0.989477	1997	1
[truncated: 16,060 more rows]

## Sheet: Table S2
Table S2: MAGeCK analysis of NGS data from genome-wide CRISPR screen - enrichment in cells with 15% higher vs 15% lower PFF signal
														column identifier	definition
id	num	neg.score	neg.p-value	neg.fdr	neg.rank	neg.goodsgrna	pos.score	pos.p-value	pos.fdr	pos.rank	pos.goodsgrna			id	Gene symbol
MOSPD2	4	1	1	1	18057	0	6.8356e-08	2.7416e-07	0.00495	1	4			num	The number of targeting sgRNAs for each gene in the TKOv3 library
PRPF38B	4	1	1	1	18056	0	2.4847e-06	7.4023e-06	0.040154	2	4			neg.score	The RRA (robust rank aggregation) lo value of this gene in negative selection, i.e. depletion in cells with 15% higher PFF signal
LRR1	4	1	1	1	18055	0	3.4709e-06	1.1241e-05	0.040154	3	4			neg.p-value	The raw p-value (using permutation) of this gene in negative selection, i.e. depletion in cells with 15% higher PFF signal
POLE2	4	1	1	1	18054	0	4.4628e-06	1.2337e-05	0.040154	4	4			neg.fdr	The false discovery rate of this gene in negative selection, i.e. depletion in cells with 15% higher PFF signal
TOP2A	4	1	1	1	18053	0	4.7594e-06	1.2885e-05	0.040154	5	4			neg.rank	The ranking of this gene in negative selection, i.e. depletion in cells with 15% higher PFF signal
CDK1	4	0.99999	1	1	18052	0	5.1189e-06	1.5079e-05	0.040154	6	4			neg.goodsgrna	The number of "good" sgRNAs, i.e., sgRNAs whose ranking is below the alpha cutoff (determined by the --gene-test-fdr-threshold option), in negative selection.
PRIM1	4	0.9984	0.99839	1	17925	0	5.5784e-06	1.6724e-05	0.040154	7	3			pos.score	The RRA (robust rank aggregation) lo value of this gene in positive selection, i.e. enrichment in cells with 15% higher PFF signal
WDR74	4	0.99999	1	1	18051	0	5.812e-06	1.782e-05	0.040154	8	4			pos.p-value	The raw p-value (using permutation) of this gene in positive selection, i.e. enrichment in cells with 15% higher PFF signal
RCL1	4	0.99999	1	1	18050	0	6.4561e-06	2.0014e-05	0.040154	9	4			pos.fdr	The false discovery rate of this gene in positive selection, i.e. enrichment in cells with 15% higher PFF signal
PLEKHM1	4	0.99999	0.99999	1	18049	0	7.5095e-06	2.44e-05	0.044059	10	4			pos.rank	The ranking of this gene in positive selection, i.e. enrichment in cells with 15% higher PFF signal
CDCA8	4	0.99999	0.99999	1	18048	0	8.4024e-06	2.8238e-05	0.046355	11	4			pos.goodsgrna	The number of "good" sgRNAs, i.e., sgRNAs whose ranking is below the alpha cutoff (determined by the --gene-test-fdr-threshold option), in positive selection.
WDR33	4	0.99999	0.99999	1	18047	0	9.2304e-06	3.3173e-05	0.048363	12	4
NCF1	4	0.99999	0.99999	1	18046	0	9.9776e-06	3.4818e-05	0.048363	13	4
MTBP	4	0.99999	0.99999	1	18045	0	1.0993e-05	3.9205e-05	0.050566	14	4
KIF11	4	0.99859	0.99857	1	17932	0	1.3278e-05	5.1542e-05	0.057481	15	3
HTATIP2	4	0.99999	0.99999	1	18044	0	1.3858e-05	5.4558e-05	0.057481	16	4
KIF23	4	0.99999	0.99999	1	18043	0	1.4128e-05	5.6203e-05	0.057481	17	4
FBL	4	0.99999	0.99999	1	18042	0	1.4429e-05	5.7299e-05	0.057481	18	4
EIF5AL1	3	0.99998	0.99998	1	18041	0	1.9409e-05	7.4297e-05	0.066939	19	3
CCNA2	4	0.99998	0.99998	1	18040	0	2.121e-05	7.9232e-05	0.066939	20	4
FTSJ3	4	0.99687	0.99686	1	17842	0	2.2105e-05	8.2522e-05	0.066939	21	3
DND1	4	0.99998	0.99998	1	18039	0	2.3024e-05	8.4715e-05	0.066939	22	4
STARD3	4	0.99998	0.99998	1	18038	0	2.3099e-05	8.5264e-05	0.066939	23	4
COX7C	4	0.90125	0.90125	1	15838	0	2.8133e-05	0.0001061	0.075568	24	2
SMC5	4	0.99997	0.99997	1	18037	0	2.888e-05	0.00010884	0.075568	25	4
TIMELESS	4	0.99577	0.99578	1	17801	0	2.9363e-05	0.00010994	0.075568	26	3
SMU1	4	0.99997	0.99997	1	18036	0	3.3624e-05	0.00012145	0.075568	27	4
SMC3	4	0.99815	0.99811	1	17910	0	3.4079e-05	0.00012228	0.075568	28	3
MORN4	4	0.99391	0.99392	1	17727	0	3.77e-05	0.00013077	0.075568	29	3
PSMA7	4	0.99987	0.99988	1	18020	0	3.8584e-05	0.00013352	0.075568	30	4
BRIX1	4	0.99996	0.99996	1	18035	0	3.9741e-05	0.00013571	0.075568	31	4
SYMPK	4	0.99996	0.99996	1	18034	0	4.1458e-05	0.0001379	0.075568	32	4
CD44	4	0.99938	0.99937	1	17979	0	4.2089e-05	0.00013955	0.075568	33	4
CDK5	4	0.99996	0.99996	1	18033	0	4.2931e-05	0.00014229	0.075568	34	4
AATF	4	0.99996	0.99996	1	18032	0	4.3864e-05	0.00014668	0.075672	35	4
PSMD13	4	0.99958	0.99958	1	17996	0	4.5041e-05	0.00015161	0.076045	36	4
NIP7	4	0.99995	0.99995	1	18031	0	4.6435e-05	0.00015819	0.076361	37	4
IMP3	4	0.96298	0.96308	1	17016	0	4.8478e-05	0.00016641	0.076361	38	3
PCBP2	4	0.87016	0.87021	1	15280	0	4.8742e-05	0.00016696	0.076361	39	3
CKAP5	4	0.99995	0.99995	1	18030	0	4.9716e-05	0.00016916	0.076361	40	4
VPS35	4	0.99995	0.99995	1	18029	0	5.2574e-05	0.00018067	0.07957	41	4
YTHDC1	4	0.99994	0.99994	1	18028	0	5.6208e-05	0.00019493	0.083805	42	4
UPK3BL	4	0.99994	0.99994	1	18027	0	5.9263e-05	0.00020589	0.086461	43	4
THOC3	4	0.81633	0.81677	1	14286	0	6.1557e-05	0.00021247	0.087196	44	3
COL17A1	4	0.99993	0.99993	1	18026	0	7.0686e-05	0.00024482	0.09824	45	4
PSMD12	4	0.99978	0.99978	1	18011	0	7.3955e-05	0.00026429	0.103745	46	4
MED14	4	0.87212	0.87217	1	15322	0	7.8339e-05	0.00028156	0.108174	47	3
GCM1	4	0.77874	0.77912	1	13620	0	8.2645e-05	0.00029637	0.108812	48	2
DDX59	4	0.60861	0.60883	1	10630	0	8.3411e-05	0.00029856	0.108812	49	3
NCAPG	4	0.61452	0.61473	1	10749	0	8.4396e-05	0.0003013	0.108812	50	3
PDCD2	4	0.99752	0.9975	1	17869	0	8.9477e-05	0.00032104	0.113667	51	3
ZNF574	4	0.99908	0.99908	1	17959	0	9.6383e-05	0.00034955	0.121382	52	4
AURKA	4	0.9999	0.9999	1	18025	0	0.00010356	0.00037039	0.126191	53	4
SFSWAP	4	0.99989	0.9999	1	18024	0	0.00010689	0.00038355	0.128254	54	4
C19orf53	4	0.99988	0.99989	1	18023	0	0.00011762	0.00042248	0.138704	55	4
CENPI	4	0.99988	0.99988	1	18022	0	0.00012096	0.00043619	0.140376	56	4
CEBPZ	4	0.98018	0.98026	1	17377	0	0.00012425	0.0004499	0.140376	57	3
NOP56	4	0.99317	0.99316	1	17701	0	0.0001252	0.00045319	0.140376	58	3
FAU	4	0.99987	0.99988	1	18021	0	0.00012644	0.00045867	0.140376	59	4
CWC25	4	0.99987	0.99987	1	18019	0	0.00013231	0.00048499	0.145081	60	4
RPA2	4	0.99987	0.99987	1	18018	0	0.00013328	0.00049047	0.145081	61	4
GNL3	4	0.93836	0.93836	1	16540	0	0.00013518	0.00049815	0.145081	62	3
NHP2L1	4	0.99986	0.99987	1	18017	0	0.00013859	0.00050802	0.145607	63	4
GPR61	4	0.81539	0.81586	1	14266	0	0.00014066	0.00051789	0.146117	64	1
VOPP1	4	0.99986	0.99986	1	18016	0	0.00014384	0.00053214	0.147829	65	4
NUFIP1	4	0.99498	0.99498	1	17761	0	0.00015901	0.00059465	0.160263	66	3
CPSF3L	4	0.99984	0.99984	1	18015	0	0.0001592	0.00059465	0.160263	67	4
RFC4	4	0.91769	0.91768	1	16165	0	0.00016184	0.00060836	0.161546	68	3
RIOK1	4	0.99983	0.99983	1	18014	0	0.00016691	0.00062426	0.163366	69	4
SF1	4	0.99938	0.99937	1	17977	0	0.00017558	0.00065442	0.167341	70	4
RAB34	4	0.93538	0.93548	1	16477	0	0.00017662	0.00065798	0.167341	71	3
PSMC5	4	0.99078	0.99081	1	17635	0	0.00018418	0.00068512	0.170419	72	3
SDAD1	4	0.9228	0.9228	1	16257	0	0.00018524	0.00068896	0.170419	73	3
CELSR2	4	0.65736	0.65763	1	11484	0	0.00019183	0.00071254	0.173869	74	2
FAM110C	4	0.32585	0.33694	1	5878	1	0.00019692	0.00073447	0.176832	75	1
CDC25B	4	0.99979	0.99979	1	18013	0	0.00020907	0.00078382	0.18623	76	4
DHX33	4	0.99979	0.99979	1	18012	0	0.00021391	0.00080137	0.187926	77	4
MCM3AP	4	0.99978	0.99978	1	18010	0	0.00022157	0.00083701	0.192944	78	4
NOP16	4	0.99978	0.99978	1	18009	0	0.00022332	0.00084414	0.192944	79	4
MPHOSPH10	4	0.99859	0.99856	1	17931	0	0.00023262	0.00087484	0.197463	80	3
C16orf72	4	0.60861	0.60883	1	10561	0	0.00024467	0.00091926	0.204926	81	3
CCNK	4	0.983	0.98313	1	17431	0	0.00024802	0.00093571	0.206049	82	3
IL2RG	4	0.37565	0.38052	1	6643	1	0.00025317	0.00095545	0.207861	83	1
DDX18	4	0.42375	0.42503	1	7424	1	0.00025986	0.00098122	0.210115	84	3
ELL3	4	0.99973	0.99974	1	18008	0	0.00026571	0.0010037	0.210115	85	4
INCENP	4	0.14045	0.19323	1	3457	1	0.00026633	0.0010059	0.210115	86	3
ABT1	4	0.99973	0.99973	1	18007	0	0.00027043	0.0010185	0.210115	87	4
SYAP1	4	0.99973	0.99973	1	18006	0	0.00027162	0.001024	0.210115	88	4
RAN	4	0.74689	0.74734	1	13058	0	0.00028071	0.0010613	0.214356	89	2
C3orf38	4	0.99658	0.99659	1	17824	0	0.00028239	0.0010684	0.214356	90	3
NOC4L	4	0.90013	0.90013	1	15816	0	0.00028807	0.0010854	0.215374	91	3
RPS11	4	0.9997	0.9997	1	18005	0	0.00030483	0.0011358	0.222934	92	4
EBNA1BP2	4	0.95667	0.95668	1	16884	0	0.00030943	0.0011501	0.223305	93	2
ESPL1	4	0.70595	0.70633	1	12328	0	0.00032128	0.0011978	0.230093	94	3
SMC4	4	0.99697	0.99695	1	17846	0	0.00033657	0.0012493	0.237467	95	3
POLR2G	4	0.74953	0.75003	1	13112	0	0.00034967	0.0013036	0.243218	96	2
VPS9D1	4	0.99668	0.99668	1	17829	0	0.000352	0.0013151	0.243218	97	3
RPS13	4	0.84714	0.84742	1	14855	0	0.00035608	0.001331	0.243218	98	2
SYNCRIP	4	0.99964	0.99964	1	18004	0	0.00035957	0.001342	0.243218	99	4
NEDD1	4	0.99782	0.99779	1	17888	0	0.00036089	0.0013469	0.243218	100	3
DKC1	4	0.99963	0.99964	1	18003	0	0.00036982	0.0013809	0.246888	101	4
NCAPG2	4	0.99962	0.99963	1	18002	0	0.00037555	0.0013979	0.247476	102	4
HTT	4	0.99962	0.99962	1	18001	0	0.00038366	0.0014297	0.248958	103	4
BANP	4	0.99961	0.99962	1	18000	0	0.00038878	0.0014484	0.248958	104	4
PPM1D	4	0.9996	0.9996	1	17999	0	0.00039995	0.0014906	0.248958	105	4
SETD1A	4	0.9996	0.9996	1	17998	0	0.00040155	0.0014933	0.248958	106	4
DNTTIP2	4	0.9925	0.9925	1	17676	0	0.00040251	0.0014972	0.248958	107	3
PRPF40A	4	0.74717	0.74762	1	13062	0	0.00040752	0.0015169	0.248958	108	3
XPO1	4	0.28305	0.30145	1	5279	1	0.00041004	0.0015262	0.248958	109	3
SCUBE1	4	0.99958	0.99958	1	17997	0	0.00041857	0.0015509	0.248958	110	4
PLXNA2	4	0.91407	0.91406	1	16098	0	0.0004205	0.0015635	0.248958	111	3
REEP6	4	0.42639	0.4275	1	7466	1	0.00042193	0.0015679	0.248958	112	2
TADA1	4	0.99883	0.99881	1	17947	0	0.0004228	0.0015707	0.248958	113	3
NOL6	4	0.88462	0.8846	1	15530	0	0.0004233	0.0015718	0.248958	114	3
CHAF1B	4	0.99803	0.998	1	17901	0	0.0004276	0.0015871	0.249104	115	3
UTP23	4	0.99957	0.99957	1	17995	0	0.00043106	0.0016003	0.249104	116	4
NAA50	4	0.99708	0.99706	1	17853	0	0.00044337	0.0016441	0.250041	117	3
DNAJC9	4	0.99177	0.99179	1	17661	0	0.00044527	0.001648	0.250041	118	3
SPNS1	4	0.99955	0.99955	1	17994	0	0.00044693	0.0016518	0.250041	119	4
WDFY1	4	0.99955	0.99955	1	17993	0	0.0004497	0.0016617	0.250041	120	4
SKA3	4	0.98823	0.98829	1	17572	0	0.00045486	0.0016814	0.250921	121	3
CDC73	4	0.99954	0.99954	1	17992	0	0.00046181	0.001711	0.25303	122	4
NARFL	4	0.99567	0.99568	1	17795	0	0.00046851	0.0017384	0.25303	123	3
PPP1R21	4	0.99953	0.99953	1	17991	0	0.0004702	0.0017423	0.25303	124	4
UQCRH	4	0.50233	0.50271	1	8771	0	0.00047246	0.0017516	0.25303	125	3
IMP4	4	0.97586	0.97593	1	17277	0	0.00047817	0.0017757	0.254479	126	3
SMC1A	4	0.93771	0.93773	1	16527	0	0.0004827	0.0017922	0.254814	127	2
MMS22L	4	0.99201	0.99202	1	17664	0	0.00048727	0.0018097	0.255299	128	3
TPX2	4	0.99947	0.99947	1	17987	0	0.00050081	0.0018591	0.255366	129	4
SPDL1	4	0.68394	0.68419	1	11924	0	0.00050155	0.0018607	0.255366	130	3
CDC16	4	0.79004	0.79051	1	13824	0	0.00050237	0.0018635	0.255366	131	3
PLK1	4	0.98555	0.98567	1	17493	0	0.00050692	0.0018805	0.255366	132	3
RBMS1	4	0.95229	0.95229	1	16796	0	0.00050775	0.0018816	0.255366	133	3
RPS3A	2	0.99948	0.99948	1	17990	0	0.00051512	0.0019084	0.255366	134	2
DLG4	4	0.99948	0.99948	1	17989	0	0.00051829	0.0019183	0.255366	135	4
AKT1S1	4	0.92153	0.92149	1	16235	0	0.00052327	0.001932	0.255366	136	3
POLE	4	0.99948	0.99947	1	17988	0	0.00052411	0.0019375	0.255366	137	4
ISG20L2	4	0.99601	0.99601	1	17809	0	0.00052752	0.0019545	0.255552	138	3
KCNJ11	4	0.068761	0.1169	0.985888	2132	2	0.00053442	0.0019792	0.255552	139	1
TBCC	4	0.99814	0.99811	1	17908	0	0.00053522	0.0019813	0.255552	140	3
ENOPH1	4	0.21048	0.24465	1	4351	1	0.00054119	0.0020044	0.255857	141	2
RFC3	4	0.99946	0.99946	1	17986	0	0.00054268	0.0020121	0.255857	142	4
TIGD3	4	0.94682	0.94678	1	16683	0	0.00055304	0.0020477	0.257652	143	3
LYRM4	4	0.99944	0.99943	1	17985	0	0.00056214	0.0020696	0.257652	144	4
KHSRP	4	0.56528	0.56554	1	9870	0	0.00056454	0.0020833	0.257652	145	3
MCM6	4	0.99768	0.99765	1	17880	0	0.00056632	0.0020921	0.257652	146	3
TRRAP	4	0.50106	0.50142	1	8743	0	0.00057124	0.0021113	0.257652	147	3
SH2B3	4	0.78869	0.78912	1	13802	0	0.00057936	0.0021415	0.257652	148	3
SEC24C	4	0.59961	0.59981	1	10464	0	0.00058208	0.0021546	0.257652	149	3
MYH9	4	0.63631	0.63654	1	11120	0	0.00058299	0.0021568	0.257652	150	3
C6orf136	4	0.99941	0.99941	1	17984	0	0.00058571	0.0021617	0.257652	151	4
DBP	4	0.99941	0.9994	1	17983	0	0.00058804	0.0021694	0.257652	152	4
BTAF1	4	0.99899	0.99897	1	17954	0	0.00059259	0.0021831	0.257652	153	3
PPM1G	4	0.9994	0.99939	1	17982	0	0.00059831	0.0022007	0.257969	154	4
DRD5	4	0.80221	0.80262	1	14021	0	0.00060131	0.0022144	0.257969	155	3
URB1	4	0.91547	0.91545	1	16117	0	0.00060929	0.0022423	0.259014	156	3
UTP3	4	0.99938	0.99938	1	17981	0	0.00061682	0.0022714	0.259014	157	4
PLAC8	4	0.99938	0.99938	1	17980	0	0.00061726	0.0022736	0.259014	158	4
ZC3H11A	4	0.99938	0.99937	1	17978	0	0.00062057	0.0022807	0.259014	159	4
NPAT	4	0.76881	0.76914	1	13449	0	0.00063347	0.0023367	0.263707	160	3
PSMC6	4	0.33857	0.34782	1	6065	1	0.00064026	0.0023641	0.263895	161	2
NUDT21	4	0.99936	0.99935	1	17976	0	0.00064208	0.002369	0.263895	162	4
CMTM1	4	0.87784	0.87787	1	15415	0	0.0006469	0.0023822	0.263895	163	1
DDX46	4	0.99934	0.99934	1	17975	0	0.00065673	0.0024178	0.26456	164	4
CLNS1A	4	0.97562	0.97568	1	17265	0	0.00065931	0.0024249	0.26456	165	3
USP37	4	0.99934	0.99933	1	17974	0	0.00066391	0.0024397	0.26456	166	4
UBE2O	4	0.99933	0.99933	1	17973	0	0.00066741	0.0024502	0.26456	167	4
LPIN3	4	0.97648	0.97653	1	17294	0	0.00067566	0.0024842	0.26456	168	3
PAXBP1	4	0.99932	0.99932	1	17972	0	0.00067586	0.0024847	0.26456	169	4
EXOSC2	4	0.80963	0.81005	1	14157	0	0.00067687	0.0024907	0.26456	170	2
AAMP	4	0.99313	0.99311	1	17699	0	0.00069386	0.0025543	0.26973	171	3
NOC2L	4	0.10189	0.166	0.990582	3026	1	0.00070314	0.0025856	0.27003	172	2
SF3B3	4	0.99929	0.99928	1	17971	0	0.00070827	0.0025988	0.27003	173	4
RAD21	4	0.7847	0.78515	1	13715	0	0.00070927	0.002602	0.27003	174	3
BARD1	4	0.085849	0.14245	0.990566	2592	1	0.00072227	0.0026508	0.273522	175	3
DONSON	4	0.99653	0.99654	1	17821	0	0.00074752	0.0027413	0.275305	176	2
TRMT12	4	0.99924	0.99923	1	17970	0	0.00075789	0.0027863	0.275305	177	4
PTPN23	4	0.99211	0.99213	1	17666	0	0.00075937	0.0027918	0.275305	178	3
NES	4	0.99924	0.99922	1	17969	0	0.00076098	0.0027962	0.275305	179	4
PPP1R16A	4	0.99924	0.99922	1	17968	0	0.00076279	0.0028	0.275305	180	4
TTLL10	4	0.99853	0.9985	1	17930	0	0.00076808	0.0028181	0.275305	181	3
SLC12A9	4	0.99923	0.99921	1	17967	0	0.00076874	0.0028219	0.275305	182	4
WEE1	4	0.99421	0.99421	1	17738	0	0.00077204	0.0028356	0.275305	183	3
NUDC	4	0.9801	0.98018	1	17374	0	0.00077697	0.002845	0.275305	184	3
UBE2C	4	0.99922	0.99921	1	17966	0	0.00077761	0.0028466	0.275305	185	4
NOL8	4	0.99922	0.99921	1	17965	0	0.00078129	0.0028609	0.275305	186	4
BUD31	4	0.10562	0.16862	0.993487	3063	1	0.00078358	0.0028658	0.275305	187	3
PABPN1	4	0.99922	0.99921	1	17964	0	0.00078392	0.0028663	0.275305	188	4
UBTF	4	0.99566	0.99567	1	17794	0	0.00079245	0.0028927	0.276363	189	3
FXN	4	0.99726	0.99724	1	17858	0	0.0008025	0.0029201	0.277514	190	3
NGLY1	4	0.35419	0.3615	1	6283	1	0.00081561	0.0029623	0.280053	191	1
EEF1E1	4	0.84993	0.8502	1	14902	0	0.00084124	0.0030572	0.287515	192	3
MTMR9	4	0.99915	0.99914	1	17963	0	0.00085081	0.003089	0.289001	193	4
KRT17	4	0.26522	0.28709	1	5044	1	0.00087184	0.0031674	0.29481	194	2
PLAU	4	0.99912	0.99911	1	17962	0	0.0008835	0.0032096	0.295044	195	4
GTF2A1	4	0.93542	0.93551	1	16479	0	0.00088477	0.0032129	0.295044	196	3
NUF2	4	0.98227	0.98237	1	17415	0	0.00088716	0.0032189	0.295044	197	3
VCP	4	0.99911	0.9991	1	17961	0	0.00089306	0.0032381	0.295305	198	4
ARMS2	4	0.99909	0.99909	1	17960	0	0.00090738	0.0032863	0.298199	199	4
RPS25	4	0.57729	0.57757	1	10065	0	0.00092296	0.0033313	0.299015	200	3
CHRNE	4	0.48092	0.48111	1	8378	0	0.00092785	0.0033445	0.299015	201	2
DOCK2	4	0.2387	0.26631	1	4708	1	0.00092806	0.003345	0.299015	202	2
PSMB2	4	0.84042	0.84071	1	14732	0	0.00096349	0.0034454	0.306467	203	3
NPC1	4	0.95283	0.95281	1	16801	0	0.00098258	0.0035002	0.309818	204	3
DTL	4	0.99703	0.99701	1	17849	0	0.0010248	0.0036082	0.317525	205	3
RAD51	4	0.8455	0.84575	1	14825	0	0.0010339	0.0036285	0.317525	206	2
BORA	4	0.91599	0.91598	1	16130	0	0.0010382	0.00364	0.317525	207	2
WDR5	4	0.18833	0.22826	1	4047	1	0.0010554	0.003685	0.319902	208	3
HGFAC	4	0.63058	0.63069	1	11030	0	0.0010967	0.00381	0.328029	209	1
RPP40	4	0.99258	0.99258	1	17679	0	0.0010989	0.0038149	0.328029	210	3
FKBP6	4	0.1079	0.17022	0.993487	3093	1	0.0011114	0.0038484	0.329337	211	2
CDT1	4	0.97731	0.97732	1	17314	0	0.0011281	0.003878	0.330305	212	3
S100G	2	0.37904	0.38355	1	6701	0	0.0011391	0.0039005	0.330661	213	1
WAPAL	4	0.57347	0.57379	1	10009	0	0.0011514	0.0039345	0.331984	214	3
PES1	4	0.94655	0.94651	1	16677	0	0.0011639	0.0039657	0.332185	215	2
RAB14	4	0.99877	0.99875	1	17945	0	0.0011678	0.0039783	0.332185	216	3
POLR2H	4	0.96735	0.96742	1	17101	0	0.0011721	0.003992	0.332185	217	3
ZNHIT6	4	0.63541	0.63561	1	11109	0	0.0011786	0.0040118	0.332296	218	3
GSC2	4	0.22833	0.25822	1	4575	1	0.0012092	0.0040984	0.335142	219	1
IGBP1	4	0.76414	0.76441	1	13363	0	0.0012152	0.0041149	0.335142	220	2
MYC	4	0.99562	0.99564	1	17793	0	0.0012223	0.0041401	0.335142	221	2
DHX9	4	0.99296	0.99295	1	17693	0	0.001238	0.0041801	0.335142	222	3
HEATR1	4	0.81113	0.81158	1	14186	0	0.0012436	0.0041911	0.335142	223	2
PLAGL1	4	0.43016	0.43106	1	7526	1	0.0012477	0.0042026	0.335142	224	3
TERF2	4	0.99036	0.99042	1	17623	0	0.0012537	0.0042157	0.335142	225	3
ESPN	4	0.98653	0.98664	1	17521	0	0.001259	0.0042289	0.335142	226	3
MANBAL	4	0.98863	0.98869	1	17588	0	0.001265	0.0042465	0.335142	227	3
PRR24	4	0.65128	0.65148	1	11371	0	0.0012654	0.0042476	0.335142	228	2
PCNA	4	0.98635	0.98646	1	17515	0	0.0012665	0.0042503	0.335142	229	3
EXOSC3	4	0.99865	0.99862	1	17936	0	0.0012955	0.004332	0.339484	230	3
RPA3	4	0.36202	0.36837	1	6421	1	0.001299	0.004343	0.339484	231	2
RNPC3	4	0.99822	0.99818	1	17912	0	0.0013216	0.004395	0.342075	232	3
SNRPD2	4	0.67641	0.67667	1	11797	0	0.0013381	0.0044362	0.342959	233	3
NCAPD2	4	0.84728	0.84756	1	14857	0	0.0013413	0.0044444	0.342959	234	3
KIAA0319L	4	0.69346	0.69365	1	12093	0	0.0013697	0.004514	0.345469	235	3
CASC1	4	0.98515	0.98528	1	17481	0	0.0013721	0.0045195	0.345469	236	3
IRS1	4	0.21509	0.24817	1	4409	1	0.0013778	0.0045343	0.345469	237	2
PSMB7	4	0.95803	0.95807	1	16909	0	0.0013982	0.0045804	0.347512	238	2
PTTG1	4	0.9946	0.99459	1	17747	0	0.0014286	0.0046566	0.351817	239	3
ACSM4	4	0.5132	0.51355	1	8969	0	0.0014758	0.0047827	0.35816	240	3
TLL2	4	0.49096	0.49121	1	8550	0	0.0014902	0.0048156	0.35816	241	1
TMEM38A	4	0.74599	0.74642	1	13044	0	0.0014931	0.0048233	0.35816	242	3
NVL	4	0.92179	0.92176	1	16240	0	0.0014983	0.0048397	0.35816	243	3
C2orf81	4	0.90043	0.9004	1	15822	0	0.0014984	0.0048397	0.35816	244	3
TCEB3B	4	0.99471	0.9947	1	17753	0	0.0015188	0.0048836	0.359931	245	3
ALDH2	4	0.99785	0.99782	1	17890	0	0.0015464	0.0049516	0.362644	246	2
RPF1	4	0.98936	0.98941	1	17608	0	0.001554	0.0049697	0.362644	247	3
ARMC7	4	0.97888	0.97893	1	17350	0	0.0015591	0.0049807	0.362644	248	3
MRPS16	4	0.9954	0.99541	1	17786	0	0.0015765	0.0050267	0.364527	249	3
DIDO1	4	0.90901	0.90897	1	15995	0	0.0015888	0.0050645	0.365686	250	3
PTCH1	4	0.95578	0.95575	1	16865	0	0.0015937	0.0050832	0.365686	251	3
FBXL15	4	0.78263	0.78308	1	13681	0	0.0016026	0.0051106	0.366199	252	2
CEP55	4	0.20646	0.24161	1	4289	1	0.0016562	0.0052543	0.373606	253	2
GLRX3	4	0.84162	0.84191	1	14756	0	0.0016572	0.0052554	0.373606	254	3
MST1	4	0.57776	0.57803	1	10075	0	0.0016708	0.0052828	0.374083	255	3
PSTK	4	0.98235	0.98245	1	17418	0	0.0016981	0.0053535	0.375643	256	3
CDC6	4	0.9968	0.99679	1	17838	0	0.0017004	0.0053617	0.375643	257	2
SNW1	4	0.96804	0.96812	1	17117	0	0.0017027	0.0053672	0.375643	258	3
PSMD7	4	0.85717	0.85738	1	15043	0	0.001715	0.0053985	0.376371	259	1
STRADB	4	0.55132	0.55145	1	9606	0	0.0017276	0.0054341	0.377399	260	3
RRS1	4	0.99528	0.99528	1	17778	0	0.0017565	0.005501	0.379632	261	3
MED19	4	0.030067	0.058028	0.97604	1068	1	0.0017712	0.0055356	0.379632	262	2
STOML2	4	0.99126	0.9913	1	17646	0	0.0017724	0.0055377	0.379632	263	3
RPLP1	2	0.99822	0.99819	1	17913	0	0.0017778	0.0055504	0.379632	264	2
RBM39	4	0.99516	0.99516	1	17771	0	0.0017904	0.0055789	0.380142	265	3
G0S2	4	0.79912	0.79956	1	13977	0	0.0018274	0.0056628	0.384408	266	1
TMEM55A	4	0.60283	0.60303	1	10531	0	0.0018517	0.0057275	0.384758	267	3
2006-03-01	4	0.98783	0.9879	1	17556	0	0.0018527	0.0057302	0.384758	268	3
PUF60	4	0.99874	0.99872	1	17942	0	0.0018537	0.0057318	0.384758	269	3
MLX	4	0.99532	0.99533	1	17781	0	0.001877	0.0057905	0.386958	270	3
FAM161B	4	0.98477	0.9849	1	17473	0	0.0018836	0.0058092	0.386958	271	2
TAF12	4	0.31252	0.32564	1	5694	1	0.0018914	0.0058289	0.386958	272	3
CDC37	4	0.99902	0.99901	1	17955	0	0.0019184	0.0058931	0.389783	273	3
SFTPB	4	0.83066	0.83098	1	14530	0	0.0019398	0.0059419	0.391577	274	2
ANKRD24	4	0.99474	0.99473	1	17755	0	0.0019603	0.0059983	0.393861	275	3
SCD	4	0.75624	0.7566	1	13230	0	0.0019815	0.0060625	0.394819	276	3
FAM131A	4	0.32111	0.33287	1	5812	1	0.0020029	0.0061255	0.394819	277	3
TM9SF3	4	0.99209	0.99211	1	17665	0	0.0020132	0.006153	0.394819	278	3
CDCA5	4	0.99538	0.99538	1	17784	0	0.0020192	0.0061743	0.394819	279	3
TRAPPC2L	4	0.56238	0.56266	1	9820	0	0.0020213	0.0061787	0.394819	280	3
MCM2	4	0.92711	0.92712	1	16339	0	0.0020274	0.0061952	0.394819	281	3
MRPS7	4	0.99539	0.9954	1	17785	0	0.0020435	0.0062308	0.394819	282	2
TOPAZ1	4	0.48271	0.48289	1	8405	0	0.0020521	0.0062489	0.394819	283	1
HINFP	4	0.98689	0.98702	1	17531	0	0.0020616	0.0062665	0.394819	284	3
ZNF408	4	0.99223	0.99224	1	17668	0	0.0020626	0.0062687	0.394819	285	3
PAQR3	4	0.80574	0.80614	1	14088	0	0.002077	0.006307	0.394819	286	2
CNOT3	4	0.99801	0.99798	1	17898	0	0.0020793	0.0063147	0.394819	287	3
VAT1	4	0.99507	0.99507	1	17767	0	0.0020981	0.0063641	0.394819	288	3
NDC80	4	0.99905	0.99904	1	17958	0	0.0021013	0.0063712	0.394819	289	3
KIF3B	4	0.99175	0.99177	1	17660	0	0.0021023	0.0063761	0.394819	290	3
C4orf50	4	0.51281	0.51316	1	8965	0	0.0021083	0.0063942	0.394819	291	1
TCOF1	4	0.89438	0.89437	1	15696	0	0.0021087	0.0063948	0.394819	292	3
FOLH1	4	0.95854	0.95855	1	16918	0	0.0021203	0.006426	0.394819	293	3
PPRC1	4	0.49852	0.49886	1	8695	0	0.0021235	0.0064342	0.394819	294	3
DNAJB6	3	0.99444	0.99444	1	17742	0	0.0021322	0.0064584	0.394819	295	2
SS18L2	4	0.99824	0.99821	1	17915	0	0.0021373	0.0064721	0.394819	296	3
F13B	4	0.092354	0.15201	0.990566	2758	1	0.0021645	0.0065488	0.398156	297	1
GNL2	4	0.9858	0.98592	1	17504	0	0.0021758	0.0065801	0.398714	298	3
EXOSC5	4	0.99568	0.9957	1	17796	0	0.0022137	0.006692	0.402416	299	3
TDO2	4	0.51608	0.51645	1	9016	0	0.0022207	0.0067111	0.402416	300	1
DYDC1	4	0.66168	0.66193	1	11555	0	0.0022235	0.0067199	0.402416	301	3
EIF4A3	4	0.99382	0.99382	1	17722	0	0.0022278	0.0067303	0.402416	302	3
TIAL1	4	0.83272	0.83307	1	14581	0	0.0022586	0.0068148	0.40612	303	3
ALDH3A1	4	0.22359	0.25465	1	4511	1	0.002333	0.0070144	0.416182	304	1
EXOSC9	4	0.97457	0.97465	1	17253	0	0.0023378	0.0070297	0.416182	305	3
BCLAF1	4	0.94081	0.94077	1	16577	0	0.0023452	0.0070544	0.416278	306	2
TPT1	4	0.99729	0.99727	1	17860	0	0.0023649	0.0071153	0.418502	307	3
NUDT15	4	0.76279	0.76309	1	13338	0	0.0023843	0.0071619	0.419063	308	3
SPATA32	4	0.96016	0.96019	1	16957	0	0.0024139	0.0072304	0.419063	309	2
UTP15	4	0.94699	0.94696	1	16687	0	0.0024172	0.007243	0.419063	310	2
DDB1	4	0.99861	0.99858	1	17934	0	0.0024245	0.0072606	0.419063	311	3
HNRNPA3	4	0.98407	0.98422	1	17457	0	0.0024304	0.0072743	0.419063	312	2
MASTL	4	0.37864	0.38321	1	6695	1	0.0024372	0.007294	0.419063	313	3
DEF8	4	0.48384	0.48403	1	8431	0	0.0024403	0.0073022	0.419063	314	2
2001-03-01	4	0.096949	0.1587	0.990566	2881	1	0.0024453	0.0073105	0.419063	315	2
HIGD1B	4	0.91382	0.9138	1	16087	0	0.002478	0.0073872	0.419817	316	3
PSMC3	4	0.90416	0.90411	1	15893	0	0.0024802	0.0073922	0.419817	317	2
CANT1	4	0.99812	0.99809	1	17907	0	0.0024827	0.0073965	0.419817	318	3
POLR2D	4	0.60861	0.60883	1	10659	0	0.0024945	0.0074256	0.419817	319	3
ARF4	4	0.88225	0.88229	1	15482	0	0.0025015	0.0074399	0.419817	320	2
CSTF3	4	0.59219	0.5924	1	10336	0	0.0025275	0.0075007	0.421933	321	3
SRF	4	0.9982	0.99816	1	17911	0	0.0025372	0.0075259	0.422037	322	3
GUCY2D	4	0.86991	0.86999	1	15271	0	0.0025576	0.0075747	0.423459	323	1
CYBA	4	0.090469	0.14925	0.990566	2714	1	0.0025677	0.0076071	0.423955	324	2
POLR2L	4	0.97647	0.97652	1	17293	0	0.0026115	0.007719	0.427884	325	3
TRMT112	4	0.95765	0.95766	1	16904	0	0.0026138	0.007725	0.427884	326	2
CTF1	4	0.045699	0.082126	0.97604	1508	1	0.00267	0.0078708	0.433168	327	1
ASAP3	4	0.62119	0.62142	1	10865	0	0.0026774	0.0078856	0.433168	328	2
UTP11L	4	0.83851	0.83884	1	14697	0	0.0026983	0.0079383	0.433168	329	2
SF3B4	4	0.99828	0.99826	1	17918	0	0.0026997	0.0079421	0.433168	330	3
RRM2	4	0.80599	0.80639	1	14091	0	0.002722	0.0080013	0.433168	331	3
GSE1	4	0.55264	0.55282	1	9631	0	0.0027233	0.0080068	0.433168	332	3
ZBTB11	4	0.35936	0.36605	1	6377	1	0.0027258	0.0080118	0.433168	333	3
QARS	4	0.89966	0.89967	1	15807	0	0.0027261	0.0080123	0.433168	334	1
MCM10	4	0.88216	0.8822	1	15480	0	0.0027483	0.0080671	0.434831	335	3
SLC39A13	4	0.76344	0.76372	1	13351	0	0.0027596	0.0080951	0.435039	336	3
BTNL3	4	0.79136	0.79185	1	13848	0	0.0027682	0.0081209	0.435129	337	2
RHOG	4	0.98279	0.98291	1	17427	0	0.0027772	0.008145	0.435131	338	3
SF3B1	4	0.054092	0.09483	0.97604	1741	1	0.0027929	0.0081889	0.436184	339	2
ACD	4	0.45448	0.45469	1	7935	1	0.002833	0.0082848	0.439404	340	3
GAS2L2	4	0.051553	0.090965	0.97604	1670	1	0.0028384	0.008298	0.439404	341	1
SLC25A28	4	0.99286	0.99285	1	17689	0	0.0028574	0.0083386	0.440261	342	3
ARHGAP22	4	0.44932	0.44964	1	7848	1	0.0028945	0.0084427	0.444462	343	1
PSMA6	4	0.99459	0.99458	1	17746	0	0.0029208	0.0085047	0.446422	344	3
EIF4B	4	0.53433	0.53457	1	9334	0	0.002987	0.0086829	0.454086	345	3
MAP7D2	4	0.83166	0.83202	1	14555	0	0.0029944	0.008701	0.454086	346	3
POLR1B	4	0.99851	0.99848	1	17928	0	0.0030457	0.008832	0.459597	347	3
ADAP1	4	0.74769	0.74816	1	13068	0	0.003063	0.0088819	0.460865	348	2
ILK	4	0.8945	0.8945	1	15698	0	0.003079	0.0089132	0.461162	349	2
DDX21	4	0.98268	0.9828	1	17425	0	0.0031087	0.0089927	0.463946	350	3
CCDC144A	4	0.60861	0.60883	1	10625	0	0.0031506	0.0090996	0.466146	351	3
ZC3H7A	4	0.56232	0.56259	1	9818	0	0.0031536	0.0091089	0.466146	352	2
RHOBTB2	4	0.98944	0.98947	1	17610	0	0.0031547	0.0091128	0.466146	353	3
GLG1	4	0.98062	0.9807	1	17387	0	0.0031781	0.0091643	0.467458	354	3
ZC3H12C	4	0.50209	0.50249	1	8766	0	0.0032314	0.0093009	0.472116	355	1
SMG1	4	0.78139	0.78181	1	13657	0	0.0032516	0.0093414	0.472116	356	3
CNGA3	4	0.20623	0.24143	1	4285	1	0.00326	0.0093661	0.472116	357	3
GTF2B	4	0.52083	0.52116	1	9101	0	0.0032642	0.0093782	0.472116	358	3
DDX27	4	0.94353	0.94349	1	16625	0	0.0032838	0.0094308	0.472116	359	3
NONO	4	0.83168	0.83204	1	14556	0	0.0032866	0.0094363	0.472116	360	3
MYLPF	4	0.049441	0.08779	0.97604	1607	2	0.0032875	0.0094407	0.472116	361	1
PISD	4	0.55187	0.55203	1	9617	0	0.0032965	0.0094648	0.472116	362	3
SLC4A1AP	4	0.96114	0.96119	1	16976	0	0.0033803	0.0096682	0.479551	363	3
RAB1B	4	0.85085	0.85111	1	14916	0	0.003398	0.0097028	0.479551	364	2
SCGB2A2	3	0.52407	0.5244	1	9166	0	0.00341	0.0097307	0.479551	365	2
NIT1	4	0.33745	0.34684	1	6048	1	0.0034135	0.0097384	0.479551	366	2
LSM7	4	0.99812	0.99808	1	17906	0	0.0034174	0.0097466	0.479551	367	3
TRA2B	4	0.8683	0.86845	1	15245	0	0.003437	0.0098015	0.479611	368	3
VPS37D	4	0.91845	0.91841	1	16172	0	0.003451	0.0098327	0.479611	369	3
KLF16	4	0.93931	0.9393	1	16548	0	0.0034559	0.0098459	0.479611	370	2
PSMG3	4	0.99765	0.99762	1	17877	0	0.0034612	0.0098541	0.479611	371	3
TMEM5	4	0.38073	0.38511	1	6733	1	0.0034998	0.0099539	0.483166	372	2
CAPS2	4	0.73256	0.73301	1	12822	0	0.003512	0.0099863	0.483176	373	2
ZNF785	4	0.74657	0.747	1	13052	0	0.0035195	0.010008	0.483176	374	2
TPST2	4	0.81592	0.81639	1	14276	0	0.0035354	0.010055	0.484185	375	2
CDC45	4	0.78143	0.78185	1	13658	0	0.0035681	0.010129	0.485976	376	2
PSMC1	4	0.94778	0.94773	1	16706	0	0.0035751	0.010146	0.485976	377	2
CCND1	4	0.98753	0.98762	1	17544	0	0.0036012	0.010209	0.486747	378	3
SSU72	4	0.97252	0.97266	1	17214	0	0.003607	0.010222	0.486747	379	2
DNAJC12	4	0.33207	0.34221	1	5971	1	0.0036192	0.010258	0.486747	380	3
CD163	4	0.60861	0.60883	1	10715	0	0.0036242	0.01027	0.486747	381	1
CATSPER1	4	0.96776	0.96782	1	17110	0	0.0036537	0.010344	0.488972	382	3
TEAD1	4	0.85723	0.85744	1	15046	0	0.0036794	0.010404	0.48939	383	3
SCYL1	4	0.26311	0.28543	1	5014	1	0.0036803	0.010407	0.48939	384	2
SRI	4	0.77118	0.77149	1	13490	0	0.0037036	0.010474	0.490522	385	3
WDR82	4	0.99284	0.99283	1	17685	0	0.0037077	0.010486	0.490522	386	2
FST	4	0.8464	0.84667	1	14840	0	0.0037925	0.010692	0.497322	387	1
BNC2	4	0.99586	0.99586	1	17805	0	0.0037934	0.010694	0.497322	388	3
SOD1	4	0.59537	0.59558	1	10390	0	0.0038064	0.01073	0.497322	389	3
C9orf114	4	0.98196	0.98203	1	17405	0	0.003811	0.010741	0.497322	390	3
IPO13	4	0.25642	0.28017	1	4929	1	0.003851	0.010843	0.499474	391	3
FAM103A1	4	0.99558	0.99559	1	17790	0	0.0038671	0.010887	0.499474	392	3
EIF3J	4	0.9757	0.97577	1	17268	0	0.0038733	0.010902	0.499474	393	3
FAM175A	4	0.84149	0.84177	1	14751	0	0.0038764	0.010912	0.499474	394	3
FLYWCH1	4	0.76349	0.76377	1	13352	0	0.0038799	0.010926	0.499474	395	2
TBC1D10B	4	0.819	0.8194	1	14331	0	0.0039048	0.010991	0.500324	396	2
CYP17A1	4	0.46332	0.46355	1	8070	0	0.003909	0.011	0.500324	397	2
C5orf60	4	0.95684	0.95685	1	16887	0	0.0039347	0.011067	0.50201	398	3
NOP9	4	0.99519	0.99518	1	17774	0	0.0039441	0.011093	0.50201	399	3
TSR1	4	0.92786	0.92788	1	16354	0	0.0039609	0.011141	0.502752	400	2
SDR42E1	4	0.80602	0.80644	1	14092	0	0.0039758	0.011175	0.502752	401	2
APEX2	4	0.99887	0.99886	1	17950	0	0.003987	0.011196	0.502752	402	3
GUCA2B	4	0.66315	0.66338	1	11576	0	0.0039968	0.011221	0.502752	403	2
ZWINT	4	0.99656	0.99657	1	17823	0	0.0040302	0.011306	0.504963	404	3
DHX37	4	0.97083	0.97094	1	17176	0	0.0040447	0.011336	0.504963	405	3
LSM2	4	0.98047	0.98056	1	17385	0	0.0040592	0.01137	0.504963	406	3
MRPL40	4	0.0064312	0.01708	0.841436	366	3	0.004073	0.011407	0.504963	407	1
FAM178A	4	0.26754	0.28892	1	5081	1	0.0040754	0.011411	0.504963	408	3
CELF4	4	0.63728	0.63749	1	11137	0	0.0040856	0.011438	0.504963	409	2
PSMD8	4	0.99604	0.99605	1	17812	0	0.0041062	0.011488	0.505929	410	3
HIGD2B	4	0.90753	0.90743	1	15966	0	0.0041291	0.011541	0.507046	411	3
EZH1	4	0.41424	0.41606	1	7273	1	0.0041667	0.011634	0.509424	412	2
DCLRE1B	4	0.9967	0.9967	1	17831	0	0.0041731	0.011653	0.509424	413	3
GPR137C	4	0.28068	0.29948	1	5254	1	0.0041852	0.011681	0.509424	414	2
USP5	4	0.92571	0.9257	1	16317	0	0.0041978	0.011708	0.509424	415	3
DDX10	4	0.05258	0.092513	0.97604	1696	1	0.0042524	0.011844	0.514102	416	3
DDX51	4	0.99665	0.99664	1	17828	0	0.0042758	0.01191	0.515742	417	3
DBF4	4	0.92747	0.92749	1	16348	0	0.0042974	0.011968	0.517019	418	2
FKRP	4	0.95363	0.95363	1	16819	0	0.0043394	0.012069	0.51789	419	3
SCAF1	4	0.77239	0.77273	1	13512	0	0.00434	0.01207	0.51789	420	3
SIN3A	4	0.96695	0.96701	1	17089	0	0.0043531	0.012103	0.51789	421	3
DPYS	4	0.7527	0.75313	1	13174	0	0.0043535	0.012103	0.51789	422	1
WDR62	4	0.99242	0.99242	1	17673	0	0.0043662	0.012136	0.518046	423	2
PAXIP1	4	0.86425	0.86444	1	15165	0	0.0043926	0.012212	0.520094	424	3
VASN	4	0.97246	0.9726	1	17213	0	0.0044096	0.012255	0.520687	425	2
OR2H1	4	0.95169	0.95168	1	16781	0	0.0044656	0.0124	0.524486	426	1
KLHL1	4	0.51242	0.51279	1	8959	0	0.0044669	0.012403	0.524486	427	3
RRP7A	4	0.96644	0.96649	1	17077	0	0.0044893	0.012458	0.525597	428	3
VPS37A	4	0.99803	0.99799	1	17900	0	0.0045203	0.012537	0.526491	429	3
APOBR	4	0.3996	0.40238	1	7025	1	0.0045217	0.012538	0.526491	430	2
CDH15	4	0.83839	0.83872	1	14695	0	0.0045778	0.012681	0.531288	431	1
IQGAP3	4	0.97985	0.97992	1	17371	0	0.0045927	0.012726	0.531938	432	3
RPA1	4	0.20077	0.23742	1	4209	1	0.0046152	0.012785	0.532234	433	2
CNOT1	4	0.42564	0.42681	1	7453	1	0.0046319	0.012824	0.532234	434	3
COG4	4	0.52077	0.5211	1	9099	0	0.0046339	0.012829	0.532234	435	1
EFCAB3	4	0.45954	0.45973	1	8016	1	0.0046604	0.012897	0.532234	436	2
KIF22	4	0.57638	0.57666	1	10053	0	0.004674	0.012929	0.532234	437	2
TMEM259	4	0.71794	0.71839	1	12577	0	0.0046812	0.012946	0.532234	438	3
ZNF197	4	0.060551	0.10461	0.978661	1928	1	0.0046899	0.012967	0.532234	439	1
ANAPC2	4	0.97625	0.97632	1	17282	0	0.0046921	0.012969	0.532234	440	2
GINS3	4	0.99639	0.9964	1	17818	0	0.0047114	0.013024	0.532604	441	3
C3orf49	4	0.98762	0.9877	1	17549	0	0.0047167	0.013037	0.532604	442	3
C1orf229	4	0.69037	0.6906	1	12039	0	0.004746	0.013115	0.534575	443	1
DDX41	4	0.8742	0.87425	1	15356	0	0.0047792	0.013188	0.536337	444	3
ARIH2OS	4	0.13273	0.18772	1	3365	1	0.0048021	0.013248	0.537579	445	2
DYNC1I2	4	0.99852	0.99849	1	17929	0	0.0048295	0.013328	0.537957	446	3
AQP5	4	0.56612	0.56635	1	9887	0	0.0048339	0.013337	0.537957	447	2
WDR36	4	0.80566	0.80606	1	14084	0	0.0048422	0.013357	0.537957	448	3
PRG2	4	0.10542	0.16849	0.993487	3061	1	0.0048581	0.013391	0.537957	449	1
INTS5	4	0.91698	0.91698	1	16148	0	0.0048657	0.013409	0.537957	450	3
C15orf53	4	0.83076	0.8311	1	14533	0	0.0048755	0.013436	0.537957	451	2
H2BFM	4	0.98494	0.98507	1	17476	0	0.0048984	0.013497	0.538481	452	3
SCGB1C1	4	0.99395	0.99395	1	17729	0	0.0049057	0.013513	0.538481	453	3
CA7	4	0.56609	0.56633	1	9886	0	0.0049142	0.013539	0.538481	454	1
BOC	4	0.99407	0.99407	1	17732	0	0.0049532	0.013641	0.540449	455	3
KAT8	4	0.091307	0.15047	0.990566	2736	1	0.0049637	0.013668	0.540449	456	2
PGAM5	4	0.17575	0.21896	1	3900	1	0.0049702	0.013678	0.540449	457	1
TLCD1	4	0.99808	0.99805	1	17904	0	0.0049826	0.013709	0.540501	458	3
ZDHHC23	4	0.14706	0.19798	1	3549	1	0.0050263	0.013833	0.540651	459	1
SMARCB1	4	0.9885	0.98857	1	17582	0	0.005034	0.013854	0.540651	460	3
METTL1	4	0.96676	0.96683	1	17085	0	0.0050575	0.013919	0.540651	461	2
MSRB1	4	0.8228	0.82313	1	14396	0	0.0050622	0.01393	0.540651	462	2
CIRH1A	4	0.99261	0.99261	1	17680	0	0.0050715	0.013956	0.540651	463	3
ESCO2	4	0.94958	0.94955	1	16738	0	0.0050808	0.013983	0.540651	464	3
COL9A1	4	0.74641	0.74682	1	13051	0	0.0050823	0.013988	0.540651	465	1
TMEM52	4	0.99499	0.99499	1	17763	0	0.0050883	0.014004	0.540651	466	3
ZNF207	4	0.89798	0.89794	1	15771	0	0.0050995	0.014036	0.540651	467	3
ZGLP1	4	0.42783	0.42884	1	7487	1	0.0050999	0.014037	0.540651	468	3
PAK1IP1	4	0.8448	0.84505	1	14808	0	0.0051141	0.014071	0.540651	469	2
KPNB1	4	0.99687	0.99686	1	17841	0	0.0051257	0.014109	0.540651	470	3
E4F1	4	0.86543	0.86559	1	15188	0	0.0051283	0.014115	0.540651	471	2
TGFBR3L	4	0.088686	0.14664	0.990566	2661	1	0.0051384	0.014136	0.540651	472	2
COPS6	4	0.78245	0.7829	1	13676	0	0.0051501	0.014162	0.540651	473	3
MAK16	4	0.94479	0.94476	1	16639	0	0.0051853	0.014248	0.542789	474	2
HNRNPDL	4	0.47034	0.47053	1	8186	0	0.0051996	0.014288	0.543158	475	2
DPY19L4	4	0.57967	0.57987	1	10103	0	0.0052505	0.014414	0.546184	476	1
CHCHD4	4	0.49687	0.49718	1	8665	0	0.0052561	0.014428	0.546184	477	3
NUP50	4	0.90051	0.90047	1	15824	0	0.0052714	0.014467	0.546491	478	3
SLC6A9	4	0.63308	0.63326	1	11079	0	0.0052907	0.014519	0.547314	479	2
LPIN1	4	0.34301	0.35173	1	6118	1	0.0053065	0.014561	0.547762	480	1
RNF14	4	0.88282	0.88285	1	15493	0	0.005363	0.014707	0.552006	481	2
SLC6A8	4	0.99714	0.99712	1	17855	0	0.0053829	0.014743	0.552006	482	3
AURKB	4	0.97079	0.9709	1	17173	0	0.0053921	0.014765	0.552006	483	2
ANKRD52	4	0.90744	0.90733	1	15964	0	0.0054186	0.01483	0.553259	484	2
LYPD4	4	0.59972	0.59992	1	10467	0	0.0054603	0.014925	0.554588	485	2
MRPS18A	4	0.98187	0.98194	1	17401	0	0.0054626	0.014929	0.554588	486	3
LOR	4	0.924	0.92399	1	16280	0	0.0054747	0.014957	0.554588	487	2
MCM5	4	0.98432	0.98446	1	17461	0	0.0055116	0.015053	0.557002	488	3
KCNC4	4	0.66923	0.66943	1	11678	0	0.0055307	0.01511	0.557968	489	1
PTGES2	4	0.97336	0.97344	1	17233	0	0.0055535	0.015172	0.558502	490	2
SP1	4	0.79579	0.79624	1	13924	0	0.0055648	0.015198	0.558502	491	3
C1orf61	4	0.6	0.60022	1	10474	0	0.0055826	0.015239	0.558502	492	3
ANO6	4	0.76877	0.76911	1	13447	0	0.0055867	0.015248	0.558502	493	1
TIMM10	4	0.99814	0.99811	1	17909	0	0.0056303	0.015369	0.559605	494	3
VWA7	4	0.2381	0.26585	1	4699	1	0.0056323	0.015376	0.559605	495	3
SLC35E1	4	0.20736	0.24228	1	4303	1	0.0056402	0.015396	0.559605	496	3
GRK5	4	0.50019	0.50054	1	8727	0	0.0056427	0.015403	0.559605	497	2
POLD2	4	0.998	0.99796	1	17897	0	0.0056623	0.015456	0.56041	498	2
TXNL1	4	0.94606	0.94602	1	16666	0	0.0056988	0.015548	0.56264	499	2
STK31	4	0.21925	0.25136	1	4459	1	0.0057171	0.015598	0.562647	500	2
RRM1	4	0.97335	0.97343	1	17232	0	0.005722	0.015611	0.562647	501	3
BCCIP	4	0.99903	0.99902	1	17956	0	0.0057466	0.015665	0.563107	502	3
PGLYRP4	4	0.58491	0.58512	1	10198	0	0.0057548	0.015686	0.563107	503	2
SUPT16H	4	0.95986	0.95988	1	16948	0	0.005785	0.015751	0.563778	504	3
VENTX	4	0.98894	0.989	1	17597	0	0.0057922	0.015767	0.563778	505	3
NUP62	4	0.99015	0.9902	1	17620	0	0.0058108	0.015816	0.564405	506	2
HEXA	4	0.60043	0.60063	1	10481	0	0.0058425	0.015901	0.565869	507	2
MATN3	4	0.85197	0.8522	1	14937	0	0.0058668	0.015964	0.565869	508	2
PSMB1	4	0.83342	0.83373	1	14597	0	0.005893	0.016025	0.565869	509	2
LSM11	4	0.98324	0.98336	1	17437	0	0.0059075	0.01607	0.565869	510	3
NFYC	4	0.98549	0.98562	1	17490	0	0.0059095	0.016075	0.565869	511	3
LRRC14B	4	0.0153	0.03495	0.929782	678	1	0.0059133	0.016088	0.565869	512	2
FOLR3	4	0.77146	0.77179	1	13497	0	0.0059301	0.016127	0.565869	513	3
POT1	4	0.99677	0.99676	1	17835	0	0.0059438	0.01616	0.565869	514	3
SUPT4H1	4	0.15477	0.20349	1	3653	1	0.005954	0.016182	0.565869	515	2
AP1S2	4	0.66257	0.66283	1	11569	0	0.0059789	0.016242	0.565869	516	2
PNN	4	0.99884	0.99882	1	17948	0	0.0059796	0.016245	0.565869	517	3
PLA2R1	4	0.21377	0.24716	1	4394	1	0.00599	0.016272	0.565869	518	3
SRRT	4	0.9055	0.90543	1	15928	0	0.0060045	0.016311	0.565869	519	3
WBP1	4	0.8569	0.85714	1	15035	0	0.0060066	0.016316	0.565869	520	3
CHCHD1	4	0.83457	0.83487	1	14624	0	0.0060459	0.016419	0.565869	521	2
CENPN	4	0.98153	0.98162	1	17398	0	0.0060607	0.016451	0.565869	522	3
SORCS1	4	0.67609	0.67638	1	11792	0	0.0060712	0.016469	0.565869	523	3
ZBTB45	4	0.90736	0.90726	1	15961	0	0.0060858	0.016499	0.565869	524	3
OXCT1	4	0.99733	0.99731	1	17863	0	0.0060879	0.016504	0.565869	525	3
HSPB6	4	0.52316	0.52348	1	9150	0	0.0060909	0.016513	0.565869	526	1
PCBP1	4	0.88588	0.88585	1	15554	0	0.0060921	0.016515	0.565869	527	3
SNRPF	2	0.99388	0.99388	1	17724	0	0.0061178	0.016582	0.566312	528	2
PRKAR1A	4	0.27091	0.2916	1	5127	1	0.0061231	0.016591	0.566312	529	2
ZNF76	4	0.99696	0.99694	1	17845	0	0.0061362	0.01663	0.566529	530	3
CYP4F3	4	0.70581	0.70619	1	12324	0	0.0061469	0.01666	0.566529	531	1
H2AFZ	4	0.40423	0.40663	1	7108	1	0.0062029	0.016791	0.569912	532	2
PNPLA1	4	0.83619	0.83647	1	14651	0	0.0062589	0.016931	0.573579	533	1
SCNM1	4	0.81133	0.81179	1	14190	0	0.0063149	0.01707	0.577215	534	2
ACTR10	4	0.96914	0.96924	1	17138	0	0.0063685	0.017201	0.580559	535	3
TAF13	4	0.68515	0.68539	1	11946	0	0.0064074	0.017297	0.580788	536	3
TNNC2	4	0.58371	0.58391	1	10176	0	0.006416	0.017314	0.580788	537	3
SKA2	4	0.36842	0.37406	1	6514	1	0.0064257	0.017334	0.580788	538	2
MGRN1	4	0.93158	0.93164	1	16420	0	0.0064269	0.017336	0.580788	539	1
ASPHD2	4	0.75015	0.75064	1	13123	0	0.0064829	0.017467	0.581851	540	1
RHOA	4	0.99763	0.9976	1	17875	0	0.0065031	0.017508	0.581851	541	3
FAM196A	4	0.16361	0.20993	1	3766	1	0.0065074	0.017514	0.581851	542	3
C11orf73	4	0.99283	0.99282	1	17683	0	0.0065157	0.017542	0.581851	543	2
ZZZ3	4	0.025605	0.051146	0.970322	948	1	0.0065227	0.017562	0.581851	544	3
C21orf2	4	0.9879	0.98796	1	17558	0	0.0065337	0.017589	0.581851	545	3
FNBP4	4	0.99865	0.99863	1	17937	0	0.0065447	0.017617	0.581851	546	3
CD33	4	0.73471	0.73516	1	12860	0	0.0065491	0.017626	0.581851	547	3
GNL1	4	0.52264	0.52295	1	9137	0	0.0065743	0.017684	0.582686	548	2
EXOC4	4	0.23304	0.26196	1	4627	1	0.0065949	0.017735	0.58332	549	1
C15orf40	4	0.99366	0.99365	1	17718	0	0.0066438	0.017858	0.58392	550	2
GPC1	4	0.14065	0.19336	1	3460	1	0.0066509	0.017871	0.58392	551	1
FAM110A	4	0.49962	0.49998	1	8713	0	0.0066594	0.017889	0.58392	552	3
ACTR1B	4	0.99531	0.99531	1	17779	0	0.0066705	0.017919	0.58392	553	3
RPS3	4	0.028746	0.056026	0.975572	1037	1	0.0066772	0.017937	0.58392	554	3
CDK7	4	0.70975	0.71014	1	12415	0	0.0066868	0.017968	0.58392	555	2
KCNA6	4	0.95623	0.95622	1	16874	0	0.0067068	0.01801	0.58392	556	1
LIMS1	4	0.85724	0.85745	1	15047	0	0.0067353	0.018075	0.58392	557	2
SERPINA5	4	0.96886	0.96895	1	17132	0	0.0067374	0.018083	0.58392	558	3
RNF166	4	0.99826	0.99823	1	17917	0	0.0067463	0.018109	0.58392	559	3
WBP11	4	0.95552	0.95549	1	16859	0	0.006753	0.018122	0.58392	560	3
GSDMA	4	0.29082	0.30781	1	5382	1	0.0067628	0.018141	0.58392	561	1
TAGLN2	4	0.79773	0.7982	1	13959	0	0.0067979	0.018214	0.585207	562	3
HOXB5	4	0.56253	0.5628	1	9823	0	0.0068188	0.018275	0.585794	563	1
C8G	4	0.8338	0.83412	1	14607	0	0.00686	0.018393	0.585794	564	2
RRN3	4	0.019617	0.041724	0.953943	789	2	0.0068748	0.018425	0.585794	565	1
SAMD14	4	0.39871	0.40157	1	7011	1	0.0068763	0.018431	0.585794	566	2
OTUD4	4	0.99395	0.99395	1	17730	0	0.0069036	0.018491	0.585794	567	3
KIAA1143	4	0.80007	0.80048	1	13987	0	0.0069091	0.018504	0.585794	568	2
PPP4C	4	0.93679	0.93685	1	16510	0	0.00692	0.018535	0.585794	569	3
GOT1	4	0.99764	0.99761	1	17876	0	0.0069245	0.018547	0.585794	570	3
TAF1L	4	0.83932	0.83963	1	14711	0	0.0069268	0.018549	0.585794	571	3
ARHGEF4	4	0.10257	0.16648	0.991783	3031	1	0.0069308	0.018556	0.585794	572	1
GSTO2	4	0.15328	0.20241	1	3628	1	0.0069474	0.018598	0.586068	573	2
SERPIND1	4	0.99326	0.99324	1	17706	0	0.0069816	0.018679	0.587617	574	3
FHOD1	4	0.98299	0.98312	1	17430	0	0.0070242	0.018803	0.588704	575	2
NAA25	4	0.99518	0.99517	1	17772	0	0.0070353	0.01883	0.588704	576	3
ACBD7	4	0.045427	0.081732	0.97604	1500	1	0.0070427	0.018845	0.588704	577	1
CCT6A	4	0.75434	0.75471	1	13201	0	0.0070504	0.018863	0.588704	578	3
ATOH7	4	0.99826	0.99823	1	17916	0	0.0070758	0.018927	0.588704	579	3
NOP14	4	0.99708	0.99705	1	17852	0	0.0070849	0.01895	0.588704	580	2
EGLN2	4	0.50269	0.50312	1	8778	0	0.007085	0.018951	0.588704	581	3
SLC25A43	4	0.46021	0.4604	1	8026	1	0.0070987	0.018991	0.588704	582	2
HSPA9	4	0.81995	0.82032	1	14350	0	0.0071289	0.01906	0.588704	583	3
PSMA1	4	0.99811	0.99808	1	17905	0	0.0071359	0.019079	0.588704	584	3
MEGF11	4	0.77315	0.77353	1	13524	0	0.0071475	0.019109	0.588704	585	3
SF3A3	4	0.84159	0.84188	1	14754	0	0.0071514	0.019115	0.588704	586	2
CCDC36	4	0.99794	0.99791	1	17894	0	0.0071614	0.019138	0.588704	587	3
FILIP1	4	0.76462	0.76489	1	13372	0	0.0072106	0.019269	0.590466	588	1
BAZ2A	4	0.75629	0.75665	1	13232	0	0.0072174	0.019288	0.590466	589	3
STAG3	4	0.97357	0.97365	1	17238	0	0.0072408	0.019341	0.590466	590	3
GTF2E2	4	0.79427	0.79474	1	13899	0	0.0072666	0.019407	0.590466	591	2
POLR1E	4	0.97491	0.97499	1	17257	0	0.0072797	0.019439	0.590466	592	2
NOLC1	4	0.96853	0.9686	1	17125	0	0.0072853	0.019454	0.590466	593	2
MDC1	4	0.80684	0.80727	1	14112	0	0.0072853	0.019454	0.590466	594	3
NHP2	4	0.9947	0.99469	1	17752	0	0.0072965	0.019484	0.590466	595	2
NFKBIE	4	0.98817	0.98823	1	17570	0	0.0073206	0.019553	0.590466	596	3
CCAR2	4	0.99298	0.99297	1	17694	0	0.0073225	0.019557	0.590466	597	2
CNOT6L	4	0.95676	0.95678	1	16886	0	0.0073246	0.019562	0.590466	598	2
ADAM33	4	0.91505	0.91502	1	16111	0	0.007349	0.019626	0.590466	599	3
NOP2	4	0.94734	0.9473	1	16697	0	0.0073513	0.019628	0.590466	600	3
PPP6R1	4	0.7664	0.76667	1	13402	0	0.0073726	0.019674	0.590466	601	3
RPP30	4	0.99867	0.99864	1	17938	0	0.0073785	0.019685	0.590466	602	2
WDR25	4	0.16258	0.20919	1	3753	1	0.0074225	0.01979	0.59065	603	3
POLR3H	4	0.97535	0.97543	1	17263	0	0.0074317	0.01982	0.59065	604	3
TBCA	4	0.87011	0.87017	1	15279	0	0.0074344	0.019825	0.59065	605	3
NRD1	4	0.52843	0.5287	1	9236	0	0.0074543	0.019884	0.59065	606	2
C22orf46	4	0.99343	0.99341	1	17708	0	0.0074713	0.019931	0.59065	607	2
ZNF365	4	0.96623	0.96628	1	17074	0	0.0074797	0.01995	0.59065	608	3
SULT2B1	4	0.3174	0.32977	1	5754	1	0.0074904	0.019982	0.59065	609	1
C4orf19	4	0.27331	0.29354	1	5165	1	0.0075463	0.020097	0.59065	610	1
RABGGTB	4	0.76106	0.76138	1	13303	0	0.0075589	0.020129	0.59065	611	3
CREB1	4	0.91106	0.91103	1	16036	0	0.0075613	0.020137	0.59065	612	3
ZBTB43	4	0.99499	0.99499	1	17762	0	0.0075637	0.020141	0.59065	613	3
LRRC15	4	0.9335	0.93357	1	16452	0	0.0075737	0.020164	0.59065	614	2
NUDT17	4	0.96335	0.96344	1	17022	0	0.0075781	0.020175	0.59065	615	3
ETF1	4	0.50542	0.5058	1	8822	0	0.0075794	0.020177	0.59065	616	2
UTP14A	4	0.9936	0.9936	1	17713	0	0.0076023	0.020235	0.59065	617	3
SF3A2	4	0.99569	0.99571	1	17798	0	0.0076023	0.020235	0.59065	618	3
INTS4	4	0.94252	0.94245	1	16609	0	0.0076143	0.020265	0.59065	619	3
GNA12	4	0.12823	0.18447	1	3313	1	0.0076361	0.020317	0.59065	620	3
MDM4	4	0.88721	0.88717	1	15574	0	0.0076423	0.020339	0.59065	621	2
SNRPA1	4	0.7077	0.70809	1	12370	0	0.0076481	0.020351	0.59065	622	2
OSGEP	4	0.15784	0.20574	1	3689	1	0.0076582	0.020379	0.59065	623	1
RBMS2	4	0.98409	0.98424	1	17459	0	0.0077041	0.020506	0.59088	624	3
DDX23	4	0.56407	0.56436	1	9850	0	0.0077066	0.020512	0.59088	625	3
SDHB	4	0.48875	0.48897	1	8517	0	0.0077141	0.020533	0.59088	626	1
SYF2	4	0.99728	0.99727	1	17859	0	0.0077212	0.020546	0.59088	627	3
NUDT19	4	0.32919	0.33974	1	5930	1	0.0077689	0.020645	0.59088	628	2
SPRTN	4	0.81695	0.81739	1	14299	0	0.0077701	0.020646	0.59088	629	3
SCYL2	4	0.87383	0.8739	1	15352	0	0.0077747	0.020657	0.59088	630	2
FAM230A	4	0.99224	0.99225	1	17669	0	0.0078069	0.020729	0.59088	631	3
ANKS6	4	0.98918	0.98923	1	17604	0	0.0078143	0.020745	0.59088	632	3
FAM106A	4	0.76759	0.76787	1	13427	0	0.0078152	0.020748	0.59088	633	2
ZNF790	4	0.49825	0.49858	1	8689	0	0.007826	0.020773	0.59088	634	1
RAB22A	4	0.9962	0.9962	1	17816	0	0.0078326	0.020795	0.59088	635	2
OXLD1	4	0.58085	0.58105	1	10125	0	0.0078442	0.020828	0.59088	636	2
BECN1	4	0.76454	0.76481	1	13369	0	0.0078558	0.020853	0.59088	637	2
PLEKHO1	4	0.2221	0.25354	1	4495	1	0.007882	0.020921	0.59088	638	1
GRIK2	4	0.58651	0.58675	1	10229	0	0.0078848	0.020929	0.59088	639	2
BOP1	4	0.99546	0.99547	1	17787	0	0.0078907	0.020943	0.59088	640	3
TRIM16	4	0.96653	0.96658	1	17079	0	0.0079379	0.021059	0.593233	641	1
PWP1	4	0.99493	0.99493	1	17760	0	0.0079776	0.02117	0.595424	642	3
NRG3	4	0.32744	0.33826	1	5903	1	0.0079938	0.021207	0.595545	643	1
PDCD7	4	0.98164	0.98173	1	17399	0	0.0080602	0.021383	0.59954	644	3
C6orf203	4	0.19452	0.23288	1	4130	1	0.0080779	0.021434	0.600038	645	2
TSHR	4	0.31078	0.32417	1	5674	1	0.0081057	0.021499	0.600933	646	1
REST	4	0.99502	0.99502	1	17764	0	0.0081633	0.021635	0.602595	647	3
CCNI	4	0.98462	0.98475	1	17469	0	0.0081658	0.021639	0.602595	648	3
LIN52	4	0.99704	0.99702	1	17851	0	0.0081734	0.021658	0.602595	649	3
CDR2	4	0.44968	0.44998	1	7854	1	0.0082175	0.021771	0.603528	650	2
NEK11	4	0.79557	0.79601	1	13920	0	0.0082197	0.021776	0.603528	651	2
RPF2	4	0.98888	0.98893	1	17596	0	0.0082267	0.021792	0.603528	652	3
DNTTIP1	4	0.19658	0.23435	1	4158	1	0.0082699	0.021902	0.604982	653	3
FIBCD1	4	0.75027	0.75075	1	13124	0	0.0082734	0.021912	0.604982	654	1
FAM76B	4	0.99285	0.99284	1	17687	0	0.0083108	0.022017	0.606976	655	3
APOOL	4	0.41008	0.41209	1	7196	1	0.0083594	0.022143	0.609507	656	3
MRPS30	4	0.94745	0.94741	1	16699	0	0.0083853	0.022209	0.610388	657	1
BSCL2	4	0.43292	0.43365	1	7574	1	0.0084367	0.022331	0.612306	658	3
REG3G	4	0.88034	0.8804	1	15448	0	0.0084412	0.022346	0.612306	659	1
BHLHE41	4	0.95801	0.95803	1	16908	0	0.0084729	0.022431	0.61281	660	3
NECAB3	4	0.9569	0.95691	1	16888	0	0.0084858	0.02247	0.61281	661	3
CLDN17	4	0.37485	0.37978	1	6628	1	0.0084971	0.022494	0.61281	662	2
POM121L2	4	0.96683	0.9669	1	17086	0	0.0084988	0.022502	0.61281	663	3
KCNT2	4	0.25764	0.28109	1	4941	1	0.0085144	0.022535	0.61281	664	3
KIN	4	0.97531	0.9754	1	17262	0	0.008553	0.022635	0.61427	665	2
LSM3	4	0.93242	0.93248	1	16434	0	0.0085611	0.022656	0.61427	666	2
CYP4F12	4	0.8902	0.89025	1	15626	0	0.0085768	0.022697	0.614463	667	3
CDX2	4	0.60237	0.60259	1	10523	0	0.0086089	0.022783	0.614962	668	1
SNX14	4	0.92733	0.92735	1	16344	0	0.0086186	0.022813	0.614962	669	3
EXOSC4	4	0.76858	0.76891	1	13443	0	0.0086213	0.022818	0.614962	670	3
NFYB	4	0.97846	0.97846	1	17341	0	0.0086648	0.022914	0.616628	671	1
ARID5B	4	0.91912	0.91909	1	16185	0	0.0086869	0.022959	0.616919	672	3
GPN1	4	0.82532	0.82571	1	14440	0	0.0087	0.022993	0.616929	673	3
BAZ1B	4	0.26303	0.28535	1	5012	1	0.0087207	0.023048	0.617468	674	2
PCDHGA6	4	0.23272	0.26169	1	4624	1	0.0087766	0.023199	0.618726	675	1
DEXI	4	0.8377	0.838	1	14678	0	0.0087793	0.023207	0.618726	676	3
TRAF7	4	0.99875	0.99873	1	17943	0	0.0088137	0.023274	0.618726	677	3
YWHAE	4	0.69529	0.69551	1	12136	0	0.0088164	0.023281	0.618726	678	3
ZDHHC7	4	0.94449	0.94447	1	16633	0	0.0088483	0.023353	0.618726	679	3
TERF1	4	0.99807	0.99804	1	17903	0	0.0088536	0.023366	0.618726	680	3
MARS2	4	0.99162	0.99165	1	17654	0	0.008866	0.023394	0.618726	681	3
C1orf174	4	0.95231	0.9523	1	16797	0	0.0088844	0.023444	0.618726	682	2
SYCE2	4	0.73053	0.73093	1	12788	0	0.0088883	0.023456	0.618726	683	3
VPS25	4	0.51255	0.5129	1	8961	0	0.0088884	0.023456	0.618726	684	2
DUSP13	4	0.99751	0.99749	1	17868	0	0.0089096	0.023512	0.618726	685	3
KCNT1	4	0.97082	0.97094	1	17175	0	0.0089203	0.023541	0.618726	686	3
FAM160B1	4	0.30167	0.31672	1	5545	1	0.0089275	0.023562	0.618726	687	2
ACSM1	4	0.19524	0.23341	1	4139	1	0.0089443	0.023608	0.618726	688	1
HPS6	4	0.98841	0.98847	1	17578	0	0.0089444	0.023609	0.618726	689	3
SPAG9	4	0.98879	0.98884	1	17590	0	0.0089713	0.023676	0.619184	690	3
CTDSP2	4	0.75787	0.75819	1	13257	0	0.0089769	0.023695	0.619184	691	2
MORF4L1	4	0.83617	0.83646	1	14650	0	0.009056	0.023871	0.622897	692	1
CES2	4	0.97625	0.97631	1	17281	0	0.009098	0.023971	0.62454	693	3
MIB1	4	0.98609	0.98621	1	17508	0	0.0091119	0.024003	0.62454	694	2
VPS28	4	0.9877	0.98778	1	17552	0	0.009136	0.024054	0.624952	695	3
BRF2	4	0.99867	0.99864	1	17939	0	0.0091605	0.024128	0.625574	696	3
ICOS	4	0.62336	0.62356	1	10905	0	0.0091678	0.024147	0.625574	697	1
PSMA3	4	0.97738	0.97739	1	17320	0	0.0092237	0.024289	0.628337	698	2
FAM204A	4	0.99799	0.99795	1	17896	0	0.0092643	0.024367	0.628566	699	3
IL34	4	0.11521	0.17525	0.999992	3163	1	0.009267	0.024372	0.628566	700	3
CNIH4	4	0.81335	0.81379	1	14228	0	0.0092795	0.024404	0.628566	701	1
TOR1B	4	0.1866	0.22698	1	4030	1	0.0092999	0.024443	0.628566	702	3
SLC22A1	4	0.92385	0.92383	1	16278	0	0.0093192	0.024491	0.628566	703	3
ERP29	4	0.96074	0.9608	1	16971	0	0.0093354	0.02453	0.628566	704	2
FANCL	4	0.96866	0.96873	1	17127	0	0.0093578	0.024582	0.628566	705	3
FFAR4	4	0.53281	0.53308	1	9309	0	0.0093688	0.024616	0.628566	706	3
KDM4D	4	0.86386	0.86404	1	15156	0	0.0093771	0.024636	0.628566	707	3
SLC3A2	4	0.46575	0.46597	1	8110	0	0.0093913	0.02467	0.628566	708	1
PFKM	4	0.0037925	0.010386	0.749892	248	1	0.0094084	0.02471	0.628566	709	2
BLOC1S4	4	0.61847	0.61867	1	10814	0	0.0094103	0.024715	0.628566	710	3
SBDS	4	0.99522	0.99522	1	17775	0	0.0094654	0.024853	0.631192	711	2
TOP1MT	4	0.53775	0.53795	1	9385	0	0.0094908	0.024921	0.632029	712	3
CHN1	4	0.91281	0.9128	1	16069	0	0.009513	0.024982	0.63267	713	3
ATP6V1A	4	0.016079	0.036162	0.932409	700	2	0.0095589	0.025113	0.635041	714	1
NOVA2	4	0.90493	0.90488	1	15913	0	0.0095735	0.025146	0.635041	715	2
KIAA0125	4	0.96717	0.96724	1	17097	0	0.0096147	0.025246	0.636294	716	1
CISD3	4	0.8126	0.81304	1	14213	0	0.0096222	0.025266	0.636294	717	3
PYROXD2	4	0.7919	0.79239	1	13860	0	0.0096671	0.025373	0.637375	718	3
MAMSTR	4	0.16337	0.20976	1	3763	1	0.0096706	0.025379	0.637375	719	2
SUDS3	4	0.99034	0.9904	1	17622	0	0.0097038	0.02546	0.638408	720	3
TSSC1	4	0.69021	0.69044	1	12035	0	0.0097151	0.025491	0.638408	721	3
HEY1	4	0.81565	0.81613	1	14272	0	0.0097405	0.025555	0.639114	722	3
VPS16	4	0.46912	0.46929	1	8167	0	0.0098043	0.025706	0.64201	723	2
PRKAR2A	4	0.68039	0.68067	1	11866	0	0.009894	0.025938	0.646922	724	1
ACBD4	4	0.74218	0.7426	1	12977	0	0.0099285	0.026028	0.647834	725	3
FAM131B	4	0.88661	0.88655	1	15563	0	0.0099485	0.026081	0.647834	726	3
ERMARD	4	0.12258	0.1805	1	3244	1	0.0099499	0.026083	0.647834	727	1
2004-03-01	4	0.40891	0.411	1	7177	1	0.009979	0.026163	0.648943	728	2
CHAF1A	4	0.98328	0.98341	1	17438	0	0.010029	0.026276	0.650516	729	3
TFDP1	4	0.97352	0.97359	1	17237	0	0.010038	0.026301	0.650516	730	2
RPSA	4	0.73015	0.73055	1	12784	0	0.010055	0.026348	0.650516	731	3
NIPAL1	4	0.34273	0.35147	1	6113	1	0.010062	0.026373	0.650516	732	1
MAU2	4	0.90964	0.90963	1	16012	0	0.010096	0.026458	0.650516	733	2
ZBTB8OS	4	0.99575	0.99576	1	17800	0	0.010098	0.026462	0.650516	734	3
ZNRF2	4	0.72782	0.72829	1	12745	0	0.01011	0.026492	0.650516	735	3
PNMA2	4	0.70002	0.70035	1	12221	0	0.010129	0.026538	0.650516	736	2
IL8	4	0.7007	0.70107	1	12231	0	0.010148	0.026581	0.650516	737	3
ANAPC4	4	0.99487	0.99487	1	17759	0	0.010162	0.026608	0.650516	738	3
EAF1	4	0.99761	0.99758	1	17874	0	0.010203	0.026707	0.650516	739	3
INTS12	4	0.47837	0.47858	1	8332	0	0.010206	0.026713	0.650516	740	3
ISCA1	1	0.98977	0.98984	1	17616	0	0.010233	0.026788	0.650516	741	1
PRLH	4	0.60861	0.60883	1	10696	0	0.010241	0.026805	0.650516	742	2
TDG	4	0.99861	0.99859	1	17935	0	0.010247	0.026817	0.650516	743	3
DLEC1	4	0.96132	0.96138	1	16978	0	0.010274	0.026883	0.650516	744	2
CCDC88B	4	0.76956	0.76989	1	13463	0	0.010279	0.026894	0.650516	745	3
PPM1H	4	0.79765	0.79812	1	13958	0	0.010285	0.026908	0.650516	746	2
FAM196B	4	0.99777	0.99774	1	17885	0	0.010287	0.026911	0.650516	747	3
CDC20	4	0.97296	0.97307	1	17225	0	0.01032	0.026995	0.650579	748	3
TBC1D30	4	0.99225	0.99226	1	17670	0	0.010341	0.027045	0.650579	749	1
DDX6	4	0.59548	0.59568	1	10392	0	0.010358	0.027083	0.650579	750	3
SELK	4	0.97958	0.97966	1	17366	0	0.010361	0.027088	0.650579	751	3
TEX10	4	0.99828	0.99826	1	17919	0	0.010373	0.027116	0.650579	752	3
POLD3	4	0.013631	0.032344	0.922181	630	1	0.010379	0.02713	0.650579	753	3
POM121	4	0.11941	0.17822	1	3206	1	0.010397	0.027174	0.650767	754	1
GPR182	4	0.90254	0.90252	1	15866	0	0.010446	0.027291	0.652123	755	2
ZNF630	4	0.9704	0.97052	1	17163	0	0.010452	0.027303	0.652123	756	1
BPNT1	4	0.38371	0.38777	1	6783	1	0.010503	0.027433	0.653707	757	3
SERPINB5	4	0.36942	0.37496	1	6534	1	0.010508	0.027441	0.653707	758	1
RAB13	4	0.98852	0.98859	1	17583	0	0.010539	0.027515	0.654594	759	3
PRADC1	4	0.95561	0.95559	1	16862	0	0.010564	0.027581	0.655296	760	2
FAM19A4	4	0.41337	0.41523	1	7259	1	0.010592	0.027651	0.6561	761	3
PRNT	4	0.22499	0.25568	1	4531	1	0.01062	0.027731	0.656354	762	1
C9orf78	4	0.98604	0.98615	1	17507	0	0.010632	0.027763	0.656354	763	2
DEPDC1	4	0.8639	0.86407	1	15157	0	0.010639	0.02778	0.656354	764	2
YOD1	4	0.039382	0.072406	0.97604	1330	1	0.010676	0.027872	0.656354	765	1
TUBB	4	0.98695	0.98708	1	17532	0	0.010685	0.027896	0.656354	766	3
SPA17	4	0.26446	0.28647	1	5033	1	0.010699	0.027932	0.656354	767	2
PSMD14	4	0.99652	0.99652	1	17820	0	0.010718	0.027984	0.656354	768	3
MEPCE	4	0.96361	0.96367	1	17025	0	0.010719	0.027986	0.656354	769	2
C11orf89	4	0.73242	0.73286	1	12820	0	0.010731	0.028012	0.656354	770	1
GMNN	4	0.9666	0.96665	1	17080	0	0.01078	0.028112	0.656354	771	2
VRK2	4	0.76315	0.76345	1	13344	0	0.010787	0.028127	0.656354	772	2
ATP6AP1L	4	0.67328	0.67356	1	11747	0	0.010814	0.028178	0.656354	773	2
U2AF1	4	0.83681	0.8371	1	14659	0	0.010815	0.02818	0.656354	774	3
SDF2	4	0.5449	0.54499	1	9487	0	0.010843	0.02826	0.656354	775	1
SEMA3D	4	0.25254	0.27711	1	4888	1	0.010848	0.02827	0.656354	776	3
ZNF513	4	0.98522	0.98535	1	17483	0	0.010897	0.028401	0.656354	777	3
RRAS	4	0.52693	0.5272	1	9213	0	0.010899	0.028407	0.656354	778	1
HMGB2	4	0.93681	0.93687	1	16511	0	0.010912	0.028441	0.656354	779	3
RTN4	4	0.7378	0.73826	1	12908	0	0.010915	0.028451	0.656354	780	3
VTI1A	4	0.57496	0.57528	1	10031	0	0.010924	0.028472	0.656354	781	3
NEUROD1	4	0.96952	0.96961	1	17149	0	0.010955	0.028542	0.656354	782	1
PRPF4	4	0.99315	0.99313	1	17700	0	0.010967	0.028568	0.656354	783	3
SLC2A10	4	0.98306	0.9832	1	17433	0	0.010982	0.0286	0.656354	784	3
C6orf99	4	0.87512	0.87518	1	15370	0	0.01099	0.028619	0.656354	785	2
RTKN	4	0.60017	0.60038	1	10477	0	0.01101	0.028669	0.656354	786	2
POLE3	4	0.4402	0.44069	1	7697	1	0.01101	0.028669	0.656354	787	1
TTLL2	4	0.84986	0.85013	1	14901	0	0.011012	0.028675	0.656354	788	3
RNF216	4	0.55834	0.55859	1	9742	0	0.011017	0.028682	0.656354	789	2
SLC34A3	4	0.66568	0.66592	1	11612	0	0.011031	0.028716	0.656354	790	3
HSD17B7	4	0.57335	0.57369	1	10007	0	0.011066	0.028802	0.656868	791	1
RACGAP1	4	0.81453	0.81499	1	14248	0	0.011078	0.028825	0.656868	792	2
WDR16	4	0.81564	0.81612	1	14271	0	0.011086	0.028847	0.656868	793	3
INCA1	4	0.66873	0.66896	1	11672	0	0.011122	0.028946	0.658285	794	1
CXorf57	4	0.90869	0.90864	1	15985	0	0.011175	0.029074	0.660359	795	3
B3GNTL1	4	0.97192	0.97203	1	17200	0	0.011191	0.029119	0.660549	796	3
OSCP1	4	0.34931	0.35726	1	6210	1	0.01125	0.029254	0.662789	797	2
C5orf47	4	0.65751	0.65777	1	11488	0	0.011289	0.029358	0.664016	798	1
NCL	4	0.70345	0.70379	1	12281	0	0.011305	0.029402	0.664016	799	2
THOC7	4	0.97382	0.9739	1	17241	0	0.011312	0.029419	0.664016	800	2
RIOK3	4	0.5647	0.56501	1	9860	0	0.011345	0.029501	0.664887	801	1
OIP5	4	0.72572	0.72618	1	12704	0	0.011367	0.02956	0.664887	802	2
GPX2	4	0.99688	0.99687	1	17843	0	0.011371	0.029571	0.664887	803	3
TUBGCP2	4	0.97178	0.97189	1	17197	0	0.011387	0.029605	0.664887	804	3
UNC13A	4	0.96453	0.96457	1	17049	0	0.011436	0.029726	0.66628	805	2
SSH3	4	0.80553	0.80593	1	14082	0	0.011443	0.029742	0.66628	806	3
FDXR	4	0.95315	0.95314	1	16807	0	0.011457	0.029777	0.66628	807	1
CDK11A	4	0.99602	0.99602	1	17810	0	0.011505	0.02988	0.666328	808	2
ELF5	4	0.8658	0.86593	1	15194	0	0.011513	0.029894	0.666328	809	3
KLHDC9	4	0.44604	0.44641	1	7799	1	0.011515	0.029902	0.666328	810	3
CDCA3	4	0.99676	0.99676	1	17834	0	0.011533	0.029946	0.666328	811	2
POLR2F	4	0.98408	0.98424	1	17458	0	0.011547	0.029985	0.666328	812	2
ZBTB44	4	0.78349	0.78394	1	13697	0	0.011568	0.030038	0.666328	813	3
SS18L1	4	0.99485	0.99485	1	17758	0	0.011569	0.030038	0.666328	814	3
ETV3	4	0.87104	0.8711	1	15300	0	0.011624	0.030182	0.668718	815	1
SRSF3	4	0.8445	0.84475	1	14805	0	0.01168	0.030306	0.670344	816	2
TMEM183A	4	0.80782	0.80823	1	14124	0	0.011699	0.030348	0.670344	817	3
PRPF38A	4	0.99887	0.99885	1	17949	0	0.011708	0.030367	0.670344	818	3
RAB11FIP5	4	0.62552	0.62566	1	10945	0	0.011736	0.03043	0.670907	819	2
CSRNP1	4	0.68228	0.68254	1	11896	0	0.01175	0.030467	0.670907	820	2
NOM1	4	0.5115	0.51183	1	8945	0	0.011785	0.030551	0.671935	821	2
SMNDC1	4	0.99897	0.99896	1	17953	0	0.011814	0.030622	0.672612	822	3
URB2	4	0.40327	0.40574	1	7095	1	0.011827	0.030656	0.672612	823	2
CDC7	4	0.64456	0.6448	1	11257	0	0.011868	0.030763	0.674138	824	3
TMEM200B	4	0.1612	0.20821	1	3735	1	0.011994	0.031061	0.679183	825	3
GALNT1	4	0.99527	0.99526	1	17776	0	0.011997	0.031069	0.679183	826	3
HAUS3	4	0.99904	0.99903	1	17957	0	0.012049	0.031209	0.680702	827	3
NLE1	4	0.99833	0.99831	1	17923	0	0.012055	0.031222	0.680702	828	3
TTYH1	4	0.9941	0.9941	1	17734	0	0.01207	0.031251	0.680702	829	2
FXYD6	1	0.98791	0.98797	1	17560	0	0.01209	0.031293	0.6808	830	1
FBF1	4	0.96024	0.96028	1	16961	0	0.01211	0.031344	0.681077	831	3
TTLL11	4	0.46519	0.46541	1	8099	0	0.012126	0.031386	0.681175	832	2
BMP2	4	0.39455	0.39767	1	6945	1	0.012166	0.031479	0.682367	833	3
HYPK	4	0.58333	0.58354	1	10170	0	0.012182	0.031517	0.682367	834	1
HIST1H1T	4	0.98118	0.98127	1	17395	0	0.012238	0.031646	0.683423	835	2
EIF4H	4	0.99781	0.99778	1	17887	0	0.012247	0.031665	0.683423	836	3
MKLN1	4	0.99108	0.99112	1	17641	0	0.012254	0.031679	0.683423	837	3
PEPD	4	0.27251	0.29287	1	5151	1	0.012296	0.031778	0.684746	838	2
PDE4DIP	4	0.83327	0.8336	1	14595	0	0.012339	0.031886	0.685591	839	2
FOXI2	4	0.94231	0.94223	1	16604	0	0.012343	0.031893	0.685591	840	3
SAP18	4	0.66508	0.66531	1	11607	0	0.012379	0.031981	0.686349	841	3
FAM92A1	4	0.6421	0.64223	1	11217	0	0.012389	0.032005	0.686349	842	2
NFATC2IP	4	0.96736	0.96744	1	17102	0	0.012405	0.032046	0.686416	843	2
C18orf21	4	0.98614	0.98626	1	17511	0	0.012425	0.0321	0.686764	844	2
SFTPA2	2	0.98756	0.98765	1	17546	0	0.012441	0.03214	0.686806	845	2
OR9G4	4	0.31282	0.32589	1	5700	1	0.012461	0.032182	0.686884	846	1
ZSCAN12	4	0.52323	0.52354	1	9151	0	0.012488	0.032249	0.687302	847	3
MAD2L1BP	4	0.05285	0.092931	0.97604	1705	1	0.012514	0.032312	0.687302	848	3
STK11	4	0.12324	0.18097	1	3255	1	0.012516	0.032315	0.687302	849	1
ARFGAP2	4	0.84083	0.84111	1	14740	0	0.012572	0.032443	0.688142	850	1
TSG101	4	0.8981	0.89807	1	15776	0	0.01262	0.032548	0.688142	851	2
PGGT1B	4	0.23916	0.26668	1	4714	1	0.012635	0.032585	0.688142	852	2
STARD3NL	4	0.83499	0.83527	1	14629	0	0.012651	0.032624	0.688142	853	3
RBBP8NL	4	0.99732	0.99731	1	17862	0	0.012683	0.032689	0.688142	854	2
PSD	4	0.54701	0.54712	1	9524	0	0.0127	0.032723	0.688142	855	2
PSG4	1	0.98728	0.98737	1	17539	0	0.012723	0.032778	0.688142	856	1
EWSR1	4	0.74917	0.74967	1	13104	0	0.012737	0.032816	0.688142	857	2
PHF19	4	0.15154	0.2012	1	3606	1	0.012739	0.032818	0.688142	858	1
NOL9	4	0.96459	0.96464	1	17051	0	0.012744	0.032833	0.688142	859	2
CLN6	4	0.99452	0.99452	1	17744	0	0.012748	0.032846	0.688142	860	3
DDX31	4	0.60861	0.60883	1	10579	0	0.012758	0.032868	0.688142	861	3
AK2	4	0.7145	0.71494	1	12508	0	0.012773	0.032903	0.688142	862	2
THSD7A	4	0.90863	0.90858	1	15984	0	0.01278	0.032921	0.688142	863	2
OXER1	4	0.93987	0.93985	1	16567	0	0.012788	0.032937	0.688142	864	2
SAP130	4	0.99759	0.99756	1	17873	0	0.012795	0.032965	0.688142	865	3
RIC8A	4	0.75416	0.75454	1	13197	0	0.012846	0.033108	0.689649	866	3
MED30	4	0.003512	0.0096595	0.749892	231	1	0.012849	0.033113	0.689649	867	3
RHCG	4	0.33964	0.34873	1	6080	1	0.012906	0.03325	0.691706	868	1
UTP18	4	0.34703	0.35524	1	6178	1	0.012927	0.033301	0.691914	869	2
CUEDC2	4	0.99308	0.99307	1	17697	0	0.01294	0.033337	0.691914	870	3
MYCBP	4	0.83441	0.83473	1	14621	0	0.012961	0.033387	0.692166	871	3
IFIT5	4	0.89197	0.89201	1	15661	0	0.012991	0.033453	0.692734	872	3
PHTF1	4	0.05003	0.08864	0.97604	1625	2	0.013018	0.033515	0.69303	873	1
EIF3D	4	0.99574	0.99575	1	17799	0	0.013052	0.033597	0.69303	874	3
IGFBP1	4	0.98574	0.98586	1	17501	0	0.013074	0.033642	0.69303	875	2
CAMK2G	4	0.89082	0.89085	1	15641	0	0.013096	0.033695	0.69303	876	2
PDRG1	4	0.98644	0.98654	1	17518	0	0.013121	0.033754	0.69303	877	3
SENP1	4	0.98387	0.98401	1	17451	0	0.013129	0.033781	0.69303	878	2
MRPL11	4	0.51781	0.5182	1	9049	0	0.013148	0.033821	0.69303	879	3
C16orf92	4	0.92808	0.92808	1	16357	0	0.013163	0.033859	0.69303	880	2
C12orf71	4	0.97346	0.97354	1	17235	0	0.013165	0.033863	0.69303	881	3
MROH7	4	0.71161	0.71204	1	12454	0	0.013185	0.033912	0.69303	882	2
METTL20	4	0.87363	0.87368	1	15348	0	0.013203	0.033949	0.69303	883	3
2008-03-01	4	0.083953	0.13958	0.990566	2538	1	0.013211	0.033966	0.69303	884	2
E2F6	4	0.65048	0.6507	1	11358	0	0.013211	0.033966	0.69303	885	2
TRNAU1AP	4	0.99602	0.99603	1	17811	0	0.01323	0.034016	0.693254	886	3
ANKRD2	4	0.99049	0.99053	1	17626	0	0.013296	0.034183	0.695877	887	2
MDH1	4	0.55504	0.55519	1	9677	0	0.013348	0.034314	0.696802	888	2
EML1	4	0.30081	0.316	1	5531	1	0.013352	0.034322	0.696802	889	1
F2	4	0.43776	0.43827	1	7660	1	0.013363	0.034344	0.696802	890	2
KRR1	4	0.99534	0.99535	1	17782	0	0.013408	0.034446	0.698075	891	2
CCDC81	4	0.75171	0.75217	1	13157	0	0.013424	0.034493	0.698247	892	3
CLIC1	4	0.25849	0.28176	1	4954	1	0.013463	0.034583	0.698349	893	1
CERS2	4	0.98879	0.98884	1	17592	0	0.013467	0.034593	0.698349	894	2
UTP20	4	0.91442	0.91441	1	16100	0	0.013476	0.034616	0.698349	895	3
USP10	4	0.99535	0.99536	1	17783	0	0.013518	0.034714	0.698349	896	3
NCAPH2	4	0.76384	0.76411	1	13359	0	0.013527	0.034729	0.698349	897	2
TINF2	4	0.53964	0.53982	1	9414	0	0.013549	0.034775	0.698349	898	3
IGLL1	4	0.81867	0.81907	1	14327	0	0.013565	0.034819	0.698349	899	2
DNAH10OS	4	0.20835	0.24302	1	4319	1	0.013572	0.034841	0.698349	900	2
SNAPC2	4	0.99278	0.99277	1	17682	0	0.013575	0.034846	0.698349	901	1
ILF2	4	0.98728	0.98737	1	17538	0	0.013609	0.034919	0.699046	902	3
AGPAT9	4	0.58222	0.58242	1	10151	0	0.013631	0.034967	0.699099	903	1
KLC2	4	0.78985	0.7903	1	13821	0	0.013647	0.034999	0.699099	904	2
FAR1	4	0.62786	0.62793	1	10983	0	0.013686	0.035107	0.699886	905	1
PDZK1	4	0.69647	0.69669	1	12154	0	0.0137	0.035144	0.699886	906	2
CTBP2	4	0.030946	0.059439	0.97604	1089	1	0.013703	0.035155	0.699886	907	3
DEFB136	4	0.78575	0.78616	1	13743	0	0.013753	0.03527	0.701395	908	2
DDAH1	4	0.99781	0.99777	1	17886	0	0.013823	0.03543	0.703094	909	3
C12orf45	4	0.99393	0.99393	1	17728	0	0.013829	0.035443	0.703094	910	3
CNTNAP3	1	0.98611	0.98623	1	17510	0	0.013891	0.035571	0.703094	911	1
SNRNP200	4	0.48575	0.48596	1	8466	0	0.013909	0.035612	0.703094	912	1
UCHL3	4	0.52696	0.52723	1	9214	0	0.013912	0.035623	0.703094	913	2
GDPGP1	4	0.99722	0.9972	1	17857	0	0.013933	0.035677	0.703094	914	3
DYNLRB1	4	0.69706	0.69732	1	12165	0	0.013942	0.035697	0.703094	915	2
ANTXRL	4	0.65375	0.65397	1	11414	0	0.013965	0.035744	0.703094	916	2
KCNC1	4	0.79619	0.79662	1	13930	0	0.01398	0.035777	0.703094	917	2
SLBP	4	0.98983	0.9899	1	17617	0	0.013996	0.035814	0.703094	918	2
PSMD2	4	0.98495	0.98508	1	17477	0	0.014011	0.035848	0.703094	919	2
FAM124B	4	0.18588	0.22646	1	4022	1	0.014018	0.03586	0.703094	920	2
UNCX	4	0.90459	0.90455	1	15903	0	0.01402	0.035866	0.703094	921	1
ATG5	4	0.9844	0.98454	1	17464	0	0.014036	0.0359	0.703094	922	3
HLF	4	0.43156	0.43237	1	7550	1	0.014076	0.035991	0.703704	923	2
HSPA14	4	0.9925	0.99251	1	17677	0	0.014083	0.036009	0.703704	924	3
EFHC2	4	0.90015	0.90014	1	15817	0	0.014125	0.036094	0.703852	925	2
SBSPON	4	0.84245	0.84272	1	14772	0	0.014126	0.036095	0.703852	926	3
PKP2	4	0.47014	0.47032	1	8184	0	0.014179	0.036211	0.704949	927	2
SIDT2	4	0.44954	0.44984	1	7851	1	0.014187	0.036229	0.704949	928	2
PRICKLE2	4	0.067779	0.11548	0.985888	2111	1	0.014299	0.036497	0.709402	929	1
MCRS1	4	0.94736	0.94732	1	16698	0	0.014338	0.036587	0.710385	930	3
CLSPN	4	0.86111	0.86131	1	15117	0	0.014385	0.036707	0.710712	931	3
FAM109B	4	0.60861	0.60883	1	10556	0	0.014386	0.03671	0.710712	932	2
WDR12	4	0.94029	0.94027	1	16572	0	0.014394	0.036722	0.710712	933	2
UBE3C	4	0.012572	0.030647	0.918756	601	1	0.014456	0.036862	0.712305	934	2
POLR2M	4	0.57273	0.57306	1	9996	0	0.014466	0.036883	0.712305	935	1
STAT6	4	0.93734	0.93737	1	16518	0	0.01449	0.036939	0.71235	936	3
D2HGDH	4	0.8906	0.89064	1	15632	0	0.014548	0.037092	0.71235	937	2
CCDC157	4	0.72642	0.72687	1	12716	0	0.01458	0.037175	0.71235	938	2
PDPR	4	0.99845	0.99843	1	17927	0	0.014582	0.037178	0.71235	939	3
REXO1	4	0.27397	0.29409	1	5176	1	0.014618	0.037269	0.71235	940	3
NUP205	4	0.90339	0.90336	1	15878	0	0.014618	0.037269	0.71235	941	2
AP2S1	4	0.48865	0.48887	1	8516	0	0.014626	0.037294	0.71235	942	2
RAD9A	4	0.19634	0.23418	1	4156	1	0.014633	0.03731	0.71235	943	2
TGDS	4	0.89488	0.89487	1	15706	0	0.014688	0.037441	0.71235	944	3
PHF21A	4	0.84975	0.85002	1	14900	0	0.014688	0.037442	0.71235	945	2
SUGT1	4	0.95213	0.95212	1	16792	0	0.014699	0.037465	0.71235	946	3
CDIP1	4	0.14501	0.19648	1	3515	1	0.014719	0.037511	0.71235	947	2
RBM48	4	0.95431	0.95429	1	16835	0	0.014728	0.037534	0.71235	948	3
FOXH1	4	0.9386	0.93859	1	16544	0	0.014735	0.03755	0.71235	949	2
PCDH7	4	0.97735	0.97736	1	17319	0	0.014744	0.037571	0.71235	950	2
C16orf93	4	0.65181	0.652	1	11380	0	0.014774	0.037638	0.71235	951	2
SPIN3	4	0.96784	0.96792	1	17112	0	0.01478	0.037645	0.71235	952	3
MAFK	4	0.69725	0.69751	1	12168	0	0.014813	0.037721	0.71235	953	2
TNNI3	4	0.30553	0.3199	1	5599	1	0.014817	0.037724	0.71235	954	3
GJC3	4	0.98475	0.98487	1	17472	0	0.01482	0.037731	0.71235	955	3
PPP2R1A	4	0.18337	0.2246	1	3997	1	0.014846	0.037791	0.71235	956	3
HAAO	4	0.70586	0.70623	1	12326	0	0.01485	0.0378	0.71235	957	3
UBA1	4	0.99136	0.9914	1	17647	0	0.014855	0.037819	0.71235	958	3
RND1	4	0.95462	0.9546	1	16842	0	0.01486	0.037833	0.71235	959	2
MECR	4	0.87689	0.87692	1	15400	0	0.014891	0.037919	0.713041	960	3
MIS18BP1	4	0.99044	0.99049	1	17624	0	0.014902	0.037948	0.713041	961	3
PRR18	4	0.065642	0.1123	0.985888	2048	1	0.014966	0.038088	0.714901	962	1
MED28	4	0.90067	0.90065	1	15828	0	0.015022	0.038219	0.714901	963	1
C15orf48	4	0.88425	0.88421	1	15521	0	0.015062	0.038311	0.714901	964	3
GABPB2	4	0.466	0.46622	1	8114	0	0.015072	0.038335	0.714901	965	2
SLC35B1	4	0.99354	0.99353	1	17711	0	0.015078	0.038347	0.714901	966	1
SOX10	4	0.99003	0.99008	1	17618	0	0.01508	0.038356	0.714901	967	2
AARD	4	0.93249	0.93255	1	16438	0	0.015107	0.038413	0.714901	968	3
H3F3B	2	0.98487	0.985	1	17475	0	0.01513	0.038472	0.714901	969	2
PIK3C3	4	0.48994	0.49016	1	8534	0	0.015135	0.038481	0.714901	970	2
FOXF2	4	0.55433	0.55451	1	9662	0	0.01514	0.038494	0.714901	971	3
TBL3	4	0.99889	0.99887	1	17951	0	0.015144	0.038505	0.714901	972	3
AGRP	4	0.98639	0.9865	1	17516	0	0.015152	0.038522	0.714901	973	3
CNOT11	4	0.43005	0.43096	1	7523	1	0.015182	0.038597	0.715161	974	2
SH3TC2	4	0.30296	0.31779	1	5564	1	0.015189	0.038616	0.715161	975	1
UBC	4	0.28156	0.30021	1	5264	1	0.015246	0.038752	0.715185	976	2
C6orf226	4	0.48398	0.48417	1	8434	0	0.015264	0.038794	0.715185	977	3
TAGLN	4	0.64722	0.64744	1	11304	0	0.015279	0.038839	0.715185	978	3
NDUFB9	4	0.26887	0.28998	1	5098	1	0.015285	0.038859	0.715185	979	2
RRP15	4	0.91155	0.91153	1	16042	0	0.015293	0.038874	0.715185	980	2
CLUAP1	4	0.37667	0.38146	1	6663	1	0.015294	0.038877	0.715185	981	3
METTL10	4	0.26114	0.28388	1	4989	1	0.0153	0.038894	0.715185	982	1
C2orf47	4	0.54856	0.54867	1	9558	0	0.015324	0.038944	0.715279	983	3
DDX55	4	0.70635	0.70673	1	12336	0	0.015356	0.039015	0.715279	984	2
MC4R	4	0.58714	0.58739	1	10245	0	0.015357	0.039018	0.715279	985	2
CDKN2AIPNL	4	0.76288	0.76317	1	13339	0	0.015411	0.039156	0.717074	986	1
PPM1K	4	0.89192	0.89196	1	15660	0	0.015518	0.039399	0.720362	987	3
C2orf71	4	0.89762	0.89758	1	15762	0	0.015523	0.039415	0.720362	988	1
SNX25	4	0.91934	0.91931	1	16190	0	0.015548	0.039478	0.720397	989	2
RIOK2	4	0.99322	0.9932	1	17704	0	0.015556	0.039497	0.720397	990	3
ZNF483	4	0.64487	0.64511	1	11262	0	0.015578	0.039553	0.720699	991	1
CCDC86	4	0.87277	0.87281	1	15334	0	0.015601	0.039612	0.721051	992	3
ITGAM	4	0.087531	0.14498	0.990566	2633	1	0.015634	0.039686	0.721553	993	1
DAZAP1	4	0.18742	0.2276	1	4039	1	0.015651	0.039724	0.721553	994	3
HRCT1	4	0.41856	0.42015	1	7344	1	0.015693	0.039822	0.721553	995	3
FAM229A	4	0.14581	0.19707	1	3526	1	0.015701	0.03984	0.721553	996	3
GCFC2	4	0.97626	0.97632	1	17283	0	0.015724	0.039894	0.721553	997	3
ST6GAL1	4	0.90994	0.9099	1	16018	0	0.015735	0.039916	0.721553	998	3
PEX2	4	0.73302	0.73349	1	12829	0	0.015762	0.039977	0.721553	999	3
MKI67IP	3	0.066676	0.11381	0.985888	2084	1	0.015762	0.039978	0.721553	1000	1
MAP3K11	4	0.37703	0.38178	1	6669	1	0.015793	0.040057	0.721553	1001	3
MFSD7	4	0.73633	0.73678	1	12886	0	0.015801	0.040075	0.721553	1002	1
PRPF4B	4	0.56486	0.56515	1	9863	0	0.015816	0.040119	0.721553	1003	3
CXorf21	4	0.91234	0.91233	1	16056	0	0.015827	0.040143	0.721553	1004	3
BRCA2	4	0.99663	0.99663	1	17825	0	0.015839	0.04017	0.721553	1005	3
B4GALNT2	4	0.94718	0.94715	1	16693	0	0.015856	0.040216	0.721553	1006	1
ANKRD39	4	0.94639	0.94634	1	16672	0	0.015866	0.040239	0.721553	1007	3
ZCCHC9	4	0.62925	0.62935	1	11006	0	0.015889	0.040302	0.721952	1008	3
MYH15	4	0.078144	0.13105	0.990566	2383	1	0.015912	0.040358	0.722247	1009	1
VDAC1	4	0.96924	0.96934	1	17142	0	0.015936	0.040412	0.722302	1010	3
NAA30	4	0.99362	0.99362	1	17715	0	0.015963	0.040484	0.722302	1011	3
C12orf73	4	0.91693	0.91694	1	16147	0	0.015967	0.04049	0.722302	1012	1
RPAP1	4	0.99364	0.99363	1	17716	0	0.016023	0.040601	0.722302	1013	2
YBX2	4	0.014577	0.033808	0.926605	657	1	0.016023	0.040602	0.722302	1014	1
GTF2F2	4	0.522	0.52231	1	9123	0	0.01604	0.040642	0.722302	1015	3
RANBP9	4	0.99802	0.99799	1	17899	0	0.016067	0.040704	0.722302	1016	3
COPS8	4	0.98844	0.9885	1	17580	0	0.016095	0.040759	0.722302	1017	3
CLU	4	0.98248	0.98257	1	17424	0	0.016102	0.040778	0.722302	1018	3
KIAA2013	4	0.72332	0.72381	1	12671	0	0.01613	0.040852	0.722302	1019	3
HSF5	4	0.35888	0.36561	1	6369	1	0.016134	0.04086	0.722302	1020	1
ZDHHC6	4	0.94448	0.94446	1	16632	0	0.016136	0.040868	0.722302	1021	2
PRDM10	4	0.95336	0.95335	1	16812	0	0.016141	0.040881	0.722302	1022	3
CCNG2	4	0.85714	0.85735	1	15042	0	0.01619	0.040984	0.723386	1023	2
CCDC28A	4	0.27618	0.29588	1	5202	1	0.016204	0.041023	0.723386	1024	3
PSPN	4	0.28318	0.30154	1	5280	1	0.016243	0.041104	0.72412	1025	3
FAM110D	4	0.41431	0.41614	1	7274	1	0.016301	0.041237	0.724596	1026	2
TMEM50B	4	0.23479	0.26326	1	4649	1	0.016337	0.041323	0.724596	1027	3
NCSTN	4	0.78787	0.78829	1	13789	0	0.01634	0.041333	0.724596	1028	2
MLST8	4	0.99415	0.99415	1	17736	0	0.016356	0.041359	0.724596	1029	2
CHST3	4	0.031496	0.060276	0.97604	1106	1	0.016357	0.041359	0.724596	1030	3
TMEM135	4	0.96385	0.96391	1	17030	0	0.01638	0.041419	0.724596	1031	3
CIAPIN1	4	0.86045	0.86067	1	15104	0	0.016397	0.041458	0.724596	1032	2
COX5A	4	0.3039	0.31857	1	5579	1	0.016406	0.041472	0.724596	1033	2
BYSL	4	0.99713	0.9971	1	17854	0	0.016412	0.041493	0.724596	1034	1
TECR	4	0.84652	0.8468	1	14843	0	0.016459	0.041605	0.725489	1035	3
ZSWIM3	4	0.76031	0.7606	1	13296	0	0.016471	0.041629	0.725489	1036	3
PTGER1	4	0.81413	0.8146	1	14239	0	0.016487	0.041664	0.725489	1037	3
REEP2	4	0.74823	0.7487	1	13081	0	0.016502	0.041707	0.725534	1038	3
IK	4	0.59935	0.59955	1	10460	0	0.016534	0.041781	0.725648	1039	3
ZNHIT3	4	0.99776	0.99773	1	17884	0	0.01657	0.041863	0.725648	1040	3
CACYBP	4	0.79494	0.79539	1	13912	0	0.016634	0.042011	0.725648	1041	2
TRMT5	4	0.0052858	0.014209	0.820095	312	2	0.016685	0.042124	0.725648	1042	2
TSPEAR	4	0.0089713	0.023435	0.877171	475	3	0.01669	0.042136	0.725648	1043	1
GTF2I	4	0.90113	0.90113	1	15834	0	0.016701	0.042154	0.725648	1044	3
PRDX3	4	0.79067	0.79114	1	13836	0	0.016702	0.042157	0.725648	1045	2
RNMT	4	0.98957	0.98962	1	17612	0	0.016709	0.042177	0.725648	1046	3
SYT11	4	0.82845	0.82874	1	14485	0	0.016721	0.04221	0.725648	1047	3
MUC20	4	0.37786	0.3825	1	6683	1	0.016729	0.042231	0.725648	1048	3
POLR1A	4	0.94101	0.94098	1	16580	0	0.016733	0.042244	0.725648	1049	3
KIAA1430	4	0.75936	0.75965	1	13283	0	0.016735	0.042247	0.725648	1050	2
PPIL2	4	0.87117	0.87121	1	15304	0	0.016745	0.042273	0.725648	1051	3
CLASRP	4	0.89946	0.89947	1	15805	0	0.016745	0.042276	0.725648	1052	2
ORC6	4	0.94545	0.94543	1	16654	0	0.016776	0.042358	0.726008	1053	2
COMTD1	4	0.41841	0.42	1	7340	1	0.016785	0.042378	0.726008	1054	3
CACNA1H	4	0.18211	0.22367	1	3980	1	0.016857	0.042559	0.728337	1055	1
TRIM46	4	0.99582	0.99583	1	17804	0	0.016869	0.042594	0.728337	1056	3
CHCHD2	4	0.69614	0.69636	1	12147	0	0.016892	0.042653	0.728659	1057	2
C9orf40	4	0.85987	0.86009	1	15092	0	0.016912	0.042698	0.728738	1058	1
VPREB3	4	0.60861	0.60883	1	10569	0	0.016933	0.042746	0.728863	1059	3
ALDH18A1	4	0.9919	0.99192	1	17663	0	0.016957	0.04281	0.728866	1060	3
MEPE	4	0.23346	0.26227	1	4632	1	0.017001	0.042911	0.728866	1061	3
RFX7	4	0.6371	0.63731	1	11133	0	0.017017	0.04295	0.728866	1062	2
BCL2L12	4	0.99832	0.9983	1	17921	0	0.017025	0.042967	0.728866	1063	3
EFTUD2	4	0.99364	0.99363	1	17717	0	0.017029	0.042978	0.728866	1064	3
NDUFS6	4	0.74941	0.7499	1	13110	0	0.017033	0.042988	0.728866	1065	2
CRIP1	4	0.20353	0.23949	1	4246	1	0.017058	0.043049	0.729213	1066	2
CCL25	4	0.76477	0.76503	1	13375	0	0.017079	0.043099	0.729365	1067	1
NIPBL	4	0.99891	0.99889	1	17952	0	0.017106	0.043165	0.729804	1068	3
KLF4	4	0.98905	0.9891	1	17600	0	0.017134	0.043218	0.73001	1069	2
OXCT2	4	0.64537	0.64564	1	11270	0	0.017155	0.043269	0.730198	1070	3
FUOM	4	0.99589	0.9959	1	17806	0	0.01719	0.043357	0.731005	1071	2
KLB	4	0.98713	0.98724	1	17537	0	0.017219	0.043426	0.73136	1072	3
NCAN	4	0.95524	0.95521	1	16853	0	0.017245	0.043489	0.73136	1073	2
TPRKB	4	0.28646	0.30426	1	5322	1	0.017251	0.0435	0.73136	1074	2
DCTN6	4	0.98792	0.98798	1	17563	0	0.017329	0.04367	0.732687	1075	3
REEP4	4	0.9784	0.97841	1	17340	0	0.017333	0.043679	0.732687	1076	3
MPHOSPH9	4	0.948	0.94796	1	16707	0	0.017356	0.043733	0.732687	1077	1
CCDC148	4	0.99508	0.99508	1	17768	0	0.017368	0.043763	0.732687	1078	2
NUDT13	4	0.70084	0.7012	1	12235	0	0.017382	0.043793	0.732687	1079	3
SMARCA5	4	0.93805	0.93806	1	16533	0	0.01741	0.043861	0.732687	1080	2
FAM104A	4	0.2848	0.30289	1	5297	1	0.017412	0.043863	0.732687	1081	1
APOLD1	4	0.046111	0.082763	0.97604	1525	2	0.017468	0.043984	0.732854	1082	1
NDE1	4	0.87133	0.87138	1	15307	0	0.017517	0.044108	0.732854	1083	3
DNMT3L	4	0.1296	0.18546	1	3330	1	0.01752	0.044119	0.732854	1084	2
PTK2B	4	0.16519	0.21106	1	3785	1	0.017523	0.044123	0.732854	1085	2
ZNF285	4	0.75477	0.75513	1	13208	0	0.017545	0.044172	0.732854	1086	2
SLC22A18AS	4	0.989	0.98905	1	17599	0	0.017546	0.044173	0.732854	1087	3
FGF6	4	0.18085	0.22275	1	3964	1	0.017579	0.044251	0.732854	1088	2
POMT1	4	0.92076	0.92074	1	16221	0	0.017579	0.044253	0.732854	1089	2
MAN2C1	4	0.99792	0.99789	1	17892	0	0.017596	0.044297	0.732854	1090	3
KIAA0513	4	0.55962	0.55987	1	9768	0	0.017634	0.044387	0.732854	1091	1
ZACN	4	0.55873	0.55897	1	9751	0	0.017638	0.044394	0.732854	1092	2
QRICH1	4	0.45766	0.45783	1	7989	1	0.017653	0.044424	0.732854	1093	3
C4orf46	4	0.69676	0.69702	1	12157	0	0.017664	0.044442	0.732854	1094	2
PLAC9	4	0.99611	0.99611	1	17813	0	0.017678	0.04448	0.732854	1095	3
SLC29A4	4	0.44471	0.44505	1	7780	1	0.01769	0.044512	0.732854	1096	1
OSBPL11	4	0.98338	0.98352	1	17440	0	0.017694	0.044522	0.732854	1097	3
TIPIN	4	0.080577	0.13463	0.990566	2436	1	0.017719	0.044582	0.732867	1098	3
RNF185	4	0.9883	0.98837	1	17573	0	0.01774	0.044632	0.732867	1099	3
TAF5	4	0.82277	0.8231	1	14394	0	0.017745	0.044645	0.732867	1100	2
MOSPD3	4	0.71086	0.71126	1	12436	0	0.017831	0.04483	0.733827	1101	3
FCHSD1	4	0.22587	0.25638	1	4541	1	0.017839	0.044848	0.733827	1102	3
ZNF823	4	0.48569	0.4859	1	8465	0	0.017856	0.044887	0.733827	1103	3
TMEM144	4	0.75383	0.75421	1	13192	0	0.017864	0.044903	0.733827	1104	3
ENPP4	4	0.88524	0.88522	1	15543	0	0.017898	0.044982	0.733827	1105	3
TMEM151A	4	0.9986	0.99857	1	17933	0	0.01791	0.045014	0.733827	1106	3
HOXD11	4	0.22289	0.25414	1	4505	1	0.01791	0.045014	0.733827	1107	2
GSG1	4	0.99248	0.99249	1	17675	0	0.017935	0.045075	0.733827	1108	3
PHOX2A	4	0.9122	0.91218	1	16054	0	0.01796	0.045124	0.733827	1109	3
PRKAB2	4	0.52645	0.52674	1	9206	0	0.017967	0.045143	0.733827	1110	1
IGF2BP3	4	0.83747	0.83778	1	14675	0	0.01797	0.04515	0.733827	1111	2
BHLHA9	4	0.83444	0.83476	1	14623	0	0.018023	0.045279	0.734046	1112	3
RTEL1	4	0.43082	0.43168	1	7537	1	0.018023	0.045279	0.734046	1113	2
B3GNT9	4	0.97253	0.97266	1	17215	0	0.018027	0.045286	0.734046	1114	3
SLC44A3	4	0.3171	0.32952	1	5749	1	0.018078	0.045406	0.735242	1115	2
SNX17	4	0.99611	0.99612	1	17814	0	0.018094	0.045441	0.735242	1116	3
FUT6	4	0.99357	0.99356	1	17712	0	0.018144	0.045558	0.7363	1117	3
SUPT20H	4	0.76649	0.76678	1	13404	0	0.018158	0.045588	0.7363	1118	2
ZNF595	1	0.98179	0.98187	1	17400	0	0.018209	0.045692	0.737116	1119	1
TBC1D12	4	0.89219	0.89221	1	15663	0	0.018224	0.045729	0.737116	1120	3
KCNK7	4	0.85526	0.85549	1	15002	0	0.018245	0.045777	0.737116	1121	1
C17orf53	4	0.068526	0.11654	0.985888	2127	1	0.018253	0.045802	0.737116	1122	2
FBRS	4	0.87167	0.87173	1	15313	0	0.0183	0.045912	0.737716	1123	2
RNLS	4	0.85682	0.85706	1	15032	0	0.018304	0.045921	0.737716	1124	2
USP50	4	0.84528	0.84553	1	14821	0	0.018363	0.046051	0.738799	1125	3
OR4C46	4	0.36631	0.37217	1	6485	1	0.01838	0.046094	0.738799	1126	3
APOL2	4	0.16342	0.2098	1	3764	1	0.018391	0.046116	0.738799	1127	2
RAB21	4	0.78715	0.78755	1	13769	0	0.018411	0.046166	0.738799	1128	1
SPATA33	4	0.93736	0.9374	1	16519	0	0.018425	0.046193	0.738799	1129	2
GINS2	4	0.81788	0.81831	1	14314	0	0.018467	0.046292	0.739731	1130	2
MTPAP	4	0.75581	0.75617	1	13225	0	0.018522	0.046388	0.740609	1131	1
FAM120AOS	4	0.11243	0.17338	0.9986	3135	1	0.018578	0.046468	0.741232	1132	1
ZFYVE9	4	0.79342	0.79392	1	13882	0	0.018772	0.046762	0.745233	1133	2
GTPBP4	4	0.83961	0.83992	1	14715	0	0.018799	0.046801	0.745233	1134	1
FNDC8	4	0.94481	0.94479	1	16640	0	0.018855	0.046889	0.745575	1135	2
SRRM1	4	0.71683	0.71724	1	12557	0	0.018903	0.046969	0.745575	1136	2
GPR97	4	0.98028	0.98037	1	17379	0	0.018929	0.047004	0.745575	1137	2
C19orf45	4	0.19457	0.23292	1	4131	1	0.018938	0.047021	0.745575	1138	2
ZNF136	4	0.538	0.53818	1	9389	0	0.018947	0.047042	0.745575	1139	2
GLA	4	0.70933	0.70971	1	12408	0	0.018966	0.047071	0.745575	1140	1
MNT	4	0.51176	0.51211	1	8949	0	0.019077	0.047239	0.746459	1141	1
WNT8B	4	0.32556	0.3367	1	5872	1	0.019078	0.047242	0.746459	1142	2
STRA8	4	0.96278	0.96288	1	17010	0	0.019087	0.047251	0.746459	1143	2
CWF19L2	4	0.36214	0.36849	1	6423	1	0.019157	0.04737	0.747694	1144	2
H2AFY2	4	0.67253	0.67278	1	11729	0	0.019272	0.047554	0.749946	1145	2
TTC7A	4	0.75663	0.75698	1	13237	0	0.019299	0.047599	0.75	1146	1
IGHMBP2	4	0.99401	0.99402	1	17731	0	0.01941	0.047779	0.752169	1147	1
PDCL3	4	0.51002	0.51041	1	8913	0	0.01952	0.047927	0.753842	1148	2
SH3GLB1	4	0.59001	0.5902	1	10296	0	0.019576	0.048029	0.754386	1149	1
COPS5	4	0.11787	0.17711	1	3192	1	0.019608	0.048065	0.754386	1150	2
NOL11	4	0.93602	0.93607	1	16498	0	0.019631	0.048096	0.754386	1151	2
NLRP8	4	0.74659	0.74702	1	13053	0	0.019679	0.048157	0.754386	1152	2
PVRL2	4	0.29728	0.31314	1	5475	1	0.019687	0.04817	0.754386	1153	1
NKX6-3	4	0.89142	0.89147	1	15648	0	0.019742	0.048248	0.75495	1154	2
FAM149B1	4	0.69983	0.70015	1	12218	0	0.019813	0.048362	0.75495	1155	2
PLEKHG6	4	0.60861	0.60883	1	10583	0	0.019822	0.048373	0.75495	1156	2
HOXD12	4	0.88671	0.88665	1	15566	0	0.01984	0.048398	0.75495	1157	2
PALM	4	0.84503	0.84527	1	14814	0	0.019853	0.048415	0.75495	1158	1
ASB13	4	0.61999	0.6202	1	10840	0	0.019902	0.048499	0.755598	1159	2
OR1K1	4	0.1302	0.18588	1	3338	1	0.020019	0.04867	0.757618	1160	1
CHORDC1	4	0.89562	0.89559	1	15719	0	0.020075	0.048753	0.758253	1161	1
MMP25	4	0.16651	0.21206	1	3800	1	0.020199	0.048942	0.760438	1162	2
RPL35A	3	0.99301	0.99299	1	17695	0	0.020281	0.049058	0.760438	1163	2
RBM12	4	0.65721	0.65745	1	11480	0	0.020296	0.049072	0.760438	1164	1
RNF2	4	0.35711	0.36404	1	6336	1	0.020316	0.049095	0.760438	1165	2
PDSS1	4	0.78292	0.78337	1	13686	0	0.020352	0.049146	0.760438	1166	2
TRIP13	4	0.63157	0.63166	1	11048	0	0.020352	0.049146	0.760438	1167	2
CDK6	4	0.98791	0.98796	1	17559	0	0.020407	0.049219	0.760782	1168	2
RPS2	4	0.86624	0.86639	1	15200	0	0.020451	0.049286	0.760782	1169	2
LRRC8E	4	0.44293	0.44332	1	7749	1	0.020463	0.049306	0.760782	1170	1
RBMX	1	0.97951	0.97959	1	17364	0	0.020488	0.049337	0.760782	1171	1
PSMC2	4	0.73504	0.73551	1	12866	0	0.020569	0.049462	0.761503	1172	2
TOMM5	4	0.92762	0.92764	1	16350	0	0.020573	0.049468	0.761503	1173	2
CHTF8	4	0.67879	0.67905	1	11838	0	0.020629	0.049558	0.762237	1174	2
NMBR	4	0.83713	0.83741	1	14667	0	0.020697	0.049654	0.762767	1175	2
DPP7	4	0.89981	0.8998	1	15809	0	0.020733	0.049717	0.762767	1176	2
TMEM59L	4	0.88099	0.88107	1	15460	0	0.02074	0.049728	0.762767	1177	2
TIMM8B	4	0.62255	0.62279	1	10896	0	0.02077	0.049774	0.762767	1178	2
DNER	4	0.89871	0.89871	1	15788	0	0.020788	0.049804	0.762767	1179	2
CYP2F1	4	0.56056	0.56082	1	9787	0	0.020861	0.049914	0.763815	1180	2
IQCF5	4	0.79406	0.79454	1	13895	0	0.021016	0.050151	0.766317	1181	1
RBM15B	4	0.20854	0.24316	1	4322	1	0.021026	0.050163	0.766317	1182	2
OR52N4	4	0.58476	0.58499	1	10194	0	0.021072	0.050237	0.766808	1183	1
OR1A1	4	0.76091	0.7612	1	13301	0	0.021145	0.050347	0.767841	1184	2
NRP2	4	0.45445	0.45466	1	7934	1	0.021293	0.05058	0.770744	1185	1
MED11	4	0.88823	0.88819	1	15589	0	0.021348	0.050667	0.771205	1186	2
PNPLA6	4	0.81507	0.81553	1	14260	0	0.021366	0.050696	0.771205	1187	2
C20orf196	4	0.96106	0.96112	1	16975	0	0.021404	0.050754	0.771316	1188	1
MUSK	4	0.95754	0.95756	1	16902	0	0.021459	0.050831	0.771316	1189	2
VWA5B2	4	0.072487	0.12246	0.98629	2239	2	0.021459	0.050832	0.771316	1190	1
SURF2	4	0.8517	0.85193	1	14930	0	0.021515	0.050926	0.772098	1191	2
RAD17	4	0.086953	0.14409	0.990566	2620	1	0.021626	0.051086	0.773876	1192	2
TSTA3	4	0.38226	0.38645	1	6761	1	0.021719	0.051223	0.774672	1193	2
TSPYL1	4	0.39033	0.39381	1	6890	1	0.021737	0.051252	0.774672	1194	2
RPP25L	4	0.99704	0.99702	1	17850	0	0.021784	0.05134	0.774672	1195	2
LRRC4	4	0.91649	0.91649	1	16141	0	0.021791	0.05135	0.774672	1196	2
MNX1	4	0.92932	0.92935	1	16382	0	0.021793	0.051353	0.774672	1197	2
PWP2	4	0.036321	0.06763	0.97604	1237	1	0.021849	0.051439	0.775323	1198	2
USP7	4	0.86485	0.86501	1	15174	0	0.021952	0.051601	0.777112	1199	2
INTS8	4	0.48133	0.48151	1	8384	0	0.022013	0.051702	0.777991	1200	2
TIPARP	4	0.065695	0.11237	0.985888	2050	1	0.022168	0.051933	0.780494	1201	2
TAF5L	4	0.82329	0.82366	1	14404	0	0.022179	0.051955	0.780494	1202	2
SDHC	4	0.4911	0.49135	1	8554	0	0.022234	0.05205	0.780565	1203	2
FSCN2	4	0.94485	0.94483	1	16644	0	0.022243	0.052064	0.780565	1204	2
CERK	4	0.53749	0.53772	1	9381	0	0.022281	0.05212	0.780565	1205	2
A4GALT	4	0.98767	0.98775	1	17551	0	0.022289	0.052133	0.780565	1206	2
TADA2B	4	0.58003	0.58023	1	10109	0	0.022347	0.052222	0.780936	1207	2
RPL26L1	4	0.57856	0.57878	1	10089	0	0.022365	0.052244	0.780936	1208	2
MUC4	4	0.54915	0.54924	1	9571	0	0.0224	0.052301	0.780998	1209	1
ASF1B	4	0.91455	0.91453	1	16104	0	0.022455	0.052386	0.780998	1210	2
C19orf10	4	0.38426	0.38826	1	6794	1	0.022555	0.05254	0.780998	1211	2
GGNBP2	4	0.60861	0.60883	1	10609	0	0.022564	0.052554	0.780998	1212	2
TUBGCP4	4	0.78342	0.78387	1	13695	0	0.022566	0.05256	0.780998	1213	1
RRP1	4	0.99347	0.99345	1	17709	0	0.022583	0.052588	0.780998	1214	2
KIAA1919	4	0.58026	0.58047	1	10114	0	0.022621	0.052642	0.780998	1215	2
NADSYN1	4	0.3823	0.38649	1	6762	1	0.022621	0.052643	0.780998	1216	2
SCGB1D2	4	0.98003	0.98011	1	17372	0	0.02263	0.052659	0.780998	1217	2
TMEM243	4	0.71303	0.71346	1	12484	0	0.022659	0.052699	0.780998	1218	2
PSMD3	4	0.9884	0.98847	1	17577	0	0.022677	0.052728	0.780998	1219	2
ZC3H8	4	0.80072	0.80114	1	13998	0	0.022716	0.052786	0.780998	1220	2
PAPOLA	4	0.94841	0.94837	1	16713	0	0.022732	0.05281	0.780998	1221	2
C21orf58	4	0.13899	0.19217	1	3435	1	0.022898	0.05304	0.783746	1222	1
BCMO1	4	0.70525	0.70563	1	12309	0	0.022973	0.053148	0.7842	1223	2
ANGEL1	4	0.50266	0.50307	1	8777	0	0.023008	0.053199	0.7842	1224	1
UBL5	4	0.97673	0.97676	1	17297	0	0.023011	0.053203	0.7842	1225	2
CDK5R1	4	0.99153	0.99155	1	17651	0	0.023059	0.05328	0.7842	1226	2
NUMBL	4	0.40117	0.40382	1	7054	1	0.023064	0.053288	0.7842	1227	1
ATG14	4	0.31486	0.3276	1	5720	1	0.023116	0.053372	0.784253	1228	2
ZNF202	4	0.52561	0.52593	1	9195	0	0.023119	0.053378	0.784253	1229	1
LRCH1	4	0.32493	0.33614	1	5860	1	0.023174	0.05346	0.784682	1230	2
TRIM65	4	0.72197	0.72242	1	12646	0	0.023222	0.053524	0.784682	1231	2
C12orf10	4	0.87522	0.87527	1	15372	0	0.023231	0.053538	0.784682	1232	2
LETMD1	4	0.53812	0.53831	1	9391	0	0.02334	0.053705	0.786117	1233	1
PCSK9	4	0.93329	0.93336	1	16448	0	0.023414	0.053811	0.786117	1234	2
TXNRD1	4	0.018633	0.040148	0.951372	762	1	0.023451	0.053862	0.786117	1235	1
RPS18	2	0.97655	0.9766	1	17295	0	0.023455	0.05387	0.786117	1236	2
NT5C3B	4	0.82973	0.83005	1	14507	0	0.023462	0.053882	0.786117	1237	2
TAF9B	4	0.87654	0.87658	1	15397	0	0.023472	0.053897	0.786117	1238	2
C1QBP	4	0.84925	0.84953	1	14893	0	0.023506	0.053943	0.786162	1239	2
CSTF1	4	0.96837	0.96844	1	17123	0	0.023742	0.054306	0.790814	1240	2
SKP1	3	0.95618	0.95618	1	16872	0	0.023793	0.054383	0.791293	1241	2
C19orf70	4	0.85668	0.85692	1	15029	0	0.023838	0.054443	0.791525	1242	1
INTS6	4	0.0039048	0.010682	0.759394	254	1	0.023869	0.054496	0.791661	1243	2
MAVS	4	0.25953	0.28259	1	4965	1	0.023917	0.054574	0.792163	1244	2
STAT2	4	0.31388	0.32678	1	5710	1	0.024059	0.054793	0.794692	1245	1
LARP4	4	0.9158	0.9158	1	16127	0	0.024093	0.054847	0.794848	1246	2
RAB3GAP1	4	0.96823	0.9683	1	17119	0	0.024141	0.054923	0.795233	1247	2
TMEM128	4	0.82109	0.82147	1	14365	0	0.024169	0.054962	0.795233	1248	1
MTA2	4	0.75729	0.75761	1	13245	0	0.024249	0.055067	0.79611	1249	2
AQR	4	0.86081	0.86102	1	15113	0	0.02428	0.055127	0.79633	1250	2
RMDN3	4	0.58523	0.58545	1	10204	0	0.024335	0.055213	0.79633	1251	1
CHD1	4	0.82497	0.82535	1	14433	0	0.024337	0.055214	0.79633	1252	2
UBE2D3	2	0.3824	0.38659	1	6763	0	0.024423	0.05534	0.797397	1253	1
CRX	4	0.8695	0.86958	1	15263	0	0.024445	0.055377	0.797397	1254	1
OR51S1	4	0.95191	0.9519	1	16789	0	0.024553	0.055527	0.798923	1255	2
PFKFB3	4	0.57181	0.5721	1	9976	0	0.024611	0.055617	0.79958	1256	1
ACAD10	4	0.5088	0.5092	1	8886	0	0.024666	0.055701	0.800149	1257	1
CSNK1G2	4	0.94944	0.9494	1	16736	0	0.024721	0.055782	0.800686	1258	1
EMB	4	0.89543	0.8954	1	15716	0	0.02479	0.055886	0.801061	1259	2
GNA11	4	0.95929	0.95929	1	16934	0	0.024839	0.055953	0.801061	1260	2
TMEM180	4	0.98382	0.98398	1	17450	0	0.024859	0.055988	0.801061	1261	2
RFWD3	4	0.95653	0.95655	1	16880	0	0.024888	0.056036	0.801061	1262	2
SHFM1	4	0.97699	0.97703	1	17307	0	0.024898	0.056048	0.801061	1263	2
ANXA7	4	0.91731	0.91732	1	16152	0	0.024918	0.056076	0.801061	1264	2
FKBP1B	4	0.75447	0.75485	1	13203	0	0.024942	0.056119	0.801061	1265	2
ELP6	4	0.90136	0.90135	1	15841	0	0.025007	0.056209	0.80171	1266	2
IL27RA	4	0.75598	0.75634	1	13229	0	0.025067	0.056298	0.802344	1267	2
ACTR1A	4	0.7224	0.72288	1	12658	0	0.025108	0.056352	0.802476	1268	1
ZRSR2	3	0.88463	0.8846	1	15531	0	0.025293	0.056628	0.80523	1269	1
OR2H2	4	0.57091	0.57124	1	9965	0	0.025316	0.056673	0.80523	1270	2
CUTA	4	0.65998	0.66024	1	11531	0	0.025329	0.056693	0.80523	1271	1
FAM50A	4	0.93416	0.93426	1	16461	0	0.025384	0.056775	0.80523	1272	2
DCAF13	4	0.97908	0.97915	1	17356	0	0.025406	0.056806	0.80523	1273	2
RPL10A	3	0.012586	0.030673	0.918756	602	1	0.025418	0.056825	0.80523	1274	1
ARRDC1	4	0.95002	0.95001	1	16746	0	0.025439	0.056857	0.80523	1275	1
PRDM16	4	0.96492	0.96496	1	17056	0	0.025516	0.056975	0.806241	1276	2
DERL1	4	0.64366	0.64387	1	11237	0	0.025549	0.057018	0.806241	1277	2
OLFML3	4	0.99876	0.99874	1	17944	0	0.025636	0.057141	0.80632	1278	2
ORC1	4	0.032429	0.061691	0.97604	1126	1	0.02566	0.057183	0.80632	1279	1
AHCTF1	4	0.76127	0.76159	1	13307	0	0.025666	0.057188	0.80632	1280	2
EXOSC8	4	0.87428	0.87433	1	15357	0	0.025676	0.057202	0.80632	1281	2
NUDT4	4	0.87007	0.87013	1	15276	0	0.025706	0.057247	0.806332	1282	2
OSBP2	4	0.24208	0.26896	1	4748	1	0.025766	0.057342	0.806911	1283	2
CDK4	4	0.99458	0.99458	1	17745	0	0.025797	0.057378	0.806911	1284	2
CXXC11	4	0.90915	0.90911	1	15999	0	0.025867	0.057481	0.807103	1285	2
TP53I13	4	0.64454	0.64477	1	11256	0	0.025988	0.057658	0.807103	1286	2
METTL14	4	0.67128	0.67155	1	11708	0	0.025991	0.057659	0.807103	1287	1
FCRL5	4	0.89299	0.89302	1	15673	0	0.025998	0.057673	0.807103	1288	2
CTR9	4	0.98648	0.98658	1	17519	0	0.026038	0.057738	0.807103	1289	2
NOB1	4	0.66265	0.6629	1	11570	0	0.026046	0.057754	0.807103	1290	1
CPSF1	4	0.95927	0.95927	1	16933	0	0.026049	0.057757	0.807103	1291	2
INTS9	4	0.99469	0.99468	1	17751	0	0.026089	0.057824	0.807103	1292	2
CRNKL1	4	0.76915	0.76948	1	13455	0	0.026099	0.057833	0.807103	1293	2
PCMTD1	4	0.99444	0.99443	1	17741	0	0.026101	0.057839	0.807103	1294	2
KLC4	4	0.14441	0.19604	1	3508	1	0.026129	0.057884	0.807103	1295	2
BMPR1A	4	0.71245	0.71289	1	12470	0	0.026156	0.057928	0.807103	1296	1
CHTF18	4	0.95381	0.9538	1	16825	0	0.02619	0.057986	0.807179	1297	2
RASL11A	4	0.16484	0.21081	1	3779	1	0.026211	0.058023	0.807179	1298	2
RTN2	4	0.19686	0.23456	1	4164	1	0.026267	0.058111	0.807784	1299	2
RNF5	4	0.2481	0.27369	1	4830	1	0.026403	0.058316	0.80899	1300	2
CLCN6	4	0.29112	0.30807	1	5387	1	0.026413	0.058332	0.80899	1301	2
EMC9	4	0.085112	0.14133	0.990566	2572	1	0.026432	0.058358	0.80899	1302	1
SERTAD3	4	0.95136	0.95134	1	16775	0	0.026444	0.058377	0.80899	1303	2
KIAA1279	4	0.35868	0.36543	1	6365	1	0.026487	0.058444	0.809303	1304	1
WDR96	4	0.11915	0.17803	1	3205	1	0.026607	0.058621	0.810164	1305	2
HACE1	4	0.27087	0.29156	1	5126	1	0.026617	0.058637	0.810164	1306	2
DEFB118	4	0.91565	0.91564	1	16122	0	0.026653	0.058694	0.810164	1307	1
ZFP36L1	4	0.92437	0.92434	1	16285	0	0.026699	0.058759	0.810164	1308	2
CCDC40	4	0.12939	0.18531	1	3328	1	0.026708	0.058777	0.810164	1309	2
POU2F1	4	0.59603	0.59622	1	10404	0	0.02674	0.058822	0.810164	1310	2
RAC3	4	0.88686	0.8868	1	15567	0	0.02675	0.058833	0.810164	1311	2
CHUK	4	0.82005	0.82042	1	14352	0	0.02677	0.058866	0.810164	1312	2
GC	4	0.064518	0.11056	0.985888	2022	1	0.026818	0.05893	0.810437	1313	1
B3GALT4	4	0.76129	0.7616	1	13308	0	0.026873	0.059016	0.810854	1314	2
ACP2	4	0.35143	0.3591	1	6237	1	0.026903	0.059063	0.810854	1315	2
SPATA16	4	0.59776	0.59795	1	10433	0	0.026928	0.059095	0.810854	1316	1
SNRPD3	4	0.69796	0.69825	1	12181	0	0.027037	0.059267	0.811847	1317	2
CENPQ	4	0.015821	0.035746	0.932409	692	2	0.027039	0.059269	0.811847	1318	1
N6AMT2	4	0.61603	0.61624	1	10775	0	0.027068	0.05932	0.811847	1319	2
IL17C	4	0.97564	0.97571	1	17266	0	0.027088	0.059348	0.811847	1320	2
MAN2A1	4	0.33704	0.34648	1	6041	1	0.027243	0.059588	0.814401	1321	2
NFE2	4	0.55754	0.55779	1	9727	0	0.027263	0.059624	0.814401	1322	2
NAIP	4	0.82459	0.82496	1	14423	0	0.027314	0.059701	0.814405	1323	1
BAG2	4	0.902	0.902	1	15853	0	0.027325	0.059715	0.814405	1324	2
HAUS4	4	0.96256	0.96267	1	17005	0	0.027369	0.059784	0.814732	1325	2
C17orf64	4	0.0097265	0.025284	0.884805	516	1	0.027428	0.059871	0.815305	1326	2
LCMT2	4	0.13556	0.18973	1	3395	1	0.027535	0.060019	0.815581	1327	1
CD3EAP	4	0.79596	0.7964	1	13926	0	0.027542	0.060031	0.815581	1328	2
FTHL17	4	0.59557	0.59576	1	10395	0	0.02759	0.060101	0.815581	1329	1
INHBC	4	0.91559	0.91559	1	16120	0	0.027594	0.060108	0.815581	1330	2
WDR18	4	0.9706	0.97071	1	17167	0	0.027615	0.060142	0.815581	1331	2
SFT2D1	4	0.98837	0.98844	1	17575	0	0.027645	0.060182	0.815581	1332	1
ORC2	4	0.80535	0.80575	1	14077	0	0.027687	0.06025	0.815581	1333	2
NOTCH2NL	1	0.97231	0.97244	1	17207	0	0.02769	0.060253	0.815581	1334	1
ZNF830	4	0.99738	0.99736	1	17865	0	0.02775	0.06035	0.815736	1335	2
TUB	4	0.01952	0.041564	0.952851	787	1	0.027755	0.060358	0.815736	1336	2
PRRX2	4	0.31866	0.33083	1	5773	1	0.027781	0.0604	0.815736	1337	2
GAB3	4	0.49424	0.4945	1	8614	0	0.027865	0.060514	0.816665	1338	1
CELF2	4	0.71064	0.71103	1	12430	0	0.027968	0.060664	0.817218	1339	2
VSTM2L	4	0.77979	0.78017	1	13630	0	0.027975	0.060678	0.817218	1340	2
LRRN4CL	4	0.91109	0.91105	1	16037	0	0.02803	0.060767	0.817218	1341	1
PDCD11	4	0.97315	0.97326	1	17229	0	0.028031	0.060768	0.817218	1342	2
RARA	4	0.70613	0.70651	1	12331	0	0.028083	0.060849	0.817218	1343	2
SFR1	4	0.92809	0.92809	1	16358	0	0.028085	0.060854	0.817218	1344	2
RTFDC1	4	0.31583	0.32841	1	5731	1	0.028135	0.060912	0.817218	1345	2
SLC35D3	4	0.63266	0.63279	1	11071	0	0.02814	0.060917	0.817218	1346	1
COL6A3	4	0.45416	0.45439	1	7930	1	0.028196	0.060995	0.817662	1347	2
GIPC3	4	0.29282	0.30946	1	5412	1	0.028361	0.06122	0.819344	1348	1
MED13L	4	0.84794	0.84822	1	14863	0	0.028366	0.061226	0.819344	1349	2
AAR2	4	0.95526	0.95523	1	16855	0	0.028387	0.061257	0.819344	1350	2
GKN2	4	0.67289	0.67315	1	11737	0	0.028481	0.061394	0.820577	1351	2
CXorf56	4	0.75064	0.75111	1	13133	0	0.028565	0.061521	0.821661	1352	2
ZFAND5	4	0.90935	0.90933	1	16004	0	0.028639	0.061636	0.822342	1353	2
LTBP3	4	0.58167	0.58186	1	10142	0	0.02866	0.061663	0.822342	1354	2
LYPD3	4	0.94273	0.94268	1	16613	0	0.028856	0.061932	0.82502	1355	1
PRPF3	4	0.97734	0.97734	1	17317	0	0.028871	0.061955	0.82502	1356	2
NASP	4	0.97289	0.973	1	17222	0	0.028946	0.062055	0.82535	1357	2
MPPED2	4	0.89458	0.89458	1	15701	0	0.028956	0.062073	0.82535	1358	2
JMJD7	4	0.975	0.97509	1	17261	0	0.02902	0.06217	0.82535	1359	2
MARCKSL1	4	0.083216	0.13849	0.990566	2516	1	0.029021	0.062175	0.82535	1360	1
SEC61A2	4	0.87107	0.87113	1	15301	0	0.029041	0.062209	0.82535	1361	2
ATP2B4	4	0.76779	0.76808	1	13430	0	0.029168	0.062399	0.826624	1362	2
DKKL1	4	0.66409	0.66428	1	11590	0	0.029186	0.062423	0.826624	1363	1
GOLM1	4	0.80084	0.80124	1	14000	0	0.029232	0.062495	0.826624	1364	2
DEPDC4	4	0.10184	0.16596	0.990582	3025	1	0.029242	0.062506	0.826624	1365	1
TMEM235	4	0.15055	0.20046	1	3594	1	0.029285	0.062575	0.826624	1366	2
SMARCD3	4	0.99303	0.99302	1	17696	0	0.029297	0.062595	0.826624	1367	2
DDX47	4	0.07252	0.12251	0.98629	2241	1	0.029328	0.062633	0.826624	1368	2
PRR19	4	0.88954	0.88959	1	15614	0	0.029352	0.062671	0.826624	1369	2
EEF1G	4	0.056615	0.098584	0.976578	1822	2	0.029407	0.062756	0.827148	1370	1
CNOT7	4	0.38108	0.38541	1	6740	1	0.029456	0.062821	0.827397	1371	2
C6orf1	4	0.35188	0.35948	1	6245	1	0.029517	0.062902	0.827862	1372	1
CASQ2	4	0.34736	0.35552	1	6183	1	0.029572	0.062987	0.828377	1373	1
A1CF	4	0.89504	0.89501	1	15709	0	0.029627	0.063071	0.828869	1374	2
PPIF	4	0.68699	0.68723	1	11976	0	0.029755	0.063249	0.830607	1375	2
MVK	4	0.11772	0.177	1	3191	1	0.029902	0.063473	0.832815	1376	2
SOAT2	4	0.35646	0.36351	1	6325	1	0.029957	0.06355	0.832815	1377	1
GJB2	4	0.13066	0.18621	1	3343	1	0.029959	0.063555	0.832815	1378	2
AQP1	4	0.2364	0.26451	1	4676	1	0.030002	0.063615	0.832986	1379	2
TRAPPC1	4	0.25719	0.28074	1	4938	1	0.030035	0.063674	0.833066	1380	2
SPC25	4	0.76519	0.76544	1	13378	0	0.030088	0.063758	0.833066	1381	2
LYNX1	4	0.77779	0.77816	1	13604	0	0.030099	0.063772	0.833066	1382	2
BLK	4	0.87983	0.87987	1	15440	0	0.030122	0.063807	0.833066	1383	1
ISCU	4	0.85837	0.85858	1	15067	0	0.030153	0.06386	0.833066	1384	2
WFIKKN2	4	0.67984	0.68014	1	11857	0	0.030177	0.063897	0.833066	1385	1
PAIP2	4	0.35448	0.36174	1	6289	1	0.030232	0.06397	0.833408	1386	2
PSMB3	4	0.86785	0.86801	1	15238	0	0.030261	0.064019	0.83345	1387	2
RASL10A	4	0.8874	0.88735	1	15577	0	0.030347	0.064154	0.834597	1388	2
ECHS1	4	0.19968	0.23664	1	4194	1	0.030397	0.064226	0.834944	1389	2
PCDHGB1	4	0.27318	0.29342	1	5163	1	0.030452	0.064308	0.835398	1390	1
KSR1	4	0.75789	0.75821	1	13258	0	0.030507	0.064399	0.835979	1391	1
GDAP2	4	0.67282	0.67308	1	11735	0	0.030561	0.064489	0.836545	1392	1
ODF3B	4	0.25498	0.279	1	4908	1	0.030671	0.064663	0.837386	1393	1
LSM12	4	0.90786	0.90778	1	15972	0	0.030673	0.064667	0.837386	1394	2
MYADM	4	0.98932	0.98937	1	17607	0	0.030726	0.064742	0.837386	1395	2
NANOS2	4	0.88948	0.88953	1	15612	0	0.03077	0.06482	0.837386	1396	2
VPS52	4	0.80828	0.80868	1	14132	0	0.030781	0.06483	0.837386	1397	1
PAN2	4	0.35739	0.36428	1	6341	1	0.030836	0.064933	0.837386	1398	1
FAM175B	4	0.77668	0.77706	1	13583	0	0.030857	0.064971	0.837386	1399	2
DNAJA1	4	0.86159	0.86177	1	15123	0	0.030868	0.06499	0.837386	1400	2
DHRS11	4	0.53249	0.53276	1	9304	0	0.03089	0.065017	0.837386	1401	2
RASSF1	4	0.44119	0.44168	1	7716	1	0.030891	0.065017	0.837386	1402	1
MUC2	4	0.5184	0.51877	1	9061	0	0.031111	0.065369	0.84132	1403	1
HIST1H2AB	3	0.63681	0.63702	1	11127	0	0.031172	0.065465	0.841616	1404	1
SEC63	4	0.91539	0.91537	1	16116	0	0.031185	0.065485	0.841616	1405	2
HABP4	4	0.82679	0.82715	1	14460	0	0.031229	0.065543	0.841757	1406	2
HMGXB4	4	0.74959	0.75009	1	13113	0	0.031305	0.065645	0.842467	1407	2
ARMC9	4	0.99064	0.99068	1	17632	0	0.031349	0.065709	0.842692	1408	2
C10orf105	4	0.90121	0.90121	1	15837	0	0.031448	0.065857	0.843786	1409	2
VWF	4	0.56277	0.56307	1	9828	0	0.031496	0.065927	0.843786	1410	1
GNB3	4	0.17009	0.21473	1	3845	1	0.031525	0.065966	0.843786	1411	2
LMNA	4	0.19868	0.23591	1	4183	1	0.031536	0.065981	0.843786	1412	2
GLIS3	4	0.29715	0.31302	1	5474	1	0.031624	0.066111	0.844727	1413	2
SKA1	4	0.90711	0.90699	1	15954	0	0.03166	0.066164	0.844727	1414	2
ZNF229	4	0.33832	0.34759	1	6062	1	0.03169	0.066203	0.844727	1415	2
DUT	4	0.75871	0.759	1	13269	0	0.031715	0.066242	0.844727	1416	2
USP8	4	0.093609	0.15381	0.990566	2788	1	0.031823	0.066405	0.84543	1417	2
ADI1	4	0.80154	0.80196	1	14011	0	0.031825	0.066407	0.84543	1418	2
B3GALT5	4	0.9871	0.98721	1	17536	0	0.031856	0.066452	0.84543	1419	2
PRM1	4	0.11793	0.17714	1	3193	1	0.03188	0.066484	0.84543	1420	1
FAM57B	4	0.6192	0.61943	1	10826	0	0.03199	0.066646	0.845845	1421	1
TARSL2	4	0.38441	0.3884	1	6797	1	0.031999	0.066667	0.845845	1422	2
HSD11B1L	4	0.96191	0.96197	1	16990	0	0.032022	0.066697	0.845845	1423	2
PTRH2	4	0.83855	0.83887	1	14699	0	0.032045	0.066732	0.845845	1424	1
LLPH	3	0.93258	0.93263	1	16439	0	0.032081	0.066784	0.845845	1425	2
PPP1R26	4	0.40499	0.40735	1	7120	1	0.0321	0.066815	0.845845	1426	1
EIF1AD	4	0.9421	0.94204	1	16600	0	0.032155	0.066892	0.845845	1427	2
CDC27	4	0.099813	0.16299	0.990566	2963	1	0.032155	0.066892	0.845845	1428	2
SNX21	4	0.93028	0.93034	1	16400	0	0.03221	0.066976	0.84632	1429	1
F10	4	0.31748	0.32984	1	5755	1	0.032264	0.067042	0.846552	1430	1
CSRNP2	4	0.85436	0.85455	1	14981	0	0.032429	0.067275	0.848605	1431	2
HRSP12	4	0.87496	0.87503	1	15367	0	0.032444	0.067298	0.848605	1432	2
WBP1L	4	0.98358	0.98373	1	17446	0	0.032566	0.06747	0.850183	1433	2
ZPBP	4	0.30634	0.32054	1	5608	1	0.032649	0.067582	0.850958	1434	1
TENC1	4	0.97363	0.97371	1	17240	0	0.0327	0.067656	0.850958	1435	2
CEBPA	4	0.16862	0.21361	1	3828	1	0.032711	0.067673	0.850958	1436	2
TAF4	4	0.97683	0.97686	1	17302	0	0.032758	0.067738	0.850979	1437	1
HIC2	4	0.89222	0.89224	1	15664	0	0.032778	0.067769	0.850979	1438	2
NOL10	4	0.58642	0.58665	1	10226	0	0.032868	0.067896	0.851984	1439	2
PBDC1	4	0.80948	0.8099	1	14153	0	0.032923	0.067981	0.852458	1440	2
ZNF346	4	0.73492	0.73537	1	12865	0	0.03298	0.068059	0.852842	1441	2
RHOT2	4	0.37592	0.38076	1	6649	1	0.033033	0.068137	0.853219	1442	1
PGRMC1	4	0.90791	0.90782	1	15975	0	0.033088	0.068201	0.853437	1443	1
NXF1	4	0.66622	0.66645	1	11622	0	0.033143	0.068289	0.853943	1444	2
CASP8	4	0.046351	0.083137	0.97604	1534	1	0.033197	0.06837	0.85436	1445	1
FZD8	4	0.85601	0.85625	1	15020	0	0.033317	0.068552	0.856049	1446	2
CRIP2	4	0.94458	0.94456	1	16636	0	0.033407	0.068682	0.856671	1447	2
MS4A10	4	0.059919	0.10365	0.978661	1905	2	0.033417	0.068701	0.856671	1448	1
PRR12	4	0.89529	0.89527	1	15715	0	0.033441	0.068744	0.856671	1449	2
MBP	4	0.92376	0.92375	1	16276	0	0.033527	0.068872	0.857668	1450	1
PSMD4	4	0.98806	0.98812	1	17568	0	0.033636	0.06903	0.859049	1451	2
CARS2	4	0.68121	0.68145	1	11877	0	0.033691	0.069103	0.859358	1452	2
AGPAT6	4	0.63314	0.63331	1	11080	0	0.033735	0.069162	0.859509	1453	2
TAF10	4	0.82051	0.82087	1	14357	0	0.033792	0.069252	0.860028	1454	2
GALNT5	4	0.95989	0.95991	1	16949	0	0.033826	0.069302	0.860056	1455	2
TMEM39B	4	0.90048	0.90044	1	15823	0	0.03391	0.069432	0.860827	1456	1
IKZF4	4	0.27936	0.29842	1	5237	1	0.033962	0.069509	0.860827	1457	2
KCNK18	4	0.54909	0.54919	1	9570	0	0.033974	0.069527	0.860827	1458	2
GLRX5	4	0.52519	0.52551	1	9185	0	0.034008	0.069584	0.860827	1459	2
PTGDR	4	0.89987	0.89987	1	15810	0	0.03402	0.069602	0.860827	1460	2
NAA20	4	0.94857	0.94854	1	16721	0	0.034075	0.069673	0.861112	1461	2
CNBD1	4	0.77488	0.77529	1	13551	0	0.03413	0.069748	0.861444	1462	1
MAGEA8	4	0.12787	0.18423	1	3308	1	0.034185	0.069824	0.861796	1463	1
UVRAG	4	0.45982	0.46001	1	8021	1	0.034239	0.069904	0.862176	1464	1
DMP1	4	0.92601	0.92599	1	16320	0	0.034294	0.069989	0.862176	1465	1
TGFBRAP1	4	0.92429	0.92426	1	16283	0	0.034327	0.070036	0.862176	1466	2
PGPEP1	4	0.51379	0.51417	1	8979	0	0.034349	0.070067	0.862176	1467	1
CSNK2A1	3	0.39576	0.39876	1	6967	0	0.034398	0.070132	0.862176	1468	2
CDK5RAP2	4	0.95309	0.95308	1	16805	0	0.034459	0.070231	0.862176	1469	1
ACADM	4	0.68314	0.68342	1	11911	0	0.034475	0.070255	0.862176	1470	2
TAF1D	4	0.93237	0.93242	1	16433	0	0.034487	0.070274	0.862176	1471	2
NFU1	4	0.35041	0.3582	1	6224	1	0.034513	0.070321	0.862176	1472	1
SF3B5	4	0.99556	0.99557	1	17788	0	0.034521	0.070332	0.862176	1473	2
FGF21	4	0.49106	0.49131	1	8553	0	0.034568	0.070396	0.862377	1474	1
TRAIP	4	0.99531	0.99531	1	17780	0	0.034733	0.070611	0.864369	1475	2
BRMS1	4	0.60861	0.60883	1	10706	0	0.034785	0.070687	0.864369	1476	2
ERH	4	0.84372	0.84402	1	14792	0	0.034842	0.070772	0.864369	1477	2
CIB3	4	0.56552	0.56577	1	9873	0	0.034842	0.070772	0.864369	1478	1
SLC35A1	4	0.94852	0.94849	1	16719	0	0.034888	0.070849	0.864369	1479	2
C14orf80	4	0.59734	0.59752	1	10426	0	0.034897	0.070861	0.864369	1480	2
RHOD	4	0.97727	0.97728	1	17313	0	0.034934	0.070917	0.864369	1481	2
RAD50	4	0.052374	0.092196	0.97604	1693	2	0.034952	0.070942	0.864369	1482	1
PIH1D2	4	0.25561	0.27951	1	4916	1	0.035171	0.071263	0.867577	1483	1
PROSER1	4	0.96234	0.96244	1	17000	0	0.035222	0.071344	0.867577	1484	2
AKR7A2	4	0.046459	0.083301	0.97604	1536	1	0.035226	0.071349	0.867577	1485	2
MCM3	4	0.99837	0.99835	1	17924	0	0.035257	0.071398	0.867586	1486	2
ST8SIA3	4	0.97838	0.97839	1	17339	0	0.035303	0.071472	0.867901	1487	2
CAP1	4	0.097076	0.15891	0.990566	2885	2	0.035453	0.071706	0.870153	1488	2
MZT1	2	0.93243	0.93248	1	16435	0	0.035589	0.071895	0.871862	1489	1
IL6	4	0.38504	0.38896	1	6802	1	0.035664	0.072014	0.871967	1490	1
FKBP9	4	0.90986	0.90983	1	16015	0	0.035673	0.072027	0.871967	1491	2
POLR1C	4	0.95214	0.95213	1	16793	0	0.035718	0.072095	0.871967	1492	1
PROB1	4	0.6975	0.69775	1	12173	0	0.03572	0.072097	0.871967	1493	2
C11orf87	4	0.68432	0.68455	1	11929	0	0.035773	0.072168	0.872251	1494	2
DYNC1I1	4	0.061445	0.10596	0.981799	1947	2	0.035825	0.072242	0.872562	1495	2
EFTUD1	4	0.96367	0.96373	1	17026	0	0.035871	0.072319	0.872899	1496	2
ZFP41	4	0.80958	0.80999	1	14156	0	0.035992	0.072489	0.873947	1497	1
ETS1	4	0.77774	0.77811	1	13602	0	0.035999	0.072502	0.873947	1498	2
GJA8	4	0.68836	0.6886	1	12008	0	0.036047	0.072577	0.874269	1499	1
RP11-89N17.1	4	0.66399	0.66419	1	11589	0	0.036102	0.072656	0.874578	1500	1
PAQR6	4	0.9838	0.98394	1	17449	0	0.036156	0.072719	0.874578	1501	2
SCAND1	4	0.59731	0.59749	1	10425	0	0.036198	0.072782	0.874578	1502	2
PDCD5	4	0.92805	0.92806	1	16356	0	0.036211	0.072797	0.874578	1503	1
SLC50A1	4	0.87577	0.87581	1	15384	0	0.036256	0.072861	0.874626	1504	2
CNTNAP5	4	0.50873	0.50912	1	8883	0	0.036279	0.072898	0.874626	1505	2
AGO2	4	0.35706	0.36401	1	6335	1	0.03635	0.073025	0.874777	1506	2
SAP30BP	4	0.60861	0.60883	1	10605	0	0.036361	0.073042	0.874777	1507	2
VIMP	4	0.20859	0.2432	1	4323	1	0.036375	0.073056	0.874777	1508	1
CASP12	4	0.36282	0.36908	1	6435	1	0.036467	0.073197	0.875644	1509	2
CSNK1D	4	0.61688	0.6171	1	10788	0	0.036485	0.073225	0.875644	1510	1
UCP2	4	0.57082	0.57114	1	9963	0	0.036539	0.073305	0.876021	1511	1
SRP9	4	0.80293	0.80332	1	14035	0	0.036596	0.07339	0.876457	1512	2
PRTFDC1	4	0.42568	0.42685	1	7454	1	0.036649	0.073457	0.876676	1513	1
BCR	4	0.51199	0.51234	1	8951	0	0.036813	0.073704	0.879022	1514	1
EXOSC6	4	0.99232	0.99232	1	17672	0	0.036843	0.073751	0.879022	1515	2
GLOD4	4	0.96424	0.96428	1	17038	0	0.037008	0.073983	0.881048	1516	2
ALKBH3	4	0.89928	0.89928	1	15800	0	0.037032	0.074018	0.881048	1517	1
C8orf76	4	0.94758	0.94754	1	16702	0	0.037087	0.0741	0.881133	1518	2
TRIO	4	0.98795	0.98801	1	17565	0	0.037141	0.074192	0.881133	1519	1
DAXX	4	0.62479	0.62493	1	10929	0	0.037196	0.074267	0.881133	1520	1
VEGFB	4	0.84497	0.84522	1	14812	0	0.037251	0.074358	0.881133	1521	2
MC1R	4	0.89466	0.89466	1	15703	0	0.037256	0.074364	0.881133	1522	2
CHCHD3	4	0.80213	0.80254	1	14018	0	0.037305	0.074443	0.881133	1523	2
UBASH3A	4	0.76564	0.76591	1	13389	0	0.037315	0.074462	0.881133	1524	2
ZNF34	4	0.18201	0.22359	1	3979	1	0.03736	0.074527	0.881133	1525	2
SNAPC3	4	0.99737	0.99735	1	17864	0	0.037398	0.074581	0.881133	1526	2
JAK3	4	0.73866	0.73911	1	12923	0	0.037415	0.074603	0.881133	1527	1
PTK6	4	0.29792	0.31365	1	5484	1	0.037445	0.074648	0.881133	1528	2
TFCP2	4	0.65714	0.65737	1	11478	0	0.037469	0.074692	0.881133	1529	1
ZKSCAN8	4	0.28729	0.30492	1	5339	1	0.037504	0.074739	0.881133	1530	2
GPR112	4	0.78136	0.78177	1	13655	0	0.037524	0.074768	0.881133	1531	1
CGNL1	4	0.97928	0.97935	1	17359	0	0.037564	0.074829	0.881133	1532	2
ZNF532	4	0.23152	0.26075	1	4611	1	0.037576	0.074851	0.881133	1533	2
LTB4R2	4	0.66432	0.66452	1	11594	0	0.037579	0.074855	0.881133	1534	2
MYO7B	4	0.68765	0.68788	1	11992	0	0.037623	0.074911	0.881217	1535	2
CMAS	4	0.69919	0.69947	1	12206	0	0.037671	0.074981	0.881469	1536	2
SDE2	4	0.577	0.57726	1	10060	0	0.037797	0.075169	0.88231	1537	2
E2F4	4	0.58659	0.58683	1	10231	0	0.037802	0.075176	0.88231	1538	2
NQO1	4	0.81359	0.81405	1	14233	0	0.037849	0.075245	0.88231	1539	2
TMEM230	4	0.72218	0.72265	1	12651	0	0.037852	0.075248	0.88231	1540	1
SLC22A31	4	0.99391	0.99391	1	17726	0	0.037961	0.075406	0.883581	1541	2
PTPRZ1	4	0.15005	0.2001	1	3589	1	0.038016	0.075502	0.883944	1542	1
KDELR3	4	0.30133	0.31643	1	5538	1	0.03804	0.075534	0.883944	1543	2
YIF1A	4	0.20006	0.23691	1	4200	1	0.038235	0.075811	0.886604	1544	1
SNRPB2	4	0.63186	0.63197	1	11053	0	0.038303	0.07592	0.887311	1545	2
DLG5	4	0.98629	0.98641	1	17513	0	0.038344	0.075973	0.887346	1546	2
CD37	4	0.81013	0.81055	1	14168	0	0.038399	0.076047	0.887487	1547	1
ZKSCAN4	4	0.80054	0.80095	1	13993	0	0.038435	0.076105	0.887487	1548	2
RPS9	4	0.60861	0.60883	1	10673	0	0.038453	0.076132	0.887487	1549	2
CCNG1	4	0.99324	0.99323	1	17705	0	0.038672	0.076438	0.889658	1550	2
C10orf62	4	0.72405	0.72451	1	12681	0	0.038687	0.076465	0.889658	1551	2
DNAJC17	4	0.93086	0.93094	1	16409	0	0.038711	0.076488	0.889658	1552	2
PKN3	4	0.013408	0.031999	0.922181	626	1	0.038726	0.076515	0.889658	1553	1
KRTAP5-2	2	0.85287	0.85308	1	14953	0	0.038819	0.076656	0.890119	1554	1
AIFM2	4	0.34396	0.35256	1	6132	1	0.038843	0.076691	0.890119	1555	2
NAMPT	4	0.96969	0.96978	1	17154	0	0.038867	0.076723	0.890119	1556	2
CDC40	4	0.024777	0.049854	0.969518	924	1	0.03889	0.076752	0.890119	1557	1
RBKS	4	0.80032	0.80074	1	13990	0	0.038964	0.076863	0.890832	1558	2
THAP7	4	0.060605	0.10469	0.978661	1930	1	0.03906	0.07702	0.892077	1559	2
RNF126	4	0.25787	0.28127	1	4944	1	0.039163	0.077158	0.892621	1560	1
DAZAP2	4	0.80681	0.80723	1	14111	0	0.039169	0.077166	0.892621	1561	2
NAA40	4	0.97213	0.97223	1	17203	0	0.039242	0.077266	0.893209	1562	2
SLC30A8	4	0.93587	0.93594	1	16493	0	0.039327	0.077401	0.893414	1563	1
COPRS	4	0.54161	0.54179	1	9439	0	0.039339	0.077422	0.893414	1564	2
ITGA1	4	0.79714	0.79759	1	13945	0	0.039382	0.077485	0.893414	1565	1
MFSD3	4	0.73095	0.73136	1	12796	0	0.039423	0.077543	0.893414	1566	2
ACAA1	4	0.10142	0.16536	0.990566	3011	1	0.039436	0.07756	0.893414	1567	1
INTS1	4	0.66829	0.66852	1	11665	0	0.039472	0.077606	0.893414	1568	2
EFR3A	4	0.69195	0.69216	1	12065	0	0.039491	0.07763	0.893414	1569	1
KCNG2	4	0.99246	0.99247	1	17674	0	0.0396	0.077787	0.893569	1570	1
MRFAP1	4	0.86085	0.86105	1	15115	0	0.039605	0.077792	0.893569	1571	2
DAP3	4	0.72164	0.72211	1	12638	0	0.039642	0.077846	0.893569	1572	2
ZNF586	4	0.75126	0.75173	1	13148	0	0.039655	0.077862	0.893569	1573	1
RARG	4	0.78333	0.78377	1	13693	0	0.039678	0.077894	0.893569	1574	2
DDX11	4	0.81534	0.81581	1	14265	0	0.039727	0.07797	0.893569	1575	2
ZCRB1	4	0.95742	0.95742	1	16897	0	0.039776	0.078049	0.893569	1576	2
TMC3	4	0.24482	0.27111	1	4785	1	0.039788	0.078064	0.893569	1577	2
IL10	4	0.31354	0.3265	1	5707	1	0.039818	0.078112	0.893569	1578	1
DENND6B	4	0.33811	0.3474	1	6058	1	0.039837	0.078138	0.893569	1579	2
SSBP4	4	0.92835	0.92835	1	16367	0	0.03991	0.078243	0.8942	1580	2
CHRM5	4	0.9777	0.97771	1	17327	0	0.040007	0.078376	0.89498	1581	2
SNX22	4	0.97259	0.97271	1	17218	0	0.040142	0.078592	0.89498	1582	2
API5	4	0.96949	0.96958	1	17148	0	0.040146	0.078601	0.89498	1583	1
AKR1A1	4	0.32907	0.33963	1	5929	1	0.040166	0.078629	0.89498	1584	2
RPRD1B	4	0.91953	0.91949	1	16193	0	0.040178	0.078646	0.89498	1585	2
VWCE	4	0.96474	0.96479	1	17053	0	0.0402	0.078679	0.89498	1586	1
HCFC1	4	0.33298	0.34297	1	5985	1	0.040227	0.078713	0.89498	1587	2
BCAM	4	0.99686	0.99686	1	17840	0	0.040252	0.078749	0.89498	1588	2
DLGAP5	4	0.53894	0.53911	1	9404	0	0.040255	0.078757	0.89498	1589	1
YTHDC2	4	0.67703	0.67726	1	11805	0	0.040301	0.078818	0.895102	1590	2
IL15	1	0.95961	0.9596	1	16941	0	0.040392	0.078951	0.895154	1591	1
ZNF584	4	0.9768	0.97684	1	17299	0	0.040398	0.078958	0.895154	1592	2
KPRP	4	0.56669	0.56693	1	9897	0	0.040419	0.078989	0.895154	1593	1
PCMTD2	4	0.022566	0.046403	0.969518	854	1	0.040509	0.07913	0.895154	1594	2
ASS1	4	0.58237	0.58256	1	10152	0	0.040528	0.079159	0.895154	1595	1
C20orf112	4	0.43296	0.43369	1	7575	1	0.04057	0.079218	0.895154	1596	2
SEC11A	4	0.055532	0.096973	0.97604	1792	2	0.040582	0.079237	0.895154	1597	1
GTF2H1	4	0.99506	0.99506	1	17766	0	0.040595	0.079249	0.895154	1598	2
CTDNEP1	4	0.98197	0.98204	1	17406	0	0.040607	0.079269	0.895154	1599	2
NXPH4	4	0.812	0.81244	1	14200	0	0.040691	0.079408	0.895848	1600	2
MATK	4	0.97307	0.97317	1	17227	0	0.040705	0.079429	0.895848	1601	2
DCPS	4	0.081264	0.13565	0.990566	2456	1	0.040746	0.079487	0.895944	1602	1
NOL3	4	0.70543	0.70581	1	12313	0	0.040791	0.079553	0.896126	1603	2
PALM3	4	0.43615	0.43673	1	7633	1	0.040865	0.079663	0.896802	1604	2
FAM222B	4	0.57826	0.57849	1	10081	0	0.040909	0.079721	0.896897	1605	1
ZDHHC5	4	0.88072	0.88079	1	15458	0	0.040976	0.079825	0.897317	1606	2
FAM3C	4	0.18346	0.22469	1	3998	1	0.041018	0.079887	0.897317	1607	1
FBXO40	4	0.84279	0.84306	1	14778	0	0.041073	0.079971	0.897317	1608	1
PPP1R18	4	0.98796	0.98802	1	17566	0	0.041124	0.080043	0.897317	1609	2
ZNF337	4	0.10085	0.1645	0.990566	2993	1	0.041127	0.080048	0.897317	1610	1
CHEK1	4	0.72151	0.72197	1	12633	0	0.041149	0.080073	0.897317	1611	2
INO80	4	0.71342	0.71387	1	12491	0	0.041198	0.080139	0.897317	1612	2
MRPL43	4	0.73598	0.73641	1	12881	0	0.041237	0.0802	0.897317	1613	1
FAM151B	4	0.13142	0.18675	1	3350	1	0.04126	0.080235	0.897317	1614	2
CDK3	4	0.95172	0.95171	1	16783	0	0.041291	0.080278	0.897317	1615	2
TYW1	4	0.27016	0.29101	1	5116	1	0.041309	0.080305	0.897317	1616	2
DMRTC2	4	0.24359	0.27015	1	4767	1	0.0414	0.080442	0.898299	1617	1
STUB1	4	0.91375	0.91374	1	16085	0	0.041455	0.080523	0.898333	1618	1
ZMAT5	4	0.82687	0.82722	1	14462	0	0.04147	0.080545	0.898333	1619	2
UBE4B	4	0.92533	0.92531	1	16306	0	0.041532	0.08064	0.898582	1620	2
CNPPD1	4	0.25318	0.2776	1	4896	1	0.041618	0.080758	0.898582	1621	1
C5orf52	4	0.42731	0.42836	1	7479	1	0.041673	0.080856	0.898582	1622	2
SPC24	4	0.10754	0.16998	0.993487	3088	1	0.041727	0.080938	0.898582	1623	1
SNX19	4	0.58155	0.58175	1	10138	0	0.041781	0.081011	0.898582	1624	2
SS18	4	0.36798	0.37367	1	6506	1	0.041782	0.081013	0.898582	1625	1
EFNA3	4	0.28287	0.3013	1	5277	1	0.041836	0.081089	0.898582	1626	1
C20orf62	4	0.7203	0.72073	1	12617	0	0.041891	0.081169	0.898582	1627	2
SMS	4	0.71424	0.71468	1	12503	0	0.041942	0.081242	0.898582	1628	2
CHRNA10	4	0.084796	0.14085	0.990566	2563	1	0.041945	0.081246	0.898582	1629	2
KIAA1549	4	0.12619	0.18305	1	3289	1	0.04198	0.081296	0.898582	1630	2
MTRF1	4	0.97734	0.97735	1	17318	0	0.042	0.081327	0.898582	1631	2
RPRD2	4	0.93683	0.93689	1	16512	0	0.04203	0.081374	0.898582	1632	2
FAM149A	4	0.89625	0.89623	1	15734	0	0.042054	0.081401	0.898582	1633	2
NUP98	4	0.90861	0.90856	1	15983	0	0.042142	0.08153	0.898582	1634	2
TAS2R38	4	0.71656	0.71698	1	12553	0	0.042163	0.081558	0.898582	1635	1
CPSF2	4	0.38018	0.38459	1	6721	1	0.042192	0.081596	0.898582	1636	2
HNRNPH3	4	0.95969	0.9597	1	16944	0	0.042217	0.081633	0.898582	1637	2
CDCA4	4	0.23993	0.2673	1	4720	1	0.042217	0.081635	0.898582	1638	1
REV3L	4	0.95183	0.95182	1	16786	0	0.042229	0.081653	0.898582	1639	2
EP400NL	4	0.50313	0.50356	1	8784	0	0.042254	0.081684	0.898582	1640	2
C19orf55	4	0.8876	0.88755	1	15580	0	0.042272	0.081707	0.898582	1641	2
ZMYND8	4	0.086879	0.14398	0.990566	2618	2	0.042329	0.081786	0.898582	1642	2
WDR75	4	0.8719	0.87194	1	15317	0	0.042367	0.081842	0.898582	1643	2
RRAD	4	0.87549	0.87555	1	15378	0	0.042404	0.081902	0.898582	1644	2
SAPCD2	4	0.19294	0.23169	1	4108	1	0.042435	0.08195	0.898582	1645	1
UBL7	4	0.84192	0.8422	1	14763	0	0.04249	0.082024	0.898582	1646	1
EXOSC10	4	0.35981	0.36646	1	6382	1	0.042517	0.08207	0.898582	1647	2
MED15	4	0.3613	0.36774	1	6409	1	0.042529	0.082085	0.898582	1648	2
STK40	4	0.73456	0.73501	1	12858	0	0.042544	0.082109	0.898582	1649	1
SMIM15	3	0.89894	0.89894	1	15793	0	0.042592	0.082175	0.898582	1650	2
IFT140	4	0.87232	0.87237	1	15326	0	0.042599	0.082186	0.898582	1651	1
REP15	4	0.47299	0.47317	1	8235	0	0.042617	0.082212	0.898582	1652	2
C4BPB	4	0.097041	0.15886	0.990566	2884	2	0.042653	0.082263	0.898582	1653	2
FAM53C	4	0.90446	0.90442	1	15900	0	0.042708	0.082346	0.898582	1654	2
SLC7A6	4	0.94497	0.94493	1	16645	0	0.042717	0.082359	0.898582	1655	2
MAP3K3	4	0.060283	0.1042	0.978661	1921	1	0.042793	0.082488	0.899266	1656	2
ZNF101	4	0.89843	0.89841	1	15785	0	0.042817	0.082521	0.899266	1657	2
NSUN2	4	0.85144	0.85169	1	14924	0	0.042871	0.082604	0.899632	1658	1
CPXM2	4	0.64931	0.64954	1	11339	0	0.042956	0.08272	0.899906	1659	2
TRIM29	4	0.030629	0.058925	0.97604	1081	2	0.04298	0.082762	0.899906	1660	1
TNFRSF10D	4	0.39096	0.39434	1	6903	1	0.043019	0.082823	0.899906	1661	2
RDX	4	0.94186	0.94183	1	16593	0	0.043034	0.082837	0.899906	1662	1
CLP1	4	0.15705	0.20514	1	3680	1	0.043089	0.082916	0.899906	1663	2
SF3B2	4	0.70243	0.70279	1	12260	0	0.043143	0.082988	0.899906	1664	2
RRAGC	4	0.98584	0.98598	1	17505	0	0.043158	0.083011	0.899906	1665	2
KXD1	4	0.9081	0.90801	1	15977	0	0.043195	0.083062	0.899906	1666	2
SDF4	4	0.69363	0.69383	1	12099	0	0.043246	0.083135	0.899906	1667	2
PDAP1	4	0.65143	0.65164	1	11372	0	0.043306	0.083226	0.899906	1668	2
PFN1	4	0.17307	0.21697	1	3875	1	0.043322	0.083256	0.899906	1669	2
ODF2	4	0.1791	0.22142	1	3942	1	0.043334	0.083282	0.899906	1670	2
FOLR1	4	0.74049	0.74096	1	12952	0	0.04341	0.083401	0.899906	1671	2
ABHD6	4	0.36838	0.37402	1	6512	1	0.043415	0.083409	0.899906	1672	1
TAF1A	4	0.56657	0.5668	1	9895	0	0.04347	0.083481	0.899906	1673	2
NTPCR	4	0.34223	0.35101	1	6108	1	0.043524	0.083562	0.899906	1674	2
SIPA1L3	4	0.88607	0.88602	1	15556	0	0.043579	0.083642	0.899906	1675	1
TMEM253	4	0.99511	0.99511	1	17770	0	0.043587	0.083653	0.899906	1676	2
MRPL48	4	0.81817	0.8186	1	14319	0	0.043612	0.083684	0.899906	1677	2
CMTM8	4	0.64892	0.64915	1	11332	0	0.043633	0.083713	0.899906	1678	1
RAB15	4	0.062536	0.10761	0.985317	1972	1	0.043687	0.083798	0.899906	1679	1
PRSS23	4	0.066657	0.11378	0.985888	2082	1	0.043714	0.083837	0.899906	1680	2
MTIF3	4	0.48613	0.48633	1	8472	0	0.043739	0.083878	0.899906	1681	2
SPPL3	4	0.53141	0.53168	1	9281	0	0.043742	0.083884	0.899906	1682	1
TRIM47	4	0.83346	0.83377	1	14598	0	0.043777	0.083947	0.899906	1683	2
RHOV	4	0.98754	0.98764	1	17545	0	0.04379	0.083958	0.899906	1684	2
NHSL2	4	0.49882	0.49917	1	8700	0	0.043796	0.083975	0.899906	1685	1
TEX35	4	0.56089	0.56116	1	9793	0	0.043851	0.084051	0.900183	1686	2
ZCCHC17	4	0.8882	0.88817	1	15588	0	0.043904	0.084127	0.900465	1687	2
OPRL1	4	0.69307	0.69326	1	12083	0	0.043959	0.084218	0.900905	1688	1
LARP6	4	0.2539	0.27814	1	4899	1	0.044133	0.084473	0.903092	1689	2
C5orf48	4	0.081211	0.13556	0.990566	2453	1	0.044235	0.084603	0.903741	1690	2
OTOP1	4	0.98348	0.98362	1	17442	0	0.044286	0.084673	0.903741	1691	1
DEFB130	3	0.75129	0.75176	1	13149	0	0.044334	0.084742	0.903741	1692	1
KRTAP13-4	4	0.78294	0.78339	1	13687	0	0.044395	0.084845	0.903741	1693	1
DAPK3	4	0.74681	0.74726	1	13056	0	0.044426	0.08489	0.903741	1694	2
CREB3	4	0.99413	0.99413	1	17735	0	0.044439	0.084916	0.903741	1695	2
MED1	4	0.92369	0.92367	1	16273	0	0.044449	0.08493	0.903741	1696	1
SLC30A6	4	0.919	0.91896	1	16183	0	0.044451	0.084934	0.903741	1697	2
SLC25A38	4	0.74504	0.74544	1	13026	0	0.044558	0.085101	0.90409	1698	1
ADRM1	4	0.67768	0.67791	1	11821	0	0.044612	0.085172	0.90409	1699	2
ANO7	4	0.96674	0.9668	1	17083	0	0.044721	0.085347	0.90409	1700	1
LEP	4	0.94846	0.94843	1	16715	0	0.044733	0.085356	0.90409	1701	2
DDX49	4	0.99878	0.99876	1	17946	0	0.044745	0.085378	0.90409	1702	2
SOAT1	4	0.81232	0.81277	1	14207	0	0.044771	0.085419	0.90409	1703	2
PAOX	4	0.37323	0.37832	1	6599	1	0.044822	0.085504	0.90409	1704	2
FTCD	4	0.46413	0.46436	1	8082	0	0.044835	0.085519	0.90409	1705	2
ABCC6	4	0.92073	0.92072	1	16219	0	0.044874	0.08558	0.90409	1706	2
TRIM17	4	0.25615	0.27994	1	4926	1	0.044884	0.085597	0.90409	1707	1
BBS7	4	0.93975	0.93973	1	16562	0	0.044925	0.085656	0.90409	1708	2
GADD45B	4	0.6278	0.62788	1	10981	0	0.044963	0.085721	0.90409	1709	2
THOC6	4	0.53724	0.53748	1	9379	0	0.044993	0.085759	0.90409	1710	2
CCDC96	4	0.84903	0.84932	1	14884	0	0.045015	0.085796	0.90409	1711	2
PTGER4	4	0.97862	0.97863	1	17346	0	0.04504	0.085839	0.90409	1712	2
DNAJB2	4	0.60861	0.60883	1	10675	0	0.045047	0.085847	0.90409	1713	1
SFI1	4	0.54596	0.54606	1	9505	0	0.045066	0.085866	0.90409	1714	2
CD70	4	0.80905	0.80946	1	14143	0	0.045092	0.085911	0.90409	1715	2
OBFC1	4	0.98042	0.9805	1	17381	0	0.04513	0.085967	0.90409	1716	2
FADS1	4	0.70297	0.70334	1	12271	0	0.045156	0.086008	0.90409	1717	1
FBXW10	4	0.97638	0.97644	1	17288	0	0.04521	0.086088	0.90409	1718	2
ADAMTS14	4	0.75045	0.75091	1	13127	0	0.04522	0.0861	0.90409	1719	2
BCAT1	4	0.84643	0.84671	1	14841	0	0.045233	0.086118	0.90409	1720	2
PGM5	4	0.78785	0.78827	1	13788	0	0.04531	0.086223	0.904556	1721	2
TSPAN7	4	0.063608	0.1092	0.985888	1999	1	0.045362	0.0863	0.904556	1722	2
CSNK1G1	4	0.40362	0.40605	1	7100	1	0.045375	0.086313	0.904556	1723	2
FOXQ1	4	0.64397	0.6442	1	11243	0	0.045516	0.086525	0.906009	1724	2
KIFC1	4	0.58196	0.58214	1	10148	0	0.045536	0.086552	0.906009	1725	2
KRTAP5-11	1	0.9544	0.95438	1	16838	0	0.045596	0.086645	0.90646	1726	1
ATG4A	4	0.53446	0.5347	1	9337	0	0.045658	0.086728	0.906647	1727	2
ENY2	4	0.88664	0.88658	1	15564	0	0.045699	0.086783	0.906647	1728	1
RHOT1	4	0.74366	0.74411	1	13001	0	0.045753	0.086879	0.906647	1729	1
RGS17	3	0.90741	0.9073	1	15963	0	0.045789	0.086927	0.906647	1730	2
LHX4	4	0.10743	0.16991	0.993487	3087	1	0.045808	0.086958	0.906647	1731	1
TIPRL	4	0.22121	0.25287	1	4484	1	0.045813	0.086964	0.906647	1732	2
TYSND1	4	0.90216	0.90216	1	15859	0	0.045862	0.087031	0.90682	1733	2
MITF	4	0.99291	0.9929	1	17691	0	0.045916	0.087113	0.907148	1734	2
TAF3	4	0.032477	0.06178	0.97604	1128	2	0.045971	0.087181	0.907339	1735	1
MED21	4	0.14315	0.19516	1	3498	1	0.046025	0.087263	0.907666	1736	1
SMAD9	4	0.7588	0.7591	1	13271	0	0.046079	0.087347	0.907727	1737	2
TIMM21	4	0.92484	0.92483	1	16296	0	0.046098	0.087369	0.907727	1738	2
SUCLG2	4	0.95783	0.95784	1	16906	0	0.046134	0.087429	0.907819	1739	1
GSDMB	4	0.53762	0.53784	1	9383	0	0.046242	0.087584	0.908914	1740	1
C7orf34	4	0.95741	0.95742	1	16896	0	0.046306	0.08768	0.909387	1741	2
MTF1	4	0.47393	0.47414	1	8251	0	0.046351	0.087745	0.909536	1742	2
NPFFR1	4	0.62444	0.6246	1	10920	0	0.046459	0.087903	0.91065	1743	1
DGKE	4	0.59785	0.59803	1	10434	0	0.046622	0.088157	0.912164	1744	1
AGER	4	0.82057	0.82094	1	14359	0	0.046644	0.088188	0.912164	1745	2
WDHD1	4	0.65668	0.65692	1	11470	0	0.046657	0.088201	0.912164	1746	2
CCDC85C	4	0.89346	0.89348	1	15683	0	0.046748	0.088312	0.912661	1747	2
MYL6	4	0.88435	0.88432	1	15525	0	0.046774	0.08835	0.912661	1748	2
FCRL6	4	0.16041	0.20763	1	3723	1	0.046948	0.088607	0.914727	1749	1
GRIPAP1	4	0.50012	0.50047	1	8725	0	0.046996	0.088676	0.914727	1750	2
ZNF766	4	0.83795	0.83825	1	14685	0	0.047056	0.08876	0.914727	1751	1
MED20	4	0.44049	0.44099	1	7702	1	0.047062	0.088768	0.914727	1752	2
MRPL41	4	0.26486	0.2868	1	5037	1	0.047088	0.088813	0.914727	1753	2
SNIP1	4	0.98628	0.9864	1	17512	0	0.047114	0.088854	0.914727	1754	2
TRIM69	4	0.39745	0.40033	1	6995	1	0.047165	0.088927	0.914961	1755	1
C11orf86	4	0.66327	0.66349	1	11578	0	0.047219	0.088993	0.915101	1756	1
FAM212B	4	0.081395	0.13584	0.990566	2458	2	0.047274	0.089076	0.915101	1757	1
TMEM117	4	0.25606	0.27987	1	4924	1	0.047284	0.089093	0.915101	1758	2
TOX2	4	0.97361	0.97368	1	17239	0	0.047382	0.089229	0.915977	1759	2
NPM3	4	0.99112	0.99116	1	17643	0	0.047494	0.089387	0.916654	1760	2
CD8B	4	0.46318	0.4634	1	8067	0	0.047533	0.08943	0.916654	1761	2
PDGFB	4	0.53051	0.53077	1	9268	0	0.047545	0.089447	0.916654	1762	1
KIAA0226	4	0.69342	0.69361	1	12092	0	0.047612	0.089534	0.917027	1763	2
ZFPM2	4	0.82002	0.82039	1	14351	0	0.047652	0.089594	0.917124	1764	2
LIN37	4	0.038836	0.071585	0.97604	1315	1	0.047708	0.089676	0.91744	1765	1
UPK3B	4	0.13597	0.19001	1	3401	1	0.047762	0.089758	0.917686	1766	1
QPCT	4	0.63922	0.63939	1	11169	0	0.047816	0.089835	0.917686	1767	1
U2SURP	4	0.9704	0.97051	1	17162	0	0.047889	0.089937	0.917686	1768	2
ZNF449	4	0.71384	0.71427	1	12498	0	0.047924	0.089994	0.917686	1769	2
TMEM35	4	0.53557	0.53584	1	9357	0	0.047941	0.090015	0.917686	1770	2
COASY	4	0.24519	0.2714	1	4789	1	0.047955	0.090033	0.917686	1771	2
SLC22A14	4	0.28746	0.30507	1	5342	1	0.048033	0.09015	0.917686	1772	1
SGOL2	4	0.99361	0.99361	1	17714	0	0.04806	0.090188	0.917686	1773	2
RNF223	4	0.76439	0.76466	1	13366	0	0.048087	0.090223	0.917686	1774	1
MRPS35	4	0.97943	0.9795	1	17362	0	0.048113	0.090262	0.917686	1775	2
C10orf91	4	0.99157	0.9916	1	17653	0	0.048141	0.090295	0.917686	1776	2
AP5B1	4	0.94256	0.9425	1	16610	0	0.048152	0.09031	0.917686	1777	2
CCDC43	4	0.092584	0.15235	0.990566	2763	2	0.048196	0.090368	0.917754	1778	1
RPS8	3	0.090491	0.14927	0.990566	2716	1	0.0483	0.090541	0.918997	1779	1
CTTN	4	0.4935	0.49379	1	8601	0	0.048358	0.090621	0.919055	1780	2
ALS2CR11	4	0.35078	0.35853	1	6227	1	0.048377	0.090648	0.919055	1781	2
SCAMP4	4	0.99163	0.99165	1	17655	0	0.04851	0.090837	0.919801	1782	2
CSRP2BP	4	0.85446	0.85466	1	14983	0	0.048521	0.090853	0.919801	1783	1
TGOLN2	4	0.99081	0.99085	1	17636	0	0.048536	0.090875	0.919801	1784	2
ZC3H10	4	0.9537	0.9537	1	16822	0	0.048629	0.09102	0.920756	1785	2
PPM1M	4	0.59665	0.59685	1	10416	0	0.048695	0.091123	0.921277	1786	2
CIDEA	4	0.98943	0.98947	1	17609	0	0.048841	0.091355	0.922689	1787	2
GAL	4	0.63697	0.63717	1	11130	0	0.048846	0.091364	0.922689	1788	2
KIF2C	4	0.99676	0.99675	1	17833	0	0.048948	0.091524	0.923193	1789	2
GTSE1	4	0.52869	0.52894	1	9240	0	0.048954	0.091537	0.923193	1790	2
EDC4	4	0.56323	0.56351	1	9835	0	0.049001	0.091595	0.923193	1791	2
NAPG	4	0.10433	0.16772	0.993152	3049	1	0.049014	0.091619	0.923193	1792	2
SCN1A	4	0.22396	0.25494	1	4517	1	0.049117	0.091767	0.923536	1793	1
FBXO36	4	0.82379	0.82417	1	14411	0	0.049214	0.091912	0.923536	1794	2
XPNPEP1	4	0.94725	0.94722	1	16695	0	0.049254	0.091969	0.923536	1795	2
MRPL3	4	0.75274	0.75317	1	13175	0	0.04932	0.092055	0.923536	1796	2
STAM2	4	0.019289	0.041196	0.952731	779	2	0.049334	0.092068	0.923536	1797	1
CASP3	4	0.7163	0.71674	1	12546	0	0.04936	0.092107	0.923536	1798	2
TIMM13	4	0.8327	0.83304	1	14580	0	0.049388	0.092137	0.923536	1799	2
TAF6L	4	0.73013	0.73053	1	12783	0	0.0494	0.092161	0.923536	1800	2
ELMOD2	4	0.95707	0.95707	1	16893	0	0.049441	0.092218	0.923536	1801	2
INA	4	0.99678	0.99677	1	17836	0	0.049467	0.092254	0.923536	1802	2
DYNC1LI2	4	0.82782	0.82815	1	14477	0	0.049481	0.092274	0.923536	1803	2
TCEB2	4	0.096324	0.15779	0.990566	2860	1	0.049496	0.092297	0.923536	1804	1
ITFG2	4	0.68666	0.68691	1	11971	0	0.049534	0.092349	0.923536	1805	2
PIP5KL1	4	0.3803	0.3847	1	6723	1	0.04955	0.092369	0.923536	1806	1
VEZT	4	0.90722	0.90711	1	15958	0	0.049605	0.092444	0.923537	1807	2
MCAT	4	0.29091	0.30788	1	5384	1	0.049654	0.092518	0.923537	1808	2
GLRA4	4	0.37141	0.37676	1	6565	1	0.049659	0.092522	0.923537	1809	1
UBR5	4	0.00059066	0.0020126	0.52669	69	1	0.049875	0.092796	0.925756	1810	1
CHERP	4	0.99144	0.99147	1	17648	0	0.049984	0.092944	0.926721	1811	2
HORMAD1	4	0.91576	0.91575	1	16125	0	0.050038	0.093023	0.926991	1812	2
PHC1	4	0.95041	0.95041	1	16754	0	0.050083	0.093095	0.927206	1813	2
SETD8	4	0.54955	0.54964	1	9577	0	0.050137	0.093178	0.927432	1814	2
GLE1	4	0.73813	0.73858	1	12912	0	0.050191	0.093259	0.927432	1815	2
CAMK4	4	0.71155	0.71197	1	12451	0	0.0502	0.093274	0.927432	1816	1
FUT11	4	0.85116	0.8514	1	14921	0	0.050231	0.093324	0.927432	1817	2
M6PR	4	0.76579	0.76608	1	13391	0	0.050308	0.093443	0.927755	1818	1
MYOZ1	4	0.93658	0.93664	1	16505	0	0.050339	0.093488	0.927755	1819	2
WDR11	4	0.76766	0.76795	1	13428	0	0.050366	0.093526	0.927755	1820	2
SYNE1	4	0.74781	0.74828	1	13071	0	0.050417	0.093595	0.927755	1821	1
TUBD1	4	0.2311	0.26041	1	4604	1	0.050433	0.093623	0.927755	1822	2
PSMD6	4	0.9877	0.98778	1	17553	0	0.050471	0.093691	0.927755	1823	1
MFAP1	4	0.25633	0.28009	1	4928	1	0.050514	0.093744	0.927755	1824	2
ZNF384	4	0.4896	0.48983	1	8529	0	0.050527	0.093767	0.927755	1825	2
GOLGA3	4	0.97936	0.97943	1	17360	0	0.050633	0.093923	0.928793	1826	1
PTPRH	4	0.45719	0.45738	1	7981	1	0.050702	0.09402	0.928887	1827	2
ZNF276	4	0.20982	0.24414	1	4341	1	0.050716	0.094036	0.928887	1828	2
CKS2	4	0.18133	0.2231	1	3972	1	0.050783	0.094128	0.928932	1829	2
OR10J3	4	0.22814	0.2581	1	4573	1	0.050795	0.094143	0.928932	1830	1
TOMM40	4	0.77272	0.77308	1	13517	0	0.05085	0.094222	0.929203	1831	2
TMEM246	4	0.68873	0.68897	1	12016	0	0.050958	0.094382	0.929685	1832	1
FOXL2	4	0.35957	0.36625	1	6379	1	0.051012	0.094458	0.929685	1833	1
PTCD3	4	0.51944	0.51981	1	9079	0	0.051066	0.094532	0.929685	1834	1
ASAP1	4	0.43911	0.43963	1	7678	1	0.051081	0.094554	0.929685	1835	2
FOXP4	4	0.64684	0.64706	1	11297	0	0.05112	0.094599	0.929685	1836	1
TAB3	4	0.98202	0.98209	1	17408	0	0.051174	0.094677	0.929685	1837	1
LZTR1	4	0.92252	0.9225	1	16254	0	0.051228	0.094755	0.929685	1838	2
ABCD4	4	0.53689	0.53713	1	9374	0	0.051257	0.094804	0.929685	1839	2
BOLA3	4	0.16184	0.20867	1	3743	1	0.051284	0.094832	0.929685	1840	2
BAG5	4	0.2876	0.30518	1	5344	1	0.051336	0.09491	0.929685	1841	2
FAM120A	4	0.24282	0.26953	1	4755	1	0.051379	0.094966	0.929685	1842	2
CEBPD	4	0.21719	0.24981	1	4434	1	0.05142	0.095027	0.929685	1843	2
KDSR	4	0.84873	0.84902	1	14877	0	0.051445	0.095064	0.929685	1844	1
OR1I1	4	0.14245	0.19466	1	3488	1	0.051474	0.095107	0.929685	1845	2
SMYD5	4	0.15134	0.20105	1	3602	1	0.051488	0.095124	0.929685	1846	2
SDR39U1	4	0.043499	0.078712	0.97604	1446	2	0.051553	0.095222	0.929685	1847	1
MMP23B	4	0.82875	0.82905	1	14490	0	0.051556	0.095227	0.929685	1848	2
TUSC2	4	0.98524	0.98537	1	17485	0	0.051607	0.095288	0.929685	1849	2
ITSN2	4	0.88513	0.88511	1	15541	0	0.051624	0.095316	0.929685	1850	2
TXNL4B	4	0.86366	0.86383	1	15154	0	0.051637	0.095341	0.929685	1851	2
NR2E1	4	0.24624	0.27221	1	4803	1	0.051651	0.095352	0.929685	1852	2
BFSP1	4	0.71183	0.71225	1	12459	0	0.051715	0.095441	0.930044	1853	1
STARD7	4	0.97683	0.97687	1	17303	0	0.051773	0.095538	0.930328	1854	2
PINK1	4	0.87527	0.87532	1	15374	0	0.051814	0.095608	0.930328	1855	2
GNG8	4	0.81493	0.8154	1	14256	0	0.051823	0.095624	0.930328	1856	1
MYO18A	4	0.79668	0.79713	1	13939	0	0.051985	0.095857	0.93041	1857	1
BICD2	4	0.38187	0.38609	1	6753	1	0.052019	0.095908	0.93041	1858	2
STXBP5L	4	0.38433	0.38833	1	6795	1	0.05206	0.095964	0.93041	1859	2
SFTPD	4	0.3198	0.33178	1	5792	1	0.052073	0.095979	0.93041	1860	2
PPFIBP1	4	0.19944	0.23645	1	4191	1	0.052093	0.09601	0.93041	1861	1
SGOL1	4	0.57504	0.57537	1	10032	0	0.052147	0.096079	0.93041	1862	1
FASN	4	0.8436	0.84392	1	14790	0	0.052202	0.096156	0.93041	1863	1
NAA38	4	0.90316	0.90315	1	15873	0	0.052223	0.096186	0.93041	1864	2
PXMP4	4	0.48298	0.4832	1	8411	0	0.052237	0.096199	0.93041	1865	2
CLRN3	4	0.94652	0.94649	1	16676	0	0.052256	0.096229	0.93041	1866	1
ZNHIT2	4	0.14115	0.19372	1	3467	1	0.052292	0.096281	0.93041	1867	2
MED8	4	0.77019	0.77048	1	13474	0	0.05231	0.096312	0.93041	1868	1
LUC7L3	4	0.39944	0.40223	1	7022	1	0.052319	0.096327	0.93041	1869	2
MROH2A	4	0.79029	0.79076	1	13827	0	0.052346	0.096378	0.93041	1870	2
RPS5	4	0.91502	0.91499	1	16110	0	0.052364	0.096406	0.93041	1871	1
TXNL4A	4	0.76317	0.76346	1	13345	0	0.052415	0.096477	0.930606	1872	2
FAM150B	4	0.47111	0.47131	1	8200	0	0.052593	0.096746	0.932699	1873	2
EED	4	0.45769	0.45786	1	7990	1	0.052634	0.096802	0.932735	1874	1
RARB	4	0.14391	0.19569	1	3505	1	0.052742	0.096957	0.933031	1875	1
NT5C3A	4	0.63	0.63011	1	11019	0	0.052785	0.09703	0.933031	1876	2
RASSF5	4	0.9807	0.98078	1	17388	0	0.052867	0.09714	0.933031	1877	2
ZNF398	4	0.84131	0.84159	1	14749	0	0.052904	0.097192	0.933031	1878	1
DOLK	4	0.20205	0.23838	1	4229	1	0.052922	0.097222	0.933031	1879	2
OTOS	4	0.96279	0.96289	1	17011	0	0.052936	0.097246	0.933031	1880	2
CTDSP1	4	0.014744	0.034081	0.929609	662	1	0.05295	0.097263	0.933031	1881	2
ERBB2	4	0.91072	0.91067	1	16033	0	0.052958	0.097275	0.933031	1882	1
NECAP2	4	0.87062	0.87068	1	15288	0	0.053012	0.097366	0.933031	1883	1
NOP58	4	0.49835	0.49869	1	8691	0	0.05306	0.097434	0.933031	1884	2
CHTOP	4	0.43867	0.43919	1	7673	1	0.053066	0.097445	0.933031	1885	1
VMAC	4	0.14225	0.19451	1	3485	1	0.05312	0.09753	0.933031	1886	2
TET1	4	0.7277	0.72817	1	12742	0	0.053142	0.097562	0.933031	1887	2
SLC41A2	4	0.79514	0.7956	1	13915	0	0.053174	0.097616	0.933031	1888	1
TNNC1	4	0.97711	0.97713	1	17310	0	0.053211	0.097667	0.933031	1889	2
NAP1L5	4	0.5894	0.5896	1	10283	0	0.053225	0.097689	0.933031	1890	2
CHMP2A	4	0.92552	0.9255	1	16313	0	0.053239	0.097711	0.933031	1891	2
BCAP29	4	0.90109	0.90108	1	15833	0	0.053336	0.097858	0.933945	1892	1
ZCCHC7	4	0.36515	0.37115	1	6471	1	0.053487	0.098062	0.935097	1893	2
CABLES1	4	0.43417	0.43483	1	7601	1	0.053498	0.098082	0.935097	1894	1
PDDC1	4	0.71516	0.71559	1	12520	0	0.053552	0.098174	0.935354	1895	1
TMEM69	4	0.96264	0.96274	1	17008	0	0.053584	0.098213	0.935354	1896	2
UBE2J2	4	0.89662	0.89658	1	15744	0	0.053694	0.098378	0.936001	1897	2
MED12	4	0.98337	0.9835	1	17439	0	0.053714	0.09841	0.936001	1898	1
NRSN1	4	0.98395	0.98411	1	17454	0	0.053736	0.098442	0.936001	1899	2
SERPINC1	4	0.054793	0.095855	0.97604	1767	1	0.053768	0.098488	0.936001	1900	1
CABP5	4	0.9239	0.92388	1	16279	0	0.053819	0.098561	0.936196	1901	2
MAP4K2	4	0.6773	0.67752	1	11811	0	0.053929	0.098719	0.936993	1902	2
ERVMER34-1	4	0.9513	0.95128	1	16774	0	0.053971	0.098782	0.936993	1903	2
SLC4A8	4	0.69736	0.69762	1	12170	0	0.053984	0.0988	0.936993	1904	2
SNTA1	4	0.042544	0.077218	0.97604	1417	1	0.054038	0.098872	0.937182	1905	2
PTP4A2	4	0.76256	0.76285	1	13331	0	0.054092	0.098948	0.937407	1906	1
BCAS3	4	0.77451	0.77494	1	13545	0	0.054146	0.099015	0.937526	1907	1
ZNF814	4	0.86718	0.86734	1	15222	0	0.054179	0.099069	0.937526	1908	2
DDIT4	4	0.72354	0.72401	1	12673	0	0.054234	0.099146	0.937526	1909	2
MRPL39	4	0.47875	0.47898	1	8339	0	0.054248	0.099172	0.937526	1910	2
INO80D	4	0.91607	0.91606	1	16132	0	0.054308	0.099256	0.937526	1911	1
EFNA5	4	0.26954	0.29051	1	5108	1	0.054362	0.099348	0.937526	1912	2
SNRNP35	4	0.96899	0.96908	1	17134	0	0.054373	0.099367	0.937526	1913	2
DNM2	4	0.5239	0.52422	1	9162	0	0.054401	0.099404	0.937526	1914	2
MCOLN1	4	0.83805	0.83835	1	14688	0	0.054415	0.099427	0.937526	1915	2
MLKL	4	0.08968	0.1481	0.990566	2691	2	0.05447	0.099501	0.937663	1916	1
B3GNT4	4	0.60861	0.60883	1	10608	0	0.054498	0.099546	0.937663	1917	2
POLR2B	4	0.97282	0.97294	1	17221	0	0.054577	0.099656	0.937977	1918	2
BBS5	4	0.094482	0.15508	0.990566	2813	2	0.054596	0.099685	0.937977	1919	2
TSC2	4	0.81491	0.81538	1	14255	0	0.054631	0.099735	0.937977	1920	1
YEATS2	4	0.24058	0.26781	1	4730	1	0.054739	0.099885	0.938896	1921	2
FAM192A	4	0.96505	0.96509	1	17057	0	0.054847	0.10004	0.93932	1922	2
ZKSCAN1	4	0.50293	0.50336	1	8781	0	0.05486	0.10006	0.93932	1923	2
RBM45	4	0.55221	0.55238	1	9624	0	0.054955	0.10019	0.93932	1924	1
PLEKHS1	4	0.77808	0.77845	1	13610	0	0.054972	0.10022	0.93932	1925	2
TAF15	4	0.56687	0.56712	1	9901	0	0.055014	0.10028	0.93932	1926	2
FNIP1	4	0.55298	0.55314	1	9639	0	0.055056	0.10034	0.93932	1927	2
LINGO1	4	0.99774	0.99772	1	17882	0	0.055112	0.10042	0.93932	1928	2
HPCA	4	0.60861	0.60883	1	10602	0	0.055171	0.1005	0.93932	1929	2
SEC14L6	4	0.70729	0.70768	1	12358	0	0.055196	0.10054	0.93932	1930	2
KLF10	4	0.054165	0.094926	0.97604	1744	2	0.05521	0.10055	0.93932	1931	2
FOXJ1	4	0.42739	0.42842	1	7480	1	0.055279	0.10066	0.93932	1932	1
ARFIP1	4	0.3018	0.31683	1	5548	1	0.055386	0.10083	0.93932	1933	1
POLA2	4	0.94963	0.94959	1	16739	0	0.055392	0.10084	0.93932	1934	2
TLE3	4	0.087382	0.14473	0.990566	2630	2	0.05542	0.10088	0.93932	1935	2
SFRP5	4	0.81569	0.81617	1	14273	0	0.05544	0.10091	0.93932	1936	2
ADAM8	4	0.29555	0.31172	1	5451	1	0.055462	0.10095	0.93932	1937	2
C9orf156	4	0.042163	0.076673	0.97604	1406	1	0.055494	0.101	0.93932	1938	1
ECD	4	0.9311	0.93116	1	16416	0	0.055504	0.10101	0.93932	1939	2
TEX38	4	0.99518	0.99518	1	17773	0	0.055518	0.10103	0.93932	1940	2
NFATC4	4	0.13329	0.18812	1	3373	1	0.055574	0.10112	0.93932	1941	2
KIF18B	4	0.90328	0.90326	1	15875	0	0.055602	0.10117	0.93932	1942	2
ZNF322	4	0.90506	0.905	1	15917	0	0.055656	0.10123	0.93932	1943	2
LAMTOR5	4	0.50062	0.50099	1	8735	0	0.055658	0.10123	0.93932	1944	2
ZCCHC24	4	0.98629	0.98641	1	17514	0	0.0557	0.1013	0.93932	1945	2
CILP2	4	0.028636	0.055869	0.975572	1033	1	0.05571	0.10131	0.93932	1946	2
ESF1	4	0.34838	0.3564	1	6198	1	0.055742	0.10135	0.93932	1947	2
GTF2H4	4	0.70696	0.70735	1	12350	0	0.055764	0.10138	0.93932	1948	1
KRT10	4	0.11572	0.17561	1	3170	1	0.055784	0.1014	0.93932	1949	2
CDH12	4	0.42846	0.42944	1	7498	1	0.055818	0.10145	0.93932	1950	1
ITGB1BP2	4	0.44741	0.44776	1	7822	1	0.055871	0.10153	0.93932	1951	1
ZER1	4	0.90715	0.90704	1	15956	0	0.055925	0.10161	0.93932	1952	2
IKZF2	4	0.064457	0.11047	0.985888	2020	2	0.055925	0.10161	0.93932	1953	1
CCT4	4	0.82903	0.82934	1	14495	0	0.055979	0.10168	0.93932	1954	1
VAX1	4	0.32472	0.33596	1	5858	1	0.055995	0.1017	0.93932	1955	2
DSN1	4	0.78394	0.78439	1	13704	0	0.056033	0.10176	0.93944	1956	1
SMAD4	4	0.044835	0.080797	0.97604	1484	2	0.05608	0.10183	0.939575	1957	2
IL25	4	0.4183	0.4199	1	7338	1	0.056122	0.1019	0.939737	1958	2
MUC13	4	0.6416	0.64173	1	11207	0	0.056195	0.10199	0.940122	1959	1
MCTP2	4	0.12043	0.17895	1	3220	1	0.056303	0.10214	0.940849	1960	1
RGS4	4	0.05284	0.092909	0.97604	1704	2	0.056356	0.10222	0.940849	1961	1
SMPDL3B	4	0.25831	0.28162	1	4950	1	0.056361	0.10223	0.940849	1962	2
PHF23	4	0.28252	0.30101	1	5273	1	0.056418	0.10232	0.941075	1963	2
EXOC7	4	0.67505	0.67536	1	11774	0	0.056446	0.10236	0.941075	1964	2
RBM17	4	0.86894	0.86906	1	15253	0	0.056545	0.10249	0.94181	1965	2
PDZD11	4	0.76475	0.76501	1	13374	0	0.056572	0.10254	0.94181	1966	1
APOL3	4	0.73331	0.73377	1	12834	0	0.056626	0.10263	0.942097	1967	2
FAM181A	4	0.02334	0.047621	0.969518	879	2	0.056686	0.10271	0.942097	1968	2
IL17RA	4	0.85023	0.8505	1	14909	0	0.056733	0.10278	0.942097	1969	1
INPP5F	4	0.68659	0.68685	1	11970	0	0.056743	0.1028	0.942097	1970	2
MID1IP1	4	0.95525	0.95523	1	16854	0	0.056787	0.10286	0.942097	1971	1
TBRG4	4	0.47695	0.4772	1	8303	0	0.056813	0.1029	0.942097	1972	2
OR5B12	4	0.4349	0.43554	1	7611	1	0.056841	0.10294	0.942097	1973	1
N4BP1	4	0.75645	0.7568	1	13235	0	0.056913	0.10303	0.942472	1974	2
RGS21	4	0.81203	0.81247	1	14201	0	0.056983	0.10313	0.942651	1975	2
PRPF8	4	0.68527	0.68552	1	11948	0	0.057003	0.10316	0.942651	1976	1
LSP1	4	0.7638	0.76406	1	13358	0	0.057068	0.10326	0.942833	1977	2
SLC35G1	4	0.61394	0.61415	1	10740	0	0.057083	0.10328	0.942833	1978	2
RELB	4	0.8673	0.86747	1	15225	0	0.05711	0.10333	0.942833	1979	2
HCN2	4	0.99569	0.9957	1	17797	0	0.057164	0.10341	0.943072	1980	2
THRSP	4	0.44126	0.44174	1	7717	1	0.05738	0.10375	0.945203	1981	1
LRFN4	4	0.96778	0.96785	1	17111	0	0.057423	0.10382	0.945203	1982	2
TAT	4	0.099891	0.16311	0.990566	2965	2	0.057433	0.10383	0.945203	1983	1
XRCC6BP1	4	0.019964	0.042257	0.954185	799	1	0.057452	0.10385	0.945203	1984	2
SPEN	4	0.98192	0.98198	1	17404	0	0.057487	0.10391	0.945279	1985	2
RFXAP	4	0.81115	0.8116	1	14187	0	0.057566	0.104	0.945279	1986	2
C20orf24	4	0.97161	0.97172	1	17192	0	0.057595	0.10404	0.945279	1987	2
POMK	4	0.90283	0.9028	1	15870	0	0.057649	0.10412	0.945279	1988	2
ZBTB47	4	0.63752	0.63772	1	11140	0	0.057665	0.10414	0.945279	1989	2
MED10	4	0.89908	0.89907	1	15794	0	0.057722	0.10421	0.945279	1990	2
C21orf33	4	0.96165	0.9617	1	16982	0	0.057736	0.10423	0.945279	1991	2
TICRR	4	0.018245	0.039542	0.94652	754	1	0.05781	0.10436	0.945279	1992	1
TBC1D24	4	0.16494	0.21088	1	3781	1	0.057822	0.10439	0.945279	1993	2
CD302	3	0.91515	0.91512	1	16113	0	0.057822	0.10439	0.945279	1994	1
PRDX2	4	0.072095	0.12185	0.98629	2227	1	0.057864	0.10446	0.94546	1995	1
HAUS1	4	0.60861	0.60883	1	10555	0	0.05795	0.10459	0.94549	1996	2
GLIS2	4	0.91606	0.91605	1	16131	0	0.057971	0.10462	0.94549	1997	1
[truncated: 16,060 more rows]

## Sheet: Table S3
Table S3: Normalized read counts of each sgRNA per sample, mean and log2 fold-change calculations, and MAGeCK gene rank and FDR
Gene	sgRNA	Unsorted	15% Low_R1	15% Low_R2	15% High_R1	15% High_R2	15% Low_mean	15% High_mean	log2fc (15% Low/15% High)	MaGeck_Rank	MaGeck_FDR
LacZ	LacZ:2216-2235_LacZ_+	18.56	121.26	124.82	1.35	25.68	123.04	13.515	3.186	1	0.00135
LacZ	LacZ:2506-2525_LacZ_+	25.36	59.25	60.59	0.5	13.52	59.92	7.01	3.096	1	0.00135
LacZ	LacZ:104-123_LacZ_+	222.07	119.89	189.04	32.46	45.95	154.465	39.205	1.978	1	0.00135
LacZ	LacZ:1449-1468_LacZ_+	1136.35	2674.7	2556.93	564.07	971.81	2615.82	767.94	1.768	1	0.00135
LacZ	LacZ:828-847_LacZ_+	186.2	354.15	552.59	169.09	121.65	453.37	145.37	1.641	1	0.00135
LacZ	LacZ:1843-1862_LacZ_-	719.42	808.89	917.35	261.07	304.11	863.12	282.59	1.611	1	0.00135
LacZ	LacZ:1749-1768_LacZ_+	147.22	352.77	283.57	104.16	116.24	318.17	110.2	1.53	1	0.00135
LacZ	LacZ:341-360_LacZ_+	84.13	74.41	96.95	28.41	36.49	85.68	32.45	1.401	1	0.00135
LacZ	LacZ:1310-1329_LacZ_+	68.66	44.1	88.46	13.53	37.85	66.28	25.69	1.367	1	0.00135
LacZ	LacZ:2410-2429_LacZ_+	294.45	169.49	105.43	27.05	82.45	137.46	54.75	1.328	1	0.00135
LacZ	LacZ:2838-2857_LacZ_+	721.28	788.22	751.33	232.66	396.02	769.775	314.34	1.292	1	0.00135
LacZ	LacZ:1137-1156_LacZ_-	458.37	311.43	472.61	91.98	235.18	392.02	163.58	1.261	1	0.00135
LacZ	LacZ:1607-1626_LacZ_+	148.46	289.38	197.53	66.28	139.22	243.455	102.75	1.245	1	0.00135
LacZ	LacZ:2178-2197_LacZ_-	277.13	432.69	479.88	189.38	198.69	456.285	194.035	1.234	1	0.00135
LacZ	LacZ:301-320_LacZ_-	317.95	424.42	592.58	154.21	282.49	508.5	218.35	1.22	1	0.00135
LacZ	LacZ:645-664_LacZ_-	778.8	1535.09	1328.15	666.87	597.41	1431.62	632.14	1.179	1	0.00135
LacZ	LacZ:1394-1413_LacZ_-	327.85	405.13	358.7	120.39	218.96	381.915	169.675	1.17	1	0.00135
LacZ	LacZ:1446-1465_LacZ_+	349.5	639.39	472.61	286.77	212.2	556	249.485	1.156	1	0.00135
LacZ	LacZ:2115-2134_LacZ_+	123.1	139.18	151.48	86.57	44.6	145.33	65.585	1.148	1	0.00135
LacZ	LacZ:605-624_LacZ_-	830.77	1530.96	1503.86	745.33	660.94	1517.41	703.135	1.11	1	0.00135
LacZ	LacZ:2104-2123_LacZ_+	317.95	403.75	592.58	292.18	175.71	498.165	233.945	1.09	1	0.00135
LacZ	LacZ:1878-1897_LacZ_-	421.88	493.32	418.08	251.6	189.23	455.7	220.415	1.048	1	0.00135
LacZ	LacZ:2651-2670_LacZ_+	621.68	530.53	510.17	231.31	282.49	520.35	256.9	1.018	1	0.00135
LacZ	LacZ:1631-1650_LacZ_-	342.7	804.75	655.59	519.43	202.74	730.17	361.085	1.016	1	0.00135
LacZ	LacZ:150-169_LacZ_-	204.13	405.13	315.07	221.84	141.92	360.1	181.88	0.985	1	0.00135
LacZ	LacZ:2417-2436_LacZ_+	261.66	270.09	374.45	93.34	232.48	322.27	162.91	0.984	1	0.00135
LacZ	LacZ:1499-1518_LacZ_+	651.37	676.6	751.33	408.51	316.28	713.965	362.395	0.978	1	0.00135
LacZ	LacZ:1253-1272_LacZ_-	933.45	1408.31	1654.13	890.06	667.7	1531.22	778.88	0.975	1	0.00135
LacZ	LacZ:2980-2999_LacZ_-	85.37	312.81	198.74	110.92	151.38	255.775	131.15	0.964	1	0.00135
LacZ	LacZ:154-173_LacZ_+	186.2	70.28	376.88	125.8	106.78	223.58	116.29	0.943	1	0.00135
LacZ	LacZ:454-473_LacZ_+	1096.14	1098.27	1719.57	865.72	604.17	1408.92	734.945	0.939	1	0.00135
LacZ	LacZ:2671-2690_LacZ_+	278.98	261.82	561.07	193.43	239.24	411.445	216.335	0.927	1	0.00135
LacZ	LacZ:1395-1414_LacZ_-	110.73	201.19	465.34	96.04	259.51	333.265	177.775	0.907	1	0.00135
LacZ	LacZ:185-204_LacZ_+	296.3	281.11	197.53	129.86	127.05	239.32	128.455	0.898	1	0.00135
LacZ	LacZ:199-218_LacZ_+	200.42	202.57	272.66	100.1	156.79	237.615	128.445	0.887	1	0.00135
LacZ	LacZ:2348-2367_LacZ_+	1094.28	1314.61	1886.8	900.89	835.3	1600.7	868.095	0.883	1	0.00135
LacZ	LacZ:2116-2135_LacZ_+	262.9	359.66	618.03	202.9	343.31	488.845	273.105	0.84	1	0.00135
LacZ	LacZ:1445-1464_LacZ_-	418.17	719.32	807.07	436.92	424.41	763.195	430.665	0.825	1	0.00135
LacZ	LacZ:863-882_LacZ_-	969.33	1744.55	1405.71	869.77	940.72	1575.13	905.245	0.799	1	0.00135
LacZ	LacZ:1241-1260_LacZ_+	333.42	778.57	744.06	604.65	275.73	761.315	440.19	0.79	1	0.00135
LacZ	LacZ:2982-3001_LacZ_-	96.5	125.4	101.79	74.4	58.12	113.595	66.26	0.778	1	0.00135
LacZ	LacZ:3019-3038_LacZ_-	387.86	446.47	458.07	155.56	394.67	452.27	275.115	0.717	1	0.00135
LacZ	LacZ:1534-1553_LacZ_+	321.67	318.32	357.49	240.78	173.01	337.905	206.895	0.708	1	0.00135
LacZ	LacZ:983-1002_LacZ_+	447.24	1044.52	1177.89	788.61	598.76	1111.2	693.685	0.68	1	0.00135
LacZ	LacZ:1626-1645_LacZ_-	961.91	1052.79	1179.1	633.06	760.96	1115.94	697.01	0.679	1	0.00135
LacZ	LacZ:1040-1059_LacZ_-	441.05	504.35	1045.8	515.37	454.14	775.075	484.755	0.677	1	0.00135
LacZ	LacZ:1627-1646_LacZ_-	651.37	1277.41	1286.95	641.17	973.16	1282.18	807.165	0.668	1	0.00135
LacZ	LacZ:1970-1989_LacZ_+	216.51	288	30.3	136.62	68.93	159.15	102.775	0.631	1	0.00135
LacZ	LacZ:180-199_LacZ_-	356.93	173.63	275.08	86.57	204.09	224.355	145.33	0.626	1	0.00135
LacZ	LacZ:1336-1355_LacZ_-	754.06	1278.78	968.24	657.4	850.17	1123.51	753.785	0.576	1	0.00135
LacZ	LacZ:779-798_LacZ_+	212.18	179.14	88.46	102.8	77.04	133.8	89.92	0.573	1	0.00135
LacZ	LacZ:2877-2896_LacZ_-	304.35	687.62	656.8	404.45	501.45	672.21	452.95	0.57	1	0.00135
LacZ	LacZ:2623-2642_LacZ_+	45.16	136.42	341.73	163.67	159.49	239.075	161.58	0.565	1	0.00135
LacZ	LacZ:447-466_LacZ_+	712.61	494.7	512.6	334.11	366.29	503.65	350.2	0.524	1	0.00135
LacZ	LacZ:448-467_LacZ_+	548.07	675.22	382.93	334.11	408.19	529.075	371.15	0.511	1	0.00135
LacZ	LacZ:3015-3034_LacZ_+	370.53	897.08	436.25	518.08	419	666.665	468.54	0.509	1	0.00135
LacZ	LacZ:1537-1556_LacZ_-	625.39	770.3	786.47	638.47	460.9	778.385	549.685	0.502	1	0.00135
LacZ	LacZ:2738-2757_LacZ_-	225.17	304.54	121.18	142.03	163.55	212.86	152.79	0.478	1	0.00135
LacZ	LacZ:412-431_LacZ_-	581.47	706.91	888.26	558.66	590.66	797.585	574.66	0.473	1	0.00135
LacZ	LacZ:1578-1597_LacZ_-	329.71	698.65	851.91	447.74	671.75	775.28	559.745	0.47	1	0.00135
LacZ	LacZ:1220-1239_LacZ_-	334.04	486.43	449.58	252.95	428.46	468.005	340.705	0.458	1	0.00135
LacZ	LacZ:329-348_LacZ_+	1205.63	1581.94	2069.78	1240.41	1417.84	1825.86	1329.12	0.458	1	0.00135
LacZ	LacZ:2926-2945_LacZ_-	730.55	377.57	827.67	407.16	474.42	602.62	440.79	0.451	1	0.00135
LacZ	LacZ:2131-2150_LacZ_+	66.19	429.94	443.53	532.96	110.83	436.735	321.895	0.44	1	0.00135
LacZ	LacZ:1690-1709_LacZ_+	720.04	1039.01	651.96	707.45	544.7	845.485	626.075	0.433	1	0.00135
LacZ	LacZ:2929-2948_LacZ_+	146.61	93.7	104.22	113.63	33.79	98.96	73.71	0.425	1	0.00135
LacZ	LacZ:2007-2026_LacZ_+	476.93	691.76	861.6	472.09	706.89	776.68	589.49	0.398	1	0.00135
LacZ	LacZ:1535-1554_LacZ_-	524.56	660.06	656.8	670.93	335.2	658.43	503.065	0.388	1	0.00135
LacZ	LacZ:617-636_LacZ_-	289.5	354.15	614.39	445.03	304.11	484.27	374.57	0.371	1	0.00135
LacZ	LacZ:192-211_LacZ_-	364.97	881.92	724.67	710.16	533.89	803.295	622.025	0.369	1	0.00135
LacZ	LacZ:1629-1648_LacZ_-	874.07	939.8	1214.24	1120.02	564.97	1077.02	842.495	0.354	1	0.00135
LacZ	LacZ:1798-1817_LacZ_-	434.87	354.15	338.1	208.31	337.9	346.125	273.105	0.342	1	0.00135
LacZ	LacZ:2915-2934_LacZ_+	1540.91	1918.17	1477.21	1448.72	1250.24	1697.69	1349.48	0.331	1	0.00135
LacZ	LacZ:1763-1782_LacZ_-	739.21	734.47	695.58	569.48	573.08	715.025	571.28	0.324	1	0.00135
LacZ	LacZ:2645-2664_LacZ_+	599.41	457.5	689.52	380.1	542	573.51	461.05	0.315	1	0.00135
LacZ	LacZ:2967-2986_LacZ_-	367.44	318.32	318.71	228.6	285.19	318.515	256.895	0.31	1	0.00135
LacZ	LacZ:1049-1068_LacZ_-	215.27	358.28	522.29	359.81	351.42	440.285	355.615	0.308	1	0.00135
LacZ	LacZ:1542-1561_LacZ_-	226.4	358.28	384.15	417.98	182.47	371.215	300.225	0.306	1	0.00135
LacZ	LacZ:2370-2389_LacZ_-	321.05	230.13	517.45	359.81	256.81	373.79	308.31	0.278	1	0.00135
LacZ	LacZ:1585-1604_LacZ_-	277.75	343.12	402.32	244.84	389.26	372.72	317.05	0.233	1	0.00135
LacZ	LacZ:2935-2954_LacZ_-	79.8	220.48	255.69	246.19	163.55	238.085	204.87	0.217	1	0.00135
LacZ	LacZ:2045-2064_LacZ_+	195.47	421.67	239.94	282.71	291.95	330.805	287.33	0.203	1	0.00135
LacZ	LacZ:1324-1343_LacZ_-	815.92	762.03	620.45	600.59	614.98	691.24	607.785	0.186	1	0.00135
LacZ	LacZ:3000-3019_LacZ_-	416.93	530.53	573.19	463.97	529.83	551.86	496.9	0.151	1	0.00135
LacZ	LacZ:1182-1201_LacZ_-	160.21	104.73	190.26	190.73	90.56	147.495	140.645	0.069	1	0.00135
LacZ	LacZ:2420-2439_LacZ_+	454.66	537.42	330.83	396.34	431.16	434.125	413.75	0.069	1	0.00135
LacZ	LacZ:1885-1904_LacZ_-	129.9	242.53	134.51	146.09	216.26	188.52	181.175	0.057	1	0.00135
LacZ	LacZ:2398-2417_LacZ_+	497.35	719.32	638.63	749.39	566.33	678.975	657.86	0.046	1	0.00135
LacZ	LacZ:23-42_LacZ_-	348.27	224.61	637.42	495.08	389.26	431.015	442.17	-0.037	1	0.00135
LacZ	LacZ:860-879_LacZ_-	218.36	239.77	353.85	338.17	271.67	296.81	304.92	-0.039	1	0.00135
LacZ	LacZ:1987-2006_LacZ_-	48.87	121.26	79.98	54.11	152.73	100.62	103.42	-0.04	1	0.00135
LacZ	LacZ:1480-1499_LacZ_-	94.64	44.1	77.56	78.46	54.06	60.83	66.26	-0.123	1	0.00135
LacZ	LacZ:2545-2564_LacZ_-	27.84	26.18	18.18	8.12	47.31	22.18	27.715	-0.321	1	0.00135
NDST1	chr5:149912573-149912592_NDST1_+	548.69	1497.88	1129.41	90.63	82.45	1313.64	86.54	3.924	2	0.00135
NDST1	chr5:149901146-149901165_NDST1_+	218.98	974.25	717.4	255.66	135.16	845.825	195.41	2.114	2	0.00135
NDST1	chr5:149907779-149907798_NDST1_+	864.17	1683.91	1839.54	562.72	366.29	1761.72	464.505	1.923	2	0.00135
NDST1	chr5:149915366-149915385_NDST1_+	1696.17	2532.76	3153.15	1046.98	862.33	2842.95	954.655	1.574	2	0.00135
COPG1	chr3:128971156-128971175_COPG1_-	100.83	133.67	90.89	6.76	29.74	112.28	18.25	2.621	3	0.00135
COPG1	chr3:128971485-128971504_COPG1_-	248.05	474.03	424.14	60.87	133.81	449.085	97.34	2.206	3	0.00135
COPG1	chr3:128971750-128971769_COPG1_-	215.27	272.84	191.47	64.93	64.88	232.155	64.905	1.839	3	0.00135
COPG1	chr3:128969556-128969575_COPG1_+	112.58	245.28	493.21	144.74	112.18	369.245	128.46	1.523	3	0.00135
EXT1	chr8:118842516-118842535_EXT1_-	767.67	1391.78	1679.58	82.51	67.58	1535.68	75.045	4.355	4	0.00135
EXT1	chr8:119122988-119123007_EXT1_-	254.86	690.38	1246.96	278.65	71.64	968.67	175.145	2.467	4	0.00135
EXT1	chr8:118849358-118849377_EXT1_-	293.83	531.91	701.64	93.34	162.19	616.775	127.765	2.271	4	0.00135
EXT1	chr8:118834772-118834791_EXT1_-	175.68	282.49	414.44	188.02	190.58	348.465	189.3	0.88	4	0.00135
SLC10A7	chr4:147425032-147425051_SLC10A7_+	425.59	690.38	622.87	109.57	135.16	656.625	122.365	2.424	5	0.00135
SLC10A7	chr4:147442782-147442801_SLC10A7_-	799.22	1453.79	1426.31	292.18	281.14	1440.05	286.66	2.329	5	0.00135
SLC10A7	chr4:147204386-147204405_SLC10A7_-	241.25	341.74	648.32	66.28	156.79	495.03	111.535	2.15	5	0.00135
SLC10A7	chr4:147179879-147179898_SLC10A7_+	165.16	420.29	489.57	190.73	217.61	454.93	204.17	1.156	5	0.00135
TP53	chr17:7578419-7578438_TP53_-	894.48	1929.2	2455.14	155.56	404.13	2192.17	279.845	2.97	6	0.00135
TP53	chr17:7579440-7579459_TP53_-	2557.25	3975.53	3025.91	627.64	931.26	3500.72	779.45	2.167	6	0.00135
TP53	chr17:7579828-7579847_TP53_+	320.43	639.39	808.28	261.07	236.53	723.835	248.8	1.541	6	0.00135
TP53	chr17:7578242-7578261_TP53_-	1494.51	1883.72	2399.4	880.6	909.64	2141.56	895.12	1.259	6	0.00135
CDKN1A	chr6:36651989-36652008_CDKN1A_+	960.67	2670.56	2104.93	443.68	248.7	2387.74	346.19	2.786	7	0.00135
CDKN1A	chr6:36652003-36652022_CDKN1A_+	2458.89	6178.95	5857.92	971.23	1198.88	6018.44	1085.06	2.472	7	0.00135
CDKN1A	chr6:36653528-36653547_CDKN1A_+	210.32	358.28	424.14	52.75	175.71	391.21	114.23	1.776	7	0.00135
CDKN1A	chr6:36653538-36653557_CDKN1A_-	1042.94	1154.76	1248.17	477.5	527.13	1201.46	502.315	1.258	7	0.00135
EGFP	EGFP:74-93_EGFP_+	1184.6	1113.42	1900.13	702.04	366.29	1506.78	534.165	1.496	8	0.00135
EGFP	EGFP:26-45_EGFP_-	235.06	301.78	538.05	121.74	210.85	419.915	166.295	1.336	8	0.00135
EGFP	EGFP:32-51_EGFP_+	157.74	271.47	278.72	159.62	67.58	275.095	113.6	1.276	8	0.00135
EGFP	EGFP:661-680_EGFP_+	965.62	1733.52	1164.56	461.26	819.08	1449.04	640.17	1.179	8	0.00135
EGFP	EGFP:524-543_EGFP_-	1388.11	2025.66	1657.77	914.41	743.39	1841.71	828.9	1.152	8	0.00135
EGFP	EGFP:498-517_EGFP_+	69.28	362.41	214.49	136.62	131.11	288.45	133.865	1.108	8	0.00135
EGFP	EGFP:75-94_EGFP_+	783.13	1703.21	1151.23	772.38	752.85	1427.22	762.615	0.904	8	0.00135
EGFP	EGFP:249-268_EGFP_+	1229.14	1328.39	1665.04	743.98	948.83	1496.71	846.405	0.822	8	0.00135
EGFP	EGFP:335-354_EGFP_+	752.82	1124.45	784.05	642.52	509.56	954.25	576.04	0.728	8	0.00135
EGFP	EGFP:361-380_EGFP_-	192.38	122.64	161.17	81.16	90.56	141.905	85.86	0.725	8	0.00135
EGFP	EGFP:141-160_EGFP_-	656.94	1022.48	864.03	795.38	390.62	943.255	593	0.67	8	0.00135
EGFP	EGFP:98-117_EGFP_-	313.01	632.5	466.55	228.6	469.01	549.525	348.805	0.656	8	0.00135
EGFP	EGFP:632-651_EGFP_+	686.63	603.56	718.61	612.77	256.81	661.085	434.79	0.605	8	0.00135
EGFP	EGFP:362-381_EGFP_-	585.19	564.98	548.95	355.76	391.97	556.965	373.865	0.575	8	0.00135
EGFP	EGFP:447-466_EGFP_-	1263.16	1318.74	937.95	741.27	832.59	1128.35	786.93	0.52	8	0.00135
EGFP	EGFP:671-690_EGFP_-	358.16	274.22	462.91	186.67	333.85	368.565	260.26	0.502	8	0.00135
EGFP	EGFP:383-402_EGFP_-	585.19	905.35	273.87	311.12	535.24	589.61	423.18	0.478	8	0.00135
EGFP	EGFP:142-161_EGFP_-	218.36	588.41	523.5	388.22	573.08	555.955	480.65	0.21	8	0.00135
EGFP	EGFP:34-53_EGFP_-	908.71	762.03	865.24	662.81	812.32	813.635	737.565	0.142	8	0.00135
EGFP	EGFP:526-545_EGFP_-	274.04	241.15	653.17	361.17	523.07	447.16	442.12	0.016	8	0.00135
EGFP	EGFP:374-393_EGFP_+	253	304.54	271.45	374.69	195.98	287.995	285.335	0.013	8	0.00135
EGFP	EGFP:345-364_EGFP_-	904.38	1019.72	678.62	1397.32	652.83	849.17	1025.08	-0.272	8	0.00135
ACTB	chr7:5569250-5569269_ACTB_+	267.23	1103.78	2027.37	140.68	232.48	1565.58	186.58	3.069	9	0.00135
ACTB	chr7:5567898-5567917_ACTB_+	278.37	513.99	731.94	229.96	123	622.965	176.48	1.82	9	0.00135
ACTB	chr7:5569254-5569273_ACTB_-	274.04	689	647.11	156.91	228.42	668.055	192.665	1.794	9	0.00135
CUL3	chr2:225367717-225367736_CUL3_-	35.26	151.58	59.38	0.5	6.76	105.48	3.63	4.861	10	0.00135
CUL3	chr2:225422491-225422510_CUL3_-	231.97	642.15	1031.26	90.63	70.28	836.705	80.455	3.378	10	0.00135
CUL3	chr2:225376167-225376186_CUL3_-	278.37	467.14	681.04	137.97	141.92	574.09	139.945	2.036	10	0.00135
CUL3	chr2:225449710-225449729_CUL3_-	426.21	808.89	1049.43	538.37	398.73	929.16	468.55	0.988	10	0.00135
DYRK1A	chr21:38865445-38865464_DYRK1A_-	504.15	1497.88	1261.5	247.54	218.96	1379.69	233.25	2.564	11	0.00135
DYRK1A	chr21:38877842-38877861_DYRK1A_-	350.12	1645.33	1034.89	477.5	597.41	1340.11	537.455	1.318	11	0.00135
DYRK1A	chr21:38852955-38852974_DYRK1A_+	241.87	537.42	616.81	185.32	320.33	577.115	252.825	1.191	11	0.00135
DYRK1A	chr21:38862558-38862577_DYRK1A_+	253.62	220.48	130.88	190.73	20.27	175.68	105.5	0.736	11	0.00135
luciferase	luciferase:83-102_luciferase_+	58.77	75.79	220.55	0.5	0.5	148.17	0.5	8.211	12	0.001904
luciferase	luciferase:1293-1312_luciferase_-	230.73	440.96	421.71	177.2	143.27	431.335	160.235	1.429	12	0.001904
luciferase	luciferase:1220-1239_luciferase_+	474.46	840.58	821.61	447.74	214.91	831.095	331.325	1.327	12	0.001904
luciferase	luciferase:1042-1061_luciferase_+	1074.49	1579.19	1528.1	737.21	806.91	1553.64	772.06	1.009	12	0.001904
luciferase	luciferase:1410-1429_luciferase_+	310.53	580.14	602.27	202.9	413.59	591.205	308.245	0.94	12	0.001904
luciferase	luciferase:1040-1059_luciferase_+	1098.61	1406.94	1045.8	560.01	720.41	1226.37	640.21	0.938	12	0.001904
luciferase	luciferase:1610-1629_luciferase_+	256.71	210.83	310.23	140.68	137.86	260.53	139.27	0.904	12	0.001904
luciferase	luciferase:1307-1326_luciferase_-	616.11	665.57	1204.55	323.29	704.19	935.06	513.74	0.864	12	0.001904
luciferase	luciferase:305-324_luciferase_-	1135.11	1156.14	828.88	576.24	592.01	992.51	584.125	0.765	12	0.001904
luciferase	luciferase:533-552_luciferase_-	1008.3	1675.65	1997.07	1148.43	1042.09	1836.36	1095.26	0.746	12	0.001904
luciferase	luciferase:1043-1062_luciferase_+	342.7	509.86	392.63	150.15	404.13	451.245	277.14	0.703	12	0.001904
luciferase	luciferase:45-64_luciferase_+	888.91	963.22	1305.13	606	808.26	1134.17	707.13	0.682	12	0.001904
luciferase	luciferase:1551-1570_luciferase_+	137.95	181.9	163.6	47.34	174.36	172.75	110.85	0.64	12	0.001904
luciferase	luciferase:649-668_luciferase_-	469.51	734.47	738	461.26	525.78	736.235	493.52	0.577	12	0.001904
luciferase	luciferase:1041-1060_luciferase_+	304.96	582.89	385.36	348.99	305.46	484.125	327.225	0.565	12	0.001904
luciferase	luciferase:1613-1632_luciferase_-	797.98	832.31	1417.83	1015.86	548.76	1125.07	782.31	0.524	12	0.001904
luciferase	luciferase:1140-1159_luciferase_+	290.74	299.03	353.85	252.95	205.45	326.44	229.2	0.51	12	0.001904
luciferase	luciferase:1023-1042_luciferase_-	324.14	665.57	356.27	394.98	328.44	510.92	361.71	0.498	12	0.001904
luciferase	luciferase:1028-1047_luciferase_-	508.48	669.71	653.17	558.66	493.34	661.44	526	0.331	12	0.001904
luciferase	luciferase:970-989_luciferase_-	249.91	264.58	379.3	278.65	252.75	321.94	265.7	0.277	12	0.001904
luciferase	luciferase:1385-1404_luciferase_+	1161.71	1660.49	1342.69	1381.09	1151.57	1501.59	1266.33	0.246	12	0.001904
luciferase	luciferase:1021-1040_luciferase_-	570.96	829.56	655.59	401.75	898.82	742.575	650.285	0.191	12	0.001904
luciferase	luciferase:1516-1535_luciferase_-	1437.6	1754.19	2104.93	1968.15	1458.39	1929.56	1713.27	0.172	12	0.001904
luciferase	luciferase:1224-1243_luciferase_+	110.73	141.93	151.48	93.34	193.28	146.705	143.31	0.034	12	0.001904
C3orf58	chr3:143691486-143691505_C3orf58_-	647.66	1041.77	1261.5	150.15	167.6	1151.63	158.875	2.858	13	0.001904
C3orf58	chr3:143691489-143691508_C3orf58_-	155.27	662.82	1323.3	75.75	213.55	993.06	144.65	2.779	13	0.001904
C3orf58	chr3:143708454-143708473_C3orf58_-	519	1497.88	1729.26	572.18	356.83	1613.57	464.505	1.796	13	0.001904
C3orf58	chr3:143704604-143704623_C3orf58_+	392.19	482.3	630.14	290.83	273.03	556.22	281.93	0.98	13	0.001904
ACTG1	chr17:79479280-79479299_ACTG1_+	227.02	1304.97	1370.57	100.1	536.59	1337.77	318.345	2.071	14	0.003182
ACTG1	chr17:79478204-79478223_ACTG1_+	308.06	689	674.98	182.61	220.31	681.99	201.46	1.759	14	0.003182
ACTG1	chr17:79479279-79479298_ACTG1_+	124.96	188.79	390.21	32.46	166.25	289.5	99.355	1.543	14	0.003182
ACTG1	chr17:79479359-79479378_ACTG1_-	768.29	464.39	976.72	614.12	371.69	720.555	492.905	0.548	14	0.003182
FOXC2	chr16:86601600-86601619_FOXC2_-	24.74	152.96	113.91	40.58	22.98	133.435	31.78	2.07	15	0.015161
FOXC2	chr16:86601054-86601073_FOXC2_-	271.56	562.22	496.85	150.15	189.23	529.535	169.69	1.642	15	0.015161
FOXC2	chr16:86601568-86601587_FOXC2_+	639.62	694.51	1113.66	326	281.14	904.085	303.57	1.574	15	0.015161
FOXC2	chr16:86601735-86601754_FOXC2_-	513.43	475.41	380.51	514.02	336.55	427.96	425.285	0.009	15	0.015161
SLC39A9	chr14:69866143-69866162_SLC39A9_+	257.95	898.46	819.19	114.98	232.48	858.825	173.73	2.306	16	0.015161
SLC39A9	chr14:69925258-69925277_SLC39A9_-	404.56	739.99	487.15	142.03	166.25	613.57	154.14	1.993	16	0.015161
SLC39A9	chr14:69922477-69922496_SLC39A9_-	134.23	545.69	479.88	211.02	144.62	512.785	177.82	1.528	16	0.015161
SLC39A9	chr14:69919997-69920016_SLC39A9_-	744.78	537.42	372.03	362.52	175.71	454.725	269.115	0.757	16	0.015161
KIRREL	chr1:158056519-158056538_KIRREL_-	894.48	2078.02	1114.87	715.57	417.65	1596.44	566.61	1.494	17	0.017181
KIRREL	chr1:158057570-158057589_KIRREL_+	1143.15	1433.12	1103.97	473.44	431.16	1268.55	452.3	1.488	17	0.017181
KIRREL	chr1:158059378-158059397_KIRREL_+	933.45	2134.52	2801.72	791.32	974.51	2468.12	882.915	1.483	17	0.017181
KIRREL	chr1:158061205-158061224_KIRREL_+	376.1	920.5	718.61	771.03	521.72	819.555	646.375	0.342	17	0.017181
TM9SF2	chr13:100188867-100188886_TM9SF2_+	520.23	1178.19	1297.86	169.09	197.34	1238.03	183.215	2.756	18	0.048723
TM9SF2	chr13:100204542-100204561_TM9SF2_-	573.43	746.88	1017.93	156.91	162.19	882.405	159.55	2.467	18	0.048723
TM9SF2	chr13:100199279-100199298_TM9SF2_+	1339.86	1609.5	2023.73	1126.78	469.01	1816.62	797.895	1.187	18	0.048723
TM9SF2	chr13:100153951-100153970_TM9SF2_-	343.32	333.48	412.02	236.72	193.28	372.75	215	0.794	18	0.048723
ZNF660	chr3:44636040-44636059_ZNF660_+	624.78	1242.96	1244.54	478.85	627.15	1243.75	553	1.169	19	0.048723
ZNF660	chr3:44636533-44636552_ZNF660_-	446.62	700.02	833.73	384.16	333.85	766.875	359.005	1.095	19	0.048723
ZNF660	chr3:44636558-44636577_ZNF660_+	423.73	553.96	765.87	258.36	469.01	659.915	363.685	0.86	19	0.048723
ZNF660	chr3:44636113-44636132_ZNF660_-	373.63	450.61	564.71	179.91	397.37	507.66	288.64	0.815	19	0.048723
COPB1	chr11:14496138-14496157_COPB1_+	129.9	314.18	333.25	25.7	95.96	323.715	60.83	2.412	20	0.069554
COPB1	chr11:14498553-14498572_COPB1_-	228.26	372.06	353.85	79.81	167.6	362.955	123.705	1.553	20	0.069554
COPB1	chr11:14520468-14520487_COPB1_-	241.87	512.62	673.77	186.67	297.36	593.195	242.015	1.293	20	0.069554
COPB1	chr11:14512147-14512166_COPB1_-	98.97	124.02	184.2	124.45	141.92	154.11	133.185	0.211	20	0.069554
ATP6V1B2	chr8:20067892-20067911_ATP6V1B2_+	705.19	1477.21	2040.7	389.57	464.96	1758.95	427.265	2.042	21	0.074257
ATP6V1B2	chr8:20069210-20069229_ATP6V1B2_+	514.05	1318.74	1672.31	315.17	509.56	1495.53	412.365	1.859	21	0.074257
ATP6V1B2	chr8:20054963-20054982_ATP6V1B2_+	414.45	760.66	768.29	308.41	317.63	764.475	313.02	1.288	21	0.074257
ATP6V1B2	chr8:20068754-20068773_ATP6V1B2_-	373.63	418.91	540.47	332.76	393.32	479.69	363.04	0.402	21	0.074257
ITGB5	chr3:124560352-124560371_ITGB5_+	129.29	117.13	66.65	0.5	36.49	91.89	18.495	2.313	22	0.101485
ITGB5	chr3:124578077-124578096_ITGB5_+	753.44	978.38	1463.88	343.58	294.65	1221.13	319.115	1.936	22	0.101485
ITGB5	chr3:124540212-124540231_ITGB5_-	246.2	372.06	392.63	147.44	170.3	382.345	158.87	1.267	22	0.101485
ITGB5	chr3:124567271-124567290_ITGB5_-	361.87	344.5	447.16	489.67	309.52	395.83	399.595	-0.014	22	0.101485
SYS1	chr20:43995520-43995539_SYS1_-	257.95	1092.75	712.55	231.31	337.9	902.65	284.605	1.665	23	0.119888
SYS1	chr20:43992189-43992208_SYS1_-	370.53	625.61	1238.48	384.16	298.71	932.045	341.435	1.449	23	0.119888
SYS1	chr20:43992312-43992331_SYS1_+	450.95	500.21	899.17	204.26	408.19	699.69	306.225	1.192	23	0.119888
SYS1	chr20:43994280-43994299_SYS1_-	913.04	846.09	625.3	1217.41	675.81	735.695	946.61	-0.364	23	0.119888
TOP3B	chr22:22323069-22323088_TOP3B_+	431.78	841.96	801.01	422.04	374.4	821.485	398.22	1.045	24	0.163573
TOP3B	chr22:22326269-22326288_TOP3B_-	209.7	330.72	207.22	63.58	198.69	268.97	131.135	1.036	24	0.163573
TOP3B	chr22:22327014-22327033_TOP3B_+	1088.1	1077.6	802.22	505.9	597.41	939.91	551.655	0.769	24	0.163573
TOP3B	chr22:22330025-22330044_TOP3B_+	427.45	624.23	531.99	255.66	437.92	578.11	346.79	0.737	24	0.163573
FBXW7	chr4:153268199-153268218_FBXW7_+	490.54	673.84	649.53	297.59	264.92	661.685	281.255	1.234	25	0.179604
FBXW7	chr4:153271237-153271256_FBXW7_+	383.53	824.04	699.22	347.64	406.84	761.63	377.24	1.014	25	0.179604
FBXW7	chr4:153332759-153332778_FBXW7_-	176.3	206.7	299.32	55.46	229.77	253.01	142.615	0.827	25	0.179604
FBXW7	chr4:153251886-153251905_FBXW7_-	102.69	53.74	70.29	25.7	45.95	62.015	35.825	0.792	25	0.179604
KLHL21	chr1:6655604-6655623_KLHL21_-	604.36	1565.41	2080.69	597.89	383.86	1823.05	490.875	1.893	26	0.192111
KLHL21	chr1:6659208-6659227_KLHL21_+	675.5	895.7	1211.82	146.09	431.16	1053.76	288.625	1.868	26	0.192111
KLHL21	chr1:6653602-6653621_KLHL21_-	730.55	1354.57	1844.39	1161.95	546.05	1599.48	854	0.905	26	0.192111
KLHL21	chr1:6662014-6662033_KLHL21_+	280.22	478.17	229.03	278.65	274.38	353.6	276.515	0.355	26	0.192111
ALG5	chr13:37573366-37573385_ALG5_+	0.5	62.01	175.71	0.5	0.5	118.86	0.5	7.893	27	0.192111
ALG5	chr13:37539777-37539796_ALG5_-	475.08	744.12	916.13	457.21	417.65	830.125	437.43	0.924	27	0.192111
ALG5	chr13:37539806-37539825_ALG5_+	146.61	188.79	244.79	120.39	127.05	216.79	123.72	0.809	27	0.192111
ALG5	chr13:37569707-37569726_ALG5_+	235.06	275.6	384.15	221.84	179.76	329.875	200.8	0.716	27	0.192111
YY1	chr14:100705589-100705608_YY1_-	427.45	1220.91	708.91	271.89	333.85	964.91	302.87	1.672	28	0.192111
YY1	chr14:100705659-100705678_YY1_+	284.55	733.1	553.8	252.95	327.09	643.45	290.02	1.15	28	0.192111
YY1	chr14:100706125-100706144_YY1_+	575.29	457.5	490.79	104.16	417.65	474.145	260.905	0.862	28	0.192111
YY1	chr14:100706127-100706146_YY1_+	365.59	493.32	655.59	440.97	590.66	574.455	515.815	0.155	28	0.192111
GATA6	chr18:19756920-19756939_GATA6_-	0.5	139.18	0.5	24.35	0.5	69.84	12.425	2.491	29	0.192111
GATA6	chr18:19780629-19780648_GATA6_-	1606.48	2262.67	2153.4	615.47	1162.39	2208.03	888.93	1.313	29	0.192111
GATA6	chr18:19761406-19761425_GATA6_+	1681.94	2193.77	2194.6	1000.98	869.09	2194.18	935.035	1.231	29	0.192111
GATA6	chr18:19751288-19751307_GATA6_+	754.68	981.14	1106.39	886.01	450.09	1043.77	668.05	0.644	29	0.192111
ARHGAP29	chr1:94669515-94669534_ARHGAP29_-	841.9	1333.9	1540.22	243.48	501.45	1437.06	372.465	1.948	30	0.192111
ARHGAP29	chr1:94655574-94655593_ARHGAP29_+	233.83	461.63	467.76	74.4	189.23	464.695	131.815	1.818	30	0.192111
ARHGAP29	chr1:94668114-94668133_ARHGAP29_-	470.75	571.87	565.92	430.15	308.17	568.895	369.16	0.624	30	0.192111
ARHGAP29	chr1:94652117-94652136_ARHGAP29_-	683.54	786.84	1193.64	875.19	831.24	990.24	853.215	0.215	30	0.192111
RPL31	chr2:101619161-101619180_RPL31_+	74.85	187.41	203.59	68.99	0.5	195.5	34.745	2.492	31	0.192111
RPL31	chr2:101619160-101619179_RPL31_+	143.51	319.7	353.85	70.34	185.17	336.775	127.755	1.398	31	0.192111
RABAC1	chr19:42463411-42463430_RABAC1_-	146.61	172.25	212.07	81.16	62.17	192.16	71.665	1.423	32	0.207147
RABAC1	chr19:42461196-42461215_RABAC1_+	150.94	135.04	214.49	85.22	63.53	174.765	74.375	1.233	32	0.207147
RABAC1	chr19:42462995-42463014_RABAC1_+	534.46	651.79	805.86	523.49	209.5	728.825	366.495	0.992	32	0.207147
RABAC1	chr19:42461061-42461080_RABAC1_+	169.49	93.7	202.37	216.43	351.42	148.035	283.925	-0.94	32	0.207147
EIF2S1	chr14:67831526-67831545_EIF2S1_+	257.95	892.94	791.32	102.8	324.39	842.13	213.595	1.979	33	0.235074
EIF2S1	chr14:67843182-67843201_EIF2S1_+	194.24	100.59	218.13	41.93	55.42	159.36	48.675	1.711	33	0.235074
EIF2S1	chr14:67849238-67849257_EIF2S1_-	388.47	808.89	831.31	243.48	594.71	820.1	419.095	0.969	33	0.235074
EIF2S1	chr14:67843211-67843230_EIF2S1_+	150.32	103.35	133.3	175.85	136.51	118.325	156.18	-0.4	33	0.235074
ZNF600	chr19:53269288-53269307_ZNF600_+	430.54	607.7	381.72	224.55	310.87	494.71	267.71	0.886	34	0.246506
ZNF600	chr19:53269482-53269501_ZNF600_-	1221.71	1416.58	1497.81	804.85	820.43	1457.19	812.64	0.843	34	0.246506
ZNF600	chr19:53269470-53269489_ZNF600_+	321.67	552.58	470.19	263.77	360.88	511.385	312.325	0.711	34	0.246506
ZNF600	chr19:53269466-53269485_ZNF600_+	338.37	447.85	513.81	412.57	208.15	480.83	310.36	0.632	34	0.246506
DSC2	chr18:28660110-28660129_DSC2_-	259.19	252.17	466.55	79.81	117.59	359.36	98.7	1.864	35	0.247655
DSC2	chr18:28666622-28666641_DSC2_-	593.85	1437.25	950.06	608.71	419	1193.65	513.855	1.216	35	0.247655
DSC2	chr18:28659928-28659947_DSC2_-	195.47	356.9	439.89	163.67	202.74	398.395	183.205	1.121	35	0.247655
DSC2	chr18:28681851-28681870_DSC2_+	331.56	647.66	493.21	480.2	464.96	570.435	472.58	0.272	35	0.247655
TMED10	chr14:75643132-75643151_TMED10_+	981.08	1721.12	2737.49	489.67	489.28	2229.3	489.475	2.187	36	0.247655
TMED10	chr14:75602465-75602484_TMED10_-	228.88	537.42	504.12	151.5	136.51	520.77	144.005	1.855	36	0.247655
TMED10	chr14:75643186-75643205_TMED10_+	238.16	290.76	344.16	102.8	228.42	317.46	165.61	0.939	36	0.247655
TMED10	chr14:75618797-75618816_TMED10_-	373.63	407.89	358.7	362.52	220.31	383.295	291.415	0.395	36	0.247655
PODXL2	chr3:127379337-127379356_PODXL2_-	0.5	133.67	30.3	0.5	0.5	81.985	0.5	7.357	37	0.247655
PODXL2	chr3:127348049-127348068_PODXL2_+	253.62	245.28	385.36	54.11	277.08	315.32	165.595	0.929	37	0.247655
PODXL2	chr3:127387284-127387303_PODXL2_+	259.19	161.23	302.95	350.34	145.97	232.09	248.155	-0.097	37	0.247655
PODXL2	chr3:127358333-127358352_PODXL2_+	617.97	613.21	353.85	629	881.25	483.53	755.125	-0.643	37	0.247655
TRAPPC8	chr18:29496237-29496256_TRAPPC8_-	372.39	388.6	249.63	154.21	131.11	319.115	142.66	1.161	38	0.247655
TRAPPC8	chr18:29480927-29480946_TRAPPC8_+	514.05	526.4	597.43	151.5	381.16	561.915	266.33	1.077	38	0.247655
TRAPPC8	chr18:29522554-29522573_TRAPPC8_+	102.69	38.58	77.56	12.17	114.89	58.07	63.53	-0.13	38	0.247655
TLR3	chr4:186997823-186997842_TLR3_-	21.03	13.78	31.51	2.71	18.92	22.645	10.815	1.066	39	0.249429
TLR3	chr4:186997822-186997841_TLR3_-	130.52	97.84	124.82	35.17	71.64	111.33	53.405	1.06	39	0.249429
TLR3	chr4:187004267-187004286_TLR3_-	282.08	345.88	418.08	262.42	177.06	381.98	219.74	0.798	39	0.249429
TLR3	chr4:187004253-187004272_TLR3_+	638.38	752.39	865.24	577.6	436.57	808.815	507.085	0.674	39	0.249429
CHD8	chr14:21883735-21883754_CHD8_-	413.22	1169.92	940.37	316.53	255.45	1055.14	285.99	1.883	40	0.275371
CHD8	chr14:21897473-21897492_CHD8_-	583.95	1289.81	1433.58	596.53	274.38	1361.69	435.455	1.645	40	0.275371
CHD8	chr14:21896399-21896418_CHD8_-	730.55	819.91	1112.45	470.73	543.35	966.18	507.04	0.93	40	0.275371
CHD8	chr14:21899261-21899280_CHD8_-	580.24	671.09	619.24	662.81	504.15	645.165	583.48	0.145	40	0.275371
COG3	chr13:46039246-46039265_COG3_+	399.61	786.84	468.97	221.84	66.23	627.905	144.035	2.124	41	0.284835
COG3	chr13:46053167-46053186_COG3_+	360.64	366.55	384.15	143.38	181.12	375.35	162.25	1.21	41	0.284835
COG3	chr13:46065652-46065671_COG3_+	654.47	892.94	997.33	297.59	692.03	945.135	494.81	0.934	41	0.284835
COG3	chr13:46083901-46083920_COG3_-	563.53	434.07	1124.57	505.9	505.5	779.32	505.7	0.624	41	0.284835
LRRC57	chr15:42837351-42837370_LRRC57_+	687.87	689	748.9	266.48	513.61	718.95	390.045	0.882	42	0.297375
LRRC57	chr15:42837288-42837307_LRRC57_-	51.34	74.41	32.72	9.47	50.01	53.565	29.74	0.849	42	0.297375
LRRC57	chr15:42840551-42840570_LRRC57_-	1247.69	1783.13	1685.64	954.99	1027.23	1734.38	991.11	0.807	42	0.297375
LRRC57	chr15:42836281-42836300_LRRC57_+	590.75	525.02	493.21	255.66	398.73	509.115	327.195	0.638	42	0.297375
SLC16A9	chr10:61413450-61413469_SLC16A9_-	169.49	201.19	185.41	74.4	89.21	193.3	81.805	1.241	43	0.297375
SLC16A9	chr10:61424002-61424021_SLC16A9_-	569.72	959.09	1066.4	477.5	504.15	1012.75	490.825	1.045	43	0.297375
SLC16A9	chr10:61423994-61424013_SLC16A9_+	150.32	416.16	500.48	87.92	391.97	458.32	239.945	0.934	43	0.297375
SLC16A9	chr10:61414194-61414213_SLC16A9_+	66.81	113	75.13	110.92	97.32	94.065	104.12	-0.147	43	0.297375
BMP7	chr20:55803418-55803437_BMP7_+	100.83	126.78	170.87	14.88	0.5	148.825	7.69	4.274	44	0.302543
BMP7	chr20:55758793-55758812_BMP7_-	317.34	504.35	603.48	481.55	241.94	553.915	361.745	0.615	44	0.302543
BMP7	chr20:55840864-55840883_BMP7_+	543.74	1310.48	952.49	1249.88	621.74	1131.48	935.81	0.274	44	0.302543
BMP7	chr20:55777570-55777589_BMP7_+	467.03	475.41	433.83	658.76	348.72	454.62	503.74	-0.148	44	0.302543
KIAA1432	chr9:5720727-5720746_KIAA1432_-	71.14	440.96	584.1	242.13	317.63	512.53	279.88	0.873	45	0.324154
KIAA1432	chr9:5629397-5629416_KIAA1432_-	444.77	928.77	1307.55	714.22	537.94	1118.16	626.08	0.837	45	0.324154
KIAA1432	chr9:5713895-5713914_KIAA1432_+	48.87	113	76.34	33.82	74.34	94.67	54.08	0.808	45	0.324154
KIAA1432	chr9:5742931-5742950_KIAA1432_+	282.08	509.86	588.94	370.63	325.74	549.4	348.185	0.658	45	0.324154
PACS1	chr11:65961002-65961021_PACS1_+	121.86	162.6	398.69	52.75	170.3	280.645	111.525	1.331	46	0.324154
PACS1	chr11:65978688-65978707_PACS1_+	355.69	344.5	482.3	208.31	166.25	413.4	187.28	1.142	46	0.324154
PACS1	chr11:65838250-65838269_PACS1_-	238.16	318.32	643.47	309.76	152.73	480.895	231.245	1.056	46	0.324154
PACS1	chr11:65977919-65977938_PACS1_-	398.99	345.88	199.95	248.89	297.36	272.915	273.125	-0.001	46	0.324154
KIR3DL1	chr19:55341659-55341678_KIR3DL1_-	334.66	478.17	379.3	282.71	151.38	428.735	217.045	0.982	47	0.324154
KIR3DL1	chr19:55331357-55331376_KIR3DL1_-	406.41	308.67	317.5	224.55	151.38	313.085	187.965	0.736	47	0.324154
KIR3DL1	chr19:55329003-55329022_KIR3DL1_+	941.49	1288.43	802.22	688.52	621.74	1045.33	655.13	0.674	47	0.324154
KIR3DL1	chr19:55341414-55341433_KIR3DL1_+	423.12	730.34	1095.48	538.37	609.58	912.91	573.975	0.669	47	0.324154
MAN1A2	chr1:117957359-117957378_MAN1A2_-	108.25	130.91	145.42	20.29	64.88	138.165	42.585	1.698	48	0.324154
MAN1A2	chr1:117944992-117945011_MAN1A2_+	242.49	588.41	438.68	221.84	108.13	513.545	164.985	1.638	48	0.324154
MAN1A2	chr1:117984925-117984944_MAN1A2_-	869.12	693.13	671.35	440.97	860.98	682.24	650.975	0.068	48	0.324154
MAN1A2	chr1:117910842-117910861_MAN1A2_+	588.9	199.81	169.65	413.92	497.39	184.73	455.655	-1.303	48	0.324154
WDR81	chr17:1635636-1635655_WDR81_-	482.5	585.65	907.65	158.26	416.3	746.65	287.28	1.378	49	0.325217
WDR81	chr17:1634494-1634513_WDR81_-	1373.89	1132.72	988.84	611.41	432.52	1060.78	521.965	1.023	49	0.325217
WDR81	chr17:1630402-1630421_WDR81_+	139.18	135.04	187.83	35.17	158.14	161.435	96.655	0.74	49	0.325217
WDR81	chr17:1634060-1634079_WDR81_+	781.9	639.39	861.6	384.16	900.17	750.495	642.165	0.225	49	0.325217
ARHGAP17	chr16:24980017-24980036_ARHGAP17_+	0.5	44.1	72.71	0.5	0.5	58.405	0.5	6.868	50	0.333873
ARHGAP17	chr16:24953342-24953361_ARHGAP17_-	441.05	988.03	1008.23	677.69	883.96	998.13	780.825	0.354	50	0.333873
ARHGAP17	chr16:24950828-24950847_ARHGAP17_+	661.27	520.88	575.61	711.51	677.16	548.245	694.335	-0.341	50	0.333873
ARHGAP17	chr16:24981830-24981849_ARHGAP17_-	577.76	129.53	338.1	868.42	477.12	233.815	672.77	-1.525	50	0.333873
COPA	chr1:160295398-160295417_COPA_+	355.07	301.78	659.23	50.05	159.49	480.505	104.77	2.197	51	0.333873
COPA	chr1:160309748-160309767_COPA_+	368.06	325.21	645.9	83.87	237.88	485.555	160.875	1.594	51	0.333873
COPA	chr1:160303441-160303460_COPA_+	97.12	152.96	190.26	204.26	98.67	171.61	151.465	0.18	51	0.333873
COPA	chr1:160312930-160312949_COPA_-	147.84	137.8	168.44	324.64	297.36	153.12	311	-1.022	51	0.333873
TRAM2	chr6:52380816-52380835_TRAM2_+	322.9	1011.45	780.41	235.37	194.63	895.93	215	2.059	52	0.333873
TRAM2	chr6:52441702-52441721_TRAM2_-	644.57	717.94	677.41	315.17	287.89	697.675	301.53	1.21	52	0.333873
TRAM2	chr6:52400589-52400608_TRAM2_+	242.49	383.08	495.63	219.13	204.09	439.355	211.61	1.054	52	0.333873
TRAM2	chr6:52381511-52381530_TRAM2_-	389.09	673.84	368.39	404.45	382.51	521.115	393.48	0.405	52	0.333873
C2orf62	chr2:219221852-219221871_C2orf62_+	173.2	216.35	172.08	39.23	101.37	194.215	70.3	1.466	53	0.357426
C2orf62	chr2:219222397-219222416_C2orf62_+	1311.41	1608.12	1436	1000.98	494.69	1522.06	747.835	1.025	53	0.357426
C2orf62	chr2:219225355-219225374_C2orf62_+	184.96	318.32	174.5	63.58	202.74	246.41	133.16	0.888	53	0.357426
C2orf62	chr2:219227537-219227556_C2orf62_+	244.96	130.91	163.6	93.34	347.36	147.255	220.35	-0.581	53	0.357426
NELFB	chr9:140151317-140151336_NELFB_+	847.47	963.22	779.2	262.42	282.49	871.21	272.455	1.677	54	0.357426
NELFB	chr9:140150428-140150447_NELFB_-	48.87	203.94	270.24	108.21	118.94	237.09	113.575	1.062	54	0.357426
NELFB	chr9:140157638-140157657_NELFB_+	1183.36	1699.07	1238.48	620.88	792.05	1468.78	706.465	1.056	54	0.357426
NELFB	chr9:140150829-140150848_NELFB_+	716.94	631.12	356.27	480.2	663.64	493.695	571.92	-0.212	54	0.357426
HDGFL1	chr6:22570014-22570033_HDGFL1_+	37.12	124.02	25.45	0.5	0.5	74.735	0.5	7.224	55	0.357426
HDGFL1	chr6:22570479-22570498_HDGFL1_+	371.15	278.36	616.81	204.26	190.58	447.585	197.42	1.181	55	0.357426
HDGFL1	chr6:22570015-22570034_HDGFL1_+	398.99	541.55	459.28	355.76	247.35	500.415	301.555	0.731	55	0.357426
HDGFL1	chr6:22570153-22570172_HDGFL1_+	835.1	694.51	832.52	963.11	739.33	763.515	851.22	-0.157	55	0.357426
NXPE4	chr11:114453239-114453258_NXPE4_-	24.12	46.85	19.39	17.58	0.5	33.12	9.04	1.873	56	0.407267
NXPE4	chr11:114453230-114453249_NXPE4_+	335.28	738.61	618.03	131.21	381.16	678.32	256.185	1.405	56	0.407267
NXPE4	chr11:114450885-114450904_NXPE4_-	561.68	768.92	363.55	474.79	614.98	566.235	544.885	0.055	56	0.407267
NXPE4	chr11:114442043-114442062_NXPE4_-	725.61	439.58	403.54	662.81	694.73	421.56	678.77	-0.687	56	0.407267
TSPYL5	chr8:98289051-98289070_TSPYL5_-	461.47	602.19	807.07	239.42	339.26	704.63	289.34	1.284	57	0.420445
TSPYL5	chr8:98289860-98289879_TSPYL5_+	278.37	338.99	328.4	110.92	248.7	333.695	179.81	0.892	57	0.420445
TSPYL5	chr8:98289421-98289440_TSPYL5_-	226.4	141.93	126.03	5.41	160.84	133.98	83.125	0.689	57	0.420445
TSPYL5	chr8:98289807-98289826_TSPYL5_+	549.93	511.24	252.06	562.72	287.89	381.65	425.305	-0.156	57	0.420445
UCN2	chr3:48600335-48600354_UCN2_+	0.5	169.49	64.23	0.5	9.46	116.86	4.98	4.552	58	0.432315
UCN2	chr3:48600281-48600300_UCN2_-	742.31	658.68	673.77	531.6	587.95	666.225	559.775	0.251	58	0.432315
UCN2	chr3:48600393-48600412_UCN2_-	506.62	1244.33	1095.48	1163.31	1221.86	1169.9	1192.59	-0.028	58	0.432315
UCN2	chr3:48600300-48600319_UCN2_+	615.5	201.19	375.66	413.92	597.41	288.425	505.665	-0.81	58	0.432315
SLC35B2	chr6:44224193-44224212_SLC35B2_+	514.67	876.41	700.43	409.86	129.75	788.42	269.805	1.547	59	0.460883
SLC35B2	chr6:44222604-44222623_SLC35B2_+	396.52	768.92	661.65	114.98	523.07	715.285	319.025	1.165	59	0.460883
SLC35B2	chr6:44224526-44224545_SLC35B2_+	369.3	592.54	1088.21	348.99	539.29	840.375	444.14	0.92	59	0.460883
SLC35B2	chr6:44224510-44224529_SLC35B2_+	333.42	545.69	808.28	601.94	385.21	676.985	493.575	0.456	59	0.460883
CTSZ	chr20:57572732-57572751_CTSZ_+	82.89	166.74	210.86	0.5	43.25	188.8	21.875	3.11	60	0.460883
CTSZ	chr20:57576679-57576698_CTSZ_-	193	146.07	235.09	77.1	55.42	190.58	66.26	1.524	60	0.460883
CTSZ	chr20:57581512-57581531_CTSZ_+	1151.81	1069.33	437.47	895.48	898.82	753.4	897.15	-0.252	60	0.460883
CTSZ	chr20:57582070-57582089_CTSZ_-	923.55	587.03	781.62	898.18	862.33	684.325	880.255	-0.363	60	0.460883
FAM221A	chr7:23731091-23731110_FAM221A_+	398.37	638.01	317.5	188.02	167.6	477.755	177.81	1.426	61	0.460883
FAM221A	chr7:23724219-23724238_FAM221A_+	444.15	599.43	691.95	407.16	268.97	645.69	338.065	0.934	61	0.460883
FAM221A	chr7:23719881-23719900_FAM221A_+	253.62	387.22	307.8	438.27	251.4	347.51	344.835	0.011	61	0.460883
ZFY	chrY:2829552-2829571_ZFY_-	969.95	1397.29	1438.43	569.48	664.99	1417.86	617.235	1.2	62	0.464796
ZFY	chrY:2829260-2829279_ZFY_+	548.69	779.95	452.01	339.52	274.38	615.98	306.95	1.005	62	0.464796
ZFY	chrY:2847278-2847297_ZFY_+	1043.56	1459.3	1611.72	949.58	587.95	1535.51	768.765	0.998	62	0.464796
ZFY	chrY:2843172-2843191_ZFY_-	671.79	804.75	632.57	963.11	491.99	718.66	727.55	-0.018	62	0.464796
JPH3	chr16:87723784-87723803_JPH3_+	25.36	446.47	288.41	189.38	168.95	367.44	179.165	1.036	63	0.464796
JPH3	chr16:87636932-87636951_JPH3_+	573.43	843.34	839.79	551.89	346.01	841.565	448.95	0.907	63	0.464796
JPH3	chr16:87636859-87636878_JPH3_+	927.88	686.24	997.33	193.43	758.26	841.785	475.845	0.823	63	0.464796
JPH3	chr16:87678012-87678031_JPH3_+	747.26	362.41	756.17	1092.97	1019.12	559.29	1056.05	-0.917	63	0.464796
UBE2I	chr16:1364049-1364068_UBE2I_-	36.5	22.05	88.46	0.5	0.5	55.255	0.5	6.788	64	0.47517
UBE2I	chr16:1370241-1370260_UBE2I_+	709.52	658.68	632.57	750.74	690.67	645.625	720.705	-0.159	64	0.47517
UBE2I	chr16:1370480-1370499_UBE2I_+	418.78	483.68	481.09	711.51	620.39	482.385	665.95	-0.465	64	0.47517
UBE2I	chr16:1370227-1370246_UBE2I_+	624.16	348.63	300.53	618.18	382.51	324.58	500.345	-0.624	64	0.47517
PTH	chr11:13514078-13514097_PTH_+	43.92	41.34	94.52	52.75	10.81	67.93	31.78	1.096	65	0.475628
PTH	chr11:13514122-13514141_PTH_-	211.56	434.07	357.49	312.47	93.26	395.78	202.865	0.964	65	0.475628
PTH	chr11:13514141-13514160_PTH_-	68.66	179.14	107.85	36.52	131.11	143.495	83.815	0.776	65	0.475628
PTH	chr11:13514077-13514096_PTH_+	320.43	217.72	203.59	182.61	208.15	210.655	195.38	0.109	65	0.475628
PXK	chr3:58385032-58385051_PXK_-	532.61	602.19	980.36	274.59	260.86	791.275	267.725	1.563	66	0.475773
PXK	chr3:58376318-58376337_PXK_-	810.35	1135.47	1019.14	321.94	452.79	1077.31	387.365	1.476	66	0.475773
PXK	chr3:58383355-58383374_PXK_-	624.78	635.26	258.12	394.98	346.01	446.69	370.495	0.27	66	0.475773
PXK	chr3:58377508-58377527_PXK_-	937.16	1223.66	811.92	872.48	1181.31	1017.79	1026.89	-0.013	66	0.475773
SIGMAR1	chr9:34637034-34637053_SIGMAR1_-	0.5	45.47	92.1	4.06	0.5	68.785	2.28	4.915	67	0.485938
SIGMAR1	chr9:34637562-34637581_SIGMAR1_+	762.1	398.24	683.46	453.15	519.02	540.85	486.085	0.154	67	0.485938
SIGMAR1	chr9:34637388-34637407_SIGMAR1_+	471.36	640.77	392.63	273.24	682.56	516.7	477.9	0.113	67	0.485938
SIGMAR1	chr9:34635652-34635671_SIGMAR1_+	441.05	694.51	540.47	688.52	497.39	617.49	592.955	0.058	67	0.485938
SNRPC	chr6:34735681-34735700_SNRPC_+	351.98	580.14	734.36	216.43	301.41	657.25	258.92	1.344	68	0.485938
SNRPC	chr6:34738079-34738098_SNRPC_-	377.34	943.93	490.79	211.02	513.61	717.36	362.315	0.985	68	0.485938
SNRPC	chr6:34735767-34735786_SNRPC_-	835.1	1114.8	1028.83	514.02	623.09	1071.82	568.555	0.915	68	0.485938
SNRPC	chr6:34741304-34741323_SNRPC_-	165.16	154.34	310.23	162.32	168.95	232.285	165.635	0.488	68	0.485938
RPN1	chr3:128345585-128345604_RPN1_-	435.49	709.67	443.53	108.21	228.42	576.6	168.315	1.776	69	0.485938
RPN1	chr3:128344755-128344774_RPN1_+	215.27	757.9	409.59	266.48	164.9	583.745	215.69	1.436	69	0.485938
RPN1	chr3:128369608-128369627_RPN1_+	481.26	628.37	459.28	258.36	302.76	543.825	280.56	0.955	69	0.485938
RPN1	chr3:128356738-128356757_RPN1_+	299.4	285.25	656.8	546.48	602.82	471.025	574.65	-0.287	69	0.485938
TMEM42	chr3:44903478-44903497_TMEM42_-	56.91	119.89	35.14	1.35	17.57	77.515	9.46	3.035	70	0.487449
TMEM42	chr3:44903479-44903498_TMEM42_-	253.62	544.31	452.01	206.96	232.48	498.16	219.72	1.181	70	0.487449
TMEM42	chr3:44906549-44906568_TMEM42_+	457.76	566.36	465.34	154.21	464.96	515.85	309.585	0.737	70	0.487449
TMEM42	chr3:44905746-44905765_TMEM42_+	895.1	1124.45	581.67	911.71	1246.19	853.06	1078.95	-0.339	70	0.487449
PLEKHA2	chr8:38809734-38809753_PLEKHA2_-	245.58	548.44	650.75	247.54	335.2	599.595	291.37	1.041	71	0.487449
PLEKHA2	chr8:38810200-38810219_PLEKHA2_-	102.07	151.58	256.91	105.51	118.94	204.245	112.225	0.864	71	0.487449
PLEKHA2	chr8:38793502-38793521_PLEKHA2_+	395.28	505.73	736.78	315.17	400.08	621.255	357.625	0.797	71	0.487449
NF2	chr22:30032820-30032839_NF2_+	647.66	392.73	1032.47	193.43	270.32	712.6	231.875	1.62	72	0.501356
NF2	chr22:30051634-30051653_NF2_+	753.44	1903.02	1668.67	519.43	655.53	1785.85	587.48	1.604	72	0.501356
NF2	chr22:30038214-30038233_NF2_+	1438.22	2135.9	2519.37	1159.25	1392.16	2327.64	1275.7	0.868	72	0.501356
NF2	chr22:29999995-30000014_NF2_-	691.58	558.09	965.82	412.57	1005.6	761.955	709.085	0.104	72	0.501356
ABCC1	chr16:16108433-16108452_ABCC1_-	211.56	213.59	396.26	162.32	123	304.925	142.66	1.096	73	0.501356
ABCC1	chr16:16110405-16110424_ABCC1_-	59.38	113	109.06	36.52	71.64	111.03	54.08	1.038	73	0.501356
ABCC1	chr16:16101790-16101809_ABCC1_+	1031.81	1548.87	1368.14	730.45	836.65	1458.51	783.55	0.896	73	0.501356
ABCC1	chr16:16103737-16103756_ABCC1_+	512.81	516.75	659.23	500.49	659.59	587.99	580.04	0.02	73	0.501356
CTDSPL	chr3:37988657-37988676_CTDSPL_-	25.36	78.55	90.89	0.5	20.27	84.72	10.385	3.028	74	0.520003
CTDSPL	chr3:38006086-38006105_CTDSPL_+	391.57	589.78	445.95	321.94	501.45	517.865	411.695	0.331	74	0.520003
CTDSPL	chr3:38009338-38009357_CTDSPL_+	131.14	253.55	178.14	181.26	213.55	215.845	197.405	0.129	74	0.520003
CTDSPL	chr3:37903696-37903715_CTDSPL_+	507.86	399.62	388.99	491.02	414.95	394.305	452.985	-0.2	74	0.520003
ATP6AP1	chrX:153662030-153662049_ATP6AP1_+	1059.64	2341.22	2886.55	1023.98	947.48	2613.89	985.73	1.407	75	0.524422
ATP6AP1	chrX:153660767-153660786_ATP6AP1_-	398.99	735.85	827.67	240.78	592.01	781.76	416.395	0.909	75	0.524422
ATP6AP1	chrX:153657038-153657057_ATP6AP1_+	1085.01	1569.54	1300.28	865.72	686.62	1434.91	776.17	0.887	75	0.524422
ATP6AP1	chrX:153662553-153662572_ATP6AP1_+	437.34	398.24	683.46	534.31	331.15	540.85	432.73	0.322	75	0.524422
GOSR2	chr17:45008511-45008530_GOSR2_-	149.08	307.29	312.65	13.53	33.79	309.97	23.66	3.712	76	0.52837
GOSR2	chr17:45012443-45012462_GOSR2_+	57.53	194.3	352.64	96.04	93.26	273.47	94.65	1.531	76	0.52837
GOSR2	chr17:45016014-45016033_GOSR2_-	1023.77	739.99	614.39	417.98	308.17	677.19	363.075	0.899	76	0.52837
GOSR2	chr17:45016089-45016108_GOSR2_-	303.11	329.34	304.17	293.53	291.95	316.755	292.74	0.114	76	0.52837
APLNR	chr11:57003813-57003832_APLNR_+	603.74	901.21	992.48	347.64	444.68	946.845	396.16	1.257	77	0.52837
APLNR	chr11:57003837-57003856_APLNR_+	278.37	263.2	169.65	64.93	158.14	216.425	111.535	0.956	77	0.52837
APLNR	chr11:57003968-57003987_APLNR_-	369.3	567.74	534.41	240.78	354.12	551.075	297.45	0.89	77	0.52837
APLNR	chr11:57003840-57003859_APLNR_+	123.72	49.61	88.46	117.68	120.29	69.035	118.985	-0.785	77	0.52837
UBR5	chr8:103372396-103372415_UBR5_-	147.84	308.67	140.57	0.5	190.58	224.62	95.54	1.233	78	0.52837
UBR5	chr8:103373409-103373428_UBR5_+	87.22	232.88	185.41	159.62	128.4	209.145	144.01	0.538	78	0.52837
UBR5	chr8:103359223-103359242_UBR5_+	593.23	599.43	544.11	1051.03	605.52	571.77	828.275	-0.535	78	0.52837
UBR5	chr8:103424429-103424448_UBR5_+	100.83	75.79	30.3	171.79	179.76	53.045	175.775	-1.728	78	0.52837
LRRC26	chr9:140064071-140064090_LRRC26_+	357.54	1061.06	867.66	558.66	300.06	964.36	429.36	1.167	79	0.538626
LRRC26	chr9:140063953-140063972_LRRC26_+	254.86	316.94	574.4	198.84	256.81	445.67	227.825	0.968	79	0.538626
LRRC26	chr9:140063379-140063398_LRRC26_+	1021.91	830.93	1182.73	670.93	423.06	1006.83	546.995	0.88	79	0.538626
LRRC26	chr9:140063515-140063534_LRRC26_+	1026.86	595.3	905.23	1217.41	866.38	750.265	1041.89	-0.474	79	0.538626
MRGPRX4	chr11:18195255-18195274_MRGPRX4_-	293.21	664.2	349	282.71	179.76	506.6	231.235	1.131	80	0.538626
MRGPRX4	chr11:18195256-18195275_MRGPRX4_-	277.75	519.51	496.85	346.29	198.69	508.18	272.49	0.899	80	0.538626
MRGPRX4	chr11:18195097-18195116_MRGPRX4_-	496.73	456.12	677.41	234.01	375.75	566.765	304.88	0.895	80	0.538626
MRGPRX4	chr11:18195258-18195277_MRGPRX4_+	1138.82	1678.4	878.57	1611.04	1465.15	1278.48	1538.1	-0.267	80	0.538626
ERICH1	chr8:623496-623515_ERICH1_-	269.09	341.74	740.42	493.73	182.47	541.08	338.1	0.678	81	0.538626
ERICH1	chr8:623622-623641_ERICH1_-	470.75	662.82	481.09	643.88	452.79	571.955	548.335	0.061	81	0.538626
ERICH1	chr8:623469-623488_ERICH1_-	77.32	35.83	42.41	58.17	52.71	39.12	55.44	-0.503	81	0.538626
SPRR2G	chr1:153122399-153122418_SPRR2G_+	311.77	461.63	494.42	144.74	229.77	478.025	187.255	1.352	82	0.544494
SPRR2G	chr1:153122400-153122419_SPRR2G_+	218.98	332.1	439.89	219.13	182.47	385.995	200.8	0.943	82	0.544494
SPRR2G	chr1:153122417-153122436_SPRR2G_+	438.58	545.69	813.13	543.78	235.18	679.41	389.48	0.803	82	0.544494
SPRR2G	chr1:153122438-153122457_SPRR2G_+	257.95	482.3	425.35	275.95	335.2	453.825	305.575	0.571	82	0.544494
RNF144A	chr2:7137161-7137180_RNF144A_-	14.85	45.47	149.05	0.5	43.25	97.26	21.875	2.153	83	0.547716
RNF144A	chr2:7137106-7137125_RNF144A_-	669.93	563.6	757.39	213.72	277.08	660.495	245.4	1.428	83	0.547716
RNF144A	chr2:7160701-7160720_RNF144A_+	47.01	73.03	70.29	71.69	32.44	71.66	52.065	0.461	83	0.547716
RNF144A	chr2:7170294-7170313_RNF144A_-	304.35	824.04	498.06	551.89	540.65	661.05	546.27	0.275	83	0.547716
TPBGL	chr11:74952605-74952624_TPBGL_-	0.5	126.78	105.43	0.5	56.77	116.105	28.635	2.02	84	0.55032
TPBGL	chr11:74952694-74952713_TPBGL_+	49.49	429.94	278.72	104.16	212.2	354.33	158.18	1.164	84	0.55032
TPBGL	chr11:74952832-74952851_TPBGL_+	214.03	81.3	603.48	167.73	155.44	342.39	161.585	1.083	84	0.55032
TPBGL	chr11:74952397-74952416_TPBGL_+	509.72	219.1	287.2	580.3	168.95	253.15	374.625	-0.565	84	0.55032
TPPP3	chr16:67424460-67424479_TPPP3_-	79.18	100.59	100.58	37.88	32.44	100.585	35.16	1.516	85	0.55032
TPPP3	chr16:67424835-67424854_TPPP3_+	296.3	209.46	338.1	166.38	197.34	273.78	181.86	0.59	85	0.55032
TPPP3	chr16:67424091-67424110_TPPP3_-	667.46	884.68	673.77	745.33	785.29	779.225	765.31	0.026	85	0.55032
GJA1	chr6:121768037-121768056_GJA1_+	390.33	431.31	373.24	143.38	152.73	402.275	148.055	1.442	86	0.551098
GJA1	chr6:121768499-121768518_GJA1_-	208.46	212.21	392.63	36.52	202.74	302.42	119.63	1.338	86	0.551098
GJA1	chr6:121768108-121768127_GJA1_+	781.28	773.06	608.33	990.16	812.32	690.695	901.24	-0.384	86	0.551098
GJA1	chr6:121768761-121768780_GJA1_-	442.29	461.63	500.48	653.35	643.37	481.055	648.36	-0.431	86	0.551098
FNBP1L	chr1:93965038-93965057_FNBP1L_+	184.34	195.68	94.52	25.7	63.53	145.1	44.615	1.701	87	0.551098
FNBP1L	chr1:93998483-93998502_FNBP1L_+	126.19	318.32	412.02	132.56	218.96	365.17	175.76	1.055	87	0.551098
FNBP1L	chr1:93989809-93989828_FNBP1L_+	84.13	114.37	197.53	83.87	72.99	155.95	78.43	0.992	87	0.551098
FNBP1L	chr1:93913827-93913846_FNBP1L_+	1016.34	693.13	671.35	599.24	847.46	682.24	723.35	-0.084	87	0.551098
NWD1	chr19:16855342-16855361_NWD1_+	103.3	99.22	169.65	0.5	77.04	134.435	38.77	1.794	88	0.556312
NWD1	chr19:16847495-16847514_NWD1_+	574.67	516.75	877.36	334.11	356.83	697.055	345.47	1.013	88	0.556312
NWD1	chr19:16860905-16860924_NWD1_+	423.12	198.43	236.3	335.47	205.45	217.365	270.46	-0.315	88	0.556312
NWD1	chr19:16870179-16870198_NWD1_+	657.56	483.68	647.11	539.72	883.96	565.395	711.84	-0.332	88	0.556312
UBE2R2	chr9:33817850-33817869_UBE2R2_-	649.52	643.53	730.73	158.26	412.24	687.13	285.25	1.268	89	0.561642
UBE2R2	chr9:33886921-33886940_UBE2R2_-	553.02	920.5	827.67	643.88	171.65	874.085	407.765	1.1	89	0.561642
UBE2R2	chr9:33912015-33912034_UBE2R2_-	1489.56	880.54	521.08	1452.78	593.36	700.81	1023.07	-0.546	89	0.561642
UBE2R2	chr9:33900238-33900257_UBE2R2_-	144.13	84.06	168.44	204.26	175.71	126.25	189.985	-0.59	89	0.561642
ARG2	chr14:68112408-68112427_ARG2_-	48.25	117.13	178.14	96.04	59.47	147.635	77.755	0.925	90	0.561642
ARG2	chr14:68113447-68113466_ARG2_-	493.02	347.26	458.07	137.97	325.74	402.665	231.855	0.796	90	0.561642
ARG2	chr14:68086751-68086770_ARG2_+	579	362.41	561.07	139.33	400.08	461.74	269.705	0.776	90	0.561642
ARG2	chr14:68109025-68109044_ARG2_+	744.78	428.56	379.3	430.15	796.1	403.93	613.125	-0.602	90	0.561642
KRIT1	chr7:91865734-91865753_KRIT1_-	361.26	354.15	501.69	67.63	336.55	427.92	202.09	1.082	91	0.561642
KRIT1	chr7:91870372-91870391_KRIT1_-	15.46	38.58	24.24	2.71	36.49	31.41	19.6	0.68	91	0.561642
KRIT1	chr7:91863770-91863789_KRIT1_+	841.28	917.75	787.68	610.06	550.11	852.715	580.085	0.556	91	0.561642
KRIT1	chr7:91842565-91842584_KRIT1_+	611.78	497.46	512.6	455.85	624.45	505.03	540.15	-0.097	91	0.561642
MAP1S	chr19:17834954-17834973_MAP1S_-	0.5	129.53	35.14	0.5	16.22	82.335	8.36	3.3	92	0.561642
MAP1S	chr19:17830343-17830362_MAP1S_-	779.42	771.68	318.71	284.06	540.65	545.195	412.355	0.403	92	0.561642
MAP1S	chr19:17836786-17836805_MAP1S_-	763.96	705.54	842.21	500.49	679.86	773.875	590.175	0.391	92	0.561642
MAP1S	chr19:17835869-17835888_MAP1S_-	214.03	168.12	270.24	132.56	220.31	219.18	176.435	0.313	92	0.561642
C5orf46	chr5:147281232-147281251_C5orf46_+	97.74	101.97	72.71	0.5	35.14	87.34	17.82	2.293	93	0.561642
C5orf46	chr5:147281193-147281212_C5orf46_+	280.22	767.55	294.47	359.81	291.95	531.01	325.88	0.704	93	0.561642
C5orf46	chr5:147286022-147286041_C5orf46_+	277.75	261.82	441.1	420.68	156.79	351.46	288.735	0.284	93	0.561642
LRRC42	chr1:54418080-54418099_LRRC42_+	113.82	168.12	201.16	60.87	81.1	184.64	70.985	1.379	94	0.564304
LRRC42	chr1:54423878-54423897_LRRC42_-	266.61	403.75	402.32	154.21	233.83	403.035	194.02	1.055	94	0.564304
LRRC42	chr1:54428051-54428070_LRRC42_+	533.22	770.3	559.86	330.05	387.91	665.08	358.98	0.89	94	0.564304
LRRC42	chr1:54433447-54433466_LRRC42_-	1152.43	916.37	1176.67	983.4	938.02	1046.52	960.71	0.123	94	0.564304
ATP6V1F	chr7:128503007-128503026_ATP6V1F_+	922.32	1277.41	2027.37	403.1	679.86	1652.39	541.48	1.61	95	0.568121
ATP6V1F	chr7:128505557-128505576_ATP6V1F_+	446	706.91	879.78	319.23	523.07	793.345	421.15	0.914	95	0.568121
ATP6V1F	chr7:128505575-128505594_ATP6V1F_+	495.49	921.88	682.25	477.5	396.02	802.065	436.76	0.877	95	0.568121
ATP6V1F	chr7:128503051-128503070_ATP6V1F_+	330.33	456.12	523.5	367.93	363.58	489.81	365.755	0.421	95	0.568121
ITGAV	chr2:187455203-187455222_ITGAV_+	124.34	230.13	116.33	0.5	141.92	173.23	71.21	1.283	96	0.568121
ITGAV	chr2:187498056-187498075_ITGAV_+	322.28	429.94	464.13	215.08	225.72	447.035	220.4	1.02	96	0.568121
ITGAV	chr2:187487064-187487083_ITGAV_+	318.57	712.43	305.38	367.93	179.76	508.905	273.845	0.894	96	0.568121
ITGAV	chr2:187466777-187466796_ITGAV_+	760.25	564.98	1215.45	906.3	408.19	890.215	657.245	0.438	96	0.568121
CARD18	chr11:105009704-105009723_CARD18_-	510.95	416.16	625.3	159.62	174.36	520.73	166.99	1.641	97	0.573084
CARD18	chr11:105009541-105009560_CARD18_-	807.26	1383.51	1152.44	593.83	785.29	1267.97	689.56	0.879	97	0.573084
CARD18	chr11:105009540-105009559_CARD18_+	817.77	924.64	1105.18	679.05	459.55	1014.91	569.3	0.834	97	0.573084
CARD18	chr11:105009749-105009768_CARD18_+	309.29	281.11	595	355.76	368.99	438.055	362.375	0.274	97	0.573084
SI	chr3:164786907-164786926_SI_+	299.4	445.09	294.47	177.2	105.43	369.78	141.315	1.388	98	0.580067
SI	chr3:164783178-164783197_SI_+	441.05	511.24	714.97	129.86	387.91	613.105	258.885	1.244	98	0.580067
SI	chr3:164714423-164714442_SI_-	530.75	587.03	870.08	484.26	652.83	728.555	568.545	0.358	98	0.580067
SI	chr3:164792321-164792340_SI_-	515.28	296.27	747.69	603.3	440.63	521.98	521.965	0	98	0.580067
OSR2	chr8:99963913-99963932_OSR2_-	37.12	84.06	145.42	0.5	58.12	114.74	29.31	1.969	99	0.580608
OSR2	chr8:99961261-99961280_OSR2_+	258.57	478.17	758.6	535.66	640.66	618.385	588.16	0.072	99	0.580608
OSR2	chr8:99961528-99961547_OSR2_+	712.61	469.9	895.53	1166.01	1029.93	682.715	1097.97	-0.685	99	0.580608
OSR2	chr8:99963871-99963890_OSR2_+	347.03	235.64	311.44	568.13	498.75	273.54	533.44	-0.964	99	0.580608
SPCS3	chr4:177241316-177241335_SPCS3_-	300.02	545.69	784.05	215.08	75.69	664.87	145.385	2.193	100	0.586188
SPCS3	chr4:177241227-177241246_SPCS3_+	688.49	1288.43	717.4	608.71	231.13	1002.91	419.92	1.256	100	0.586188
SPCS3	chr4:177241325-177241344_SPCS3_+	1085.62	1708.72	1437.22	1308.04	1444.88	1572.97	1376.46	0.193	100	0.586188
SPCS3	chr4:177241298-177241317_SPCS3_-	311.15	296.27	63.01	186.67	448.74	179.64	317.705	-0.823	100	0.586188
WDR17	chr4:177032760-177032779_WDR17_+	262.28	456.12	848.27	308.41	163.55	652.195	235.98	1.467	101	0.596363
WDR17	chr4:177041089-177041108_WDR17_-	292.59	338.99	399.9	223.19	87.85	369.445	155.52	1.248	101	0.596363
WDR17	chr4:177046310-177046329_WDR17_+	68.04	547.07	218.13	297.59	152.73	382.6	225.16	0.765	101	0.596363
WDR17	chr4:177056386-177056405_WDR17_-	400.85	440.96	333.25	488.32	498.75	387.105	493.535	-0.35	101	0.596363
CDR2L	chr17:72999416-72999435_CDR2L_+	195.47	223.24	261.75	90.63	25.68	242.495	58.155	2.06	102	0.602747
CDR2L	chr17:72995665-72995684_CDR2L_-	387.86	1096.89	641.05	269.18	400.08	868.97	334.63	1.377	102	0.602747
CDR2L	chr17:72998251-72998270_CDR2L_+	383.53	332.1	369.6	317.88	566.33	350.85	442.105	-0.334	102	0.602747
CRTC2	chr1:153930961-153930980_CRTC2_-	1065.21	844.71	953.7	286.77	532.54	899.205	409.655	1.134	103	0.605436
CRTC2	chr1:153925062-153925081_CRTC2_-	518.38	751.01	796.16	446.39	412.24	773.585	429.315	0.85	103	0.605436
CRTC2	chr1:153927419-153927438_CRTC2_-	0.5	30.32	31.51	0.5	95.96	30.915	48.23	-0.642	103	0.605436
CRTC2	chr1:153925264-153925283_CRTC2_+	481.26	376.19	254.48	500.49	539.29	315.335	519.89	-0.721	103	0.605436
ASB16	chr17:42248293-42248312_ASB16_-	13.61	56.5	72.71	0.5	16.22	64.605	8.36	2.95	104	0.605436
ASB16	chr17:42249456-42249475_ASB16_-	692.2	799.24	1031.26	835.96	454.14	915.25	645.05	0.505	104	0.605436
ASB16	chr17:42255003-42255022_ASB16_-	468.27	381.71	445.95	646.58	428.46	413.83	537.52	-0.377	104	0.605436
ASB16	chr17:42254134-42254153_ASB16_+	264.14	504.35	265.39	823.78	458.2	384.87	640.99	-0.736	104	0.605436
C14orf177	chr14:99182693-99182712_C14orf177_+	963.76	1238.82	1004.6	439.62	656.88	1121.71	548.25	1.033	105	0.620509
C14orf177	chr14:99182713-99182732_C14orf177_-	997.78	1610.88	1345.12	748.03	801.51	1478	774.77	0.932	105	0.620509
C14orf177	chr14:99183501-99183520_C14orf177_-	580.86	1041.77	1071.25	509.96	687.97	1056.51	598.965	0.819	105	0.620509
C14orf177	chr14:99182574-99182593_C14orf177_+	299.4	453.36	316.28	202.9	420.35	384.82	311.625	0.304	105	0.620509
PI4K2B	chr4:25235926-25235945_PI4K2B_+	442.29	541.55	553.8	196.14	171.65	547.675	183.895	1.574	106	0.636979
PI4K2B	chr4:25256796-25256815_PI4K2B_+	279.6	321.07	515.02	156.91	158.14	418.045	157.525	1.408	106	0.636979
PI4K2B	chr4:25258275-25258294_PI4K2B_+	489.3	697.27	609.54	477.5	460.9	653.405	469.2	0.478	106	0.636979
PI4K2B	chr4:25270797-25270816_PI4K2B_+	1138.82	1004.56	1003.38	1287.75	1169.15	1003.97	1228.45	-0.291	106	0.636979
POGK	chr1:166816796-166816815_POGK_+	274.65	387.22	729.51	251.6	123	558.365	187.3	1.576	107	0.637309
POGK	chr1:166810295-166810314_POGK_+	870.36	1303.59	1232.42	445.03	583.9	1268.01	514.465	1.301	107	0.637309
POGK	chr1:166810257-166810276_POGK_+	202.9	235.64	248.42	201.55	179.76	242.03	190.655	0.344	107	0.637309
POGK	chr1:166818845-166818864_POGK_-	618.59	527.77	488.36	629	939.37	508.065	784.185	-0.626	107	0.637309
PCDHA5	chr5:140203378-140203397_PCDHA5_+	270.32	385.84	247.21	87.92	133.81	316.525	110.865	1.514	108	0.637309
PCDHA5	chr5:140202450-140202469_PCDHA5_-	514.67	566.36	602.27	354.4	148.68	584.315	251.54	1.216	108	0.637309
PCDHA5	chr5:140203379-140203398_PCDHA5_+	121.24	225.99	283.57	215.08	132.46	254.78	173.77	0.552	108	0.637309
PCDHA5	chr5:140201731-140201750_PCDHA5_+	832.62	440.96	643.47	821.08	643.37	542.215	732.225	-0.433	108	0.637309
OTX2	chr14:57272075-57272094_OTX2_+	421.88	654.55	853.12	427.45	406.84	753.835	417.145	0.854	109	0.637309
OTX2	chr14:57272073-57272092_OTX2_+	797.98	1096.89	988.84	826.49	416.3	1042.87	621.395	0.747	109	0.637309
OTX2	chr14:57268510-57268529_OTX2_+	169.49	209.46	627.72	560.01	475.77	418.59	517.89	-0.307	109	0.637309
SMCP	chr1:152857016-152857035_SMCP_+	326.62	282.49	462.91	124.45	158.14	372.7	141.295	1.399	110	0.637309
SMCP	chr1:152857162-152857181_SMCP_+	379.81	202.57	426.56	220.49	78.39	314.565	149.44	1.074	110	0.637309
SMCP	chr1:152856962-152856981_SMCP_-	833.24	1131.34	1691.7	877.89	700.14	1411.52	789.015	0.839	110	0.637309
SMCP	chr1:152857169-152857188_SMCP_+	444.15	485.06	828.88	610.06	762.31	656.97	686.185	-0.063	110	0.637309
ZNF423	chr16:49660109-49660128_ZNF423_+	78.56	66.14	140.57	0.5	52.71	103.355	26.605	1.958	111	0.640309
ZNF423	chr16:49764676-49764695_ZNF423_+	467.03	653.17	912.5	259.72	847.46	782.835	553.59	0.5	111	0.640309
ZNF423	chr16:49669554-49669573_ZNF423_+	678.59	482.3	539.26	458.56	643.37	510.78	550.965	-0.109	111	0.640309
ZNF423	chr16:49823428-49823447_ZNF423_-	157.74	197.05	139.36	227.25	168.95	168.205	198.1	-0.236	111	0.640309
FABP2	chr4:120243236-120243255_FABP2_-	145.99	319.7	180.56	78.46	91.91	250.13	85.185	1.554	112	0.640391
FABP2	chr4:120240217-120240236_FABP2_-	118.77	150.2	163.6	64.93	54.06	156.9	59.495	1.399	112	0.640391
FABP2	chr4:120241827-120241846_FABP2_-	218.98	359.66	293.26	350.34	132.46	326.46	241.4	0.435	112	0.640391
FABP2	chr4:120240693-120240712_FABP2_-	843.14	921.88	786.47	512.67	774.47	854.175	643.57	0.408	112	0.640391
MROH9	chr1:170964562-170964581_MROH9_+	123.1	203.94	94.52	0.5	133.81	149.23	67.155	1.152	113	0.640391
MROH9	chr1:170940921-170940940_MROH9_-	438.58	700.02	1176.67	680.4	440.63	938.345	560.515	0.743	113	0.640391
MROH9	chr1:170955830-170955849_MROH9_+	631.58	797.86	974.3	776.44	935.32	886.08	855.88	0.05	113	0.640391
MROH9	chr1:170961405-170961424_MROH9_+	337.13	141.93	163.6	300.3	229.77	152.765	265.035	-0.795	113	0.640391
DDX3X	chrX:41203348-41203367_DDX3X_+	222.07	206.7	386.57	197.49	16.22	296.635	106.855	1.473	114	0.640391
DDX3X	chrX:41196682-41196701_DDX3X_+	377.96	486.43	585.31	173.14	270.32	535.87	221.73	1.273	114	0.640391
DDX3X	chrX:41205578-41205597_DDX3X_+	162.07	461.63	412.02	289.47	202.74	436.825	246.105	0.828	114	0.640391
DDX3X	chrX:41201773-41201792_DDX3X_+	812.21	487.81	759.81	880.6	404.13	623.81	642.365	-0.042	114	0.640391
STX7	chr6:132824616-132824635_STX7_+	170.73	472.65	444.74	94.69	194.63	458.695	144.66	1.665	115	0.640391
STX7	chr6:132791143-132791162_STX7_-	141.66	132.29	124.82	39.23	89.21	128.555	64.22	1.001	115	0.640391
STX7	chr6:132792673-132792692_STX7_-	70.52	129.53	113.91	96.04	44.6	121.72	70.32	0.792	115	0.640391
STX7	chr6:132793411-132793430_STX7_+	805.4	739.99	1272.41	1032.1	802.86	1006.2	917.48	0.133	115	0.640391
TMEM170A	chr16:75498488-75498507_TMEM170A_-	93.41	74.41	216.92	32.46	33.79	145.665	33.125	2.137	116	0.640391
TMEM170A	chr16:75485660-75485679_TMEM170A_+	500.44	475.41	496.85	155.56	259.51	486.13	207.535	1.228	116	0.640391
TMEM170A	chr16:75481514-75481533_TMEM170A_-	520.85	640.77	1004.6	390.93	523.07	822.685	457	0.848	116	0.640391
TMEM170A	chr16:75498421-75498440_TMEM170A_-	814.68	697.27	620.45	1124.08	1005.6	658.86	1064.84	-0.693	116	0.640391
GLP2R	chr17:9737140-9737159_GLP2R_+	276.51	467.14	603.48	211.02	236.53	535.31	223.775	1.258	117	0.640391
GLP2R	chr17:9729539-9729558_GLP2R_-	941.49	793.73	1221.51	476.14	443.33	1007.62	459.735	1.132	117	0.640391
GLP2R	chr17:9739780-9739799_GLP2R_-	1269.35	981.14	1655.34	768.32	685.27	1318.24	726.795	0.859	117	0.640391
GLP2R	chr17:9745858-9745877_GLP2R_+	317.95	113	283.57	235.37	121.65	198.285	178.51	0.152	117	0.640391
HOXD4	chr2:177017358-177017377_HOXD4_+	111.96	283.87	317.5	71.69	118.94	300.685	95.315	1.657	118	0.654897
HOXD4	chr2:177017391-177017410_HOXD4_-	1315.12	1495.13	1317.25	984.75	560.92	1406.19	772.835	0.864	118	0.654897
HOXD4	chr2:177017365-177017384_HOXD4_-	1134.49	1065.19	899.17	574.89	537.94	982.18	556.415	0.82	118	0.654897
HOXD4	chr2:177017369-177017388_HOXD4_+	310.53	624.23	466.55	357.11	490.64	545.39	423.875	0.364	118	0.654897
CCDC64	chr12:120499558-120499577_CCDC64_-	91.55	13.78	31.51	0.5	0.5	22.645	0.5	5.501	119	0.654897
CCDC64	chr12:120427825-120427844_CCDC64_+	471.98	231.5	363.55	220.49	198.69	297.525	209.59	0.505	119	0.654897
CCDC64	chr12:120509485-120509504_CCDC64_+	331.56	205.32	392.63	321.94	367.64	298.975	344.79	-0.206	119	0.654897
CCDC64	chr12:120436384-120436403_CCDC64_+	220.22	179.14	157.54	270.54	363.58	168.34	317.06	-0.913	119	0.654897
KATNAL2	chr18:44625716-44625735_KATNAL2_+	552.4	1127.2	878.57	380.1	424.41	1002.88	402.255	1.318	120	0.654897
KATNAL2	chr18:44589702-44589721_KATNAL2_+	153.41	132.29	127.24	81.16	29.74	129.765	55.45	1.227	120	0.654897
KATNAL2	chr18:44585983-44586002_KATNAL2_+	499.2	518.13	459.28	231.31	447.38	488.705	339.345	0.526	120	0.654897
KATNAL2	chr18:44595651-44595670_KATNAL2_-	394.04	469.9	518.66	311.12	581.19	494.28	446.155	0.148	120	0.654897
DLX3	chr17:48072249-48072268_DLX3_+	578.38	1072.08	859.18	312.47	432.52	965.63	372.495	1.374	121	0.654897
DLX3	chr17:48072182-48072201_DLX3_+	723.13	935.66	1050.65	419.33	385.21	993.155	402.27	1.304	121	0.654897
DLX3	chr17:48069026-48069045_DLX3_+	796.74	547.07	516.23	522.14	644.72	531.65	583.43	-0.134	121	0.654897
DLX3	chr17:48070898-48070917_DLX3_-	85.98	45.47	88.46	59.52	120.29	66.965	89.905	-0.425	121	0.654897
GFOD1	chr6:13486942-13486961_GFOD1_+	602.51	945.31	887.05	446.39	464.96	916.18	455.675	1.008	122	0.6587
GFOD1	chr6:13365479-13365498_GFOD1_+	590.75	603.56	636.2	324.64	366.29	619.88	345.465	0.843	122	0.6587
GFOD1	chr6:13365524-13365543_GFOD1_+	525.18	715.18	817.98	408.51	459.55	766.58	434.03	0.821	122	0.6587
GFOD1	chr6:13487093-13487112_GFOD1_+	199.19	230.13	35.14	43.29	268.97	132.635	156.13	-0.235	122	0.6587
CCDC181	chr1:169390712-169390731_CCDC181_-	149.08	78.55	150.27	91.98	109.48	114.41	100.73	0.184	123	0.663648
CCDC181	chr1:169364425-169364444_CCDC181_-	114.44	125.4	86.04	58.17	128.4	105.72	93.285	0.181	123	0.663648
CCDC181	chr1:169391320-169391339_CCDC181_-	399.61	162.6	281.14	208.31	259.51	221.87	233.91	-0.076	123	0.663648
WBSCR17	chr7:70853224-70853243_WBSCR17_+	331.56	778.57	496.85	97.39	354.12	637.71	225.755	1.498	124	0.664191
WBSCR17	chr7:70800698-70800717_WBSCR17_-	111.96	148.82	181.77	68.99	95.96	165.295	82.475	1.003	124	0.664191
WBSCR17	chr7:70880921-70880940_WBSCR17_-	1590.39	1878.21	2077.05	1109.2	1181.31	1977.63	1145.26	0.788	124	0.664191
WBSCR17	chr7:70597980-70597999_WBSCR17_+	342.08	414.78	702.85	629	478.47	558.815	553.735	0.013	124	0.664191
CRABP1	chr15:78632772-78632791_CRABP1_-	493.02	453.36	604.7	213.72	290.6	529.03	252.16	1.069	125	0.664191
CRABP1	chr15:78633487-78633506_CRABP1_-	799.84	1630.17	1198.49	562.72	797.45	1414.33	680.085	1.056	125	0.664191
CRABP1	chr15:78635877-78635896_CRABP1_+	366.82	401	238.73	255.66	116.24	319.865	185.95	0.783	125	0.664191
CRABP1	chr15:78633515-78633534_CRABP1_+	333.42	137.8	182.98	388.22	214.91	160.39	301.565	-0.911	125	0.664191
PCYT2	chr17:79866895-79866914_PCYT2_-	205.37	330.72	723.45	163.67	205.45	527.085	184.56	1.514	126	0.664191
PCYT2	chr17:79864360-79864379_PCYT2_-	575.29	1070.71	1028.83	596.53	309.52	1049.77	453.025	1.212	126	0.664191
PCYT2	chr17:79867406-79867425_PCYT2_+	594.46	720.69	673.77	550.54	792.05	697.23	671.295	0.055	126	0.664191
PCYT2	chr17:79864628-79864647_PCYT2_+	213.41	293.51	199.95	289.47	327.09	246.73	308.28	-0.321	126	0.664191
BPIFB4	chr20:31672725-31672744_BPIFB4_-	118.15	107.48	98.16	0.5	93.26	102.82	46.88	1.133	127	0.665416
BPIFB4	chr20:31673854-31673873_BPIFB4_+	386	872.27	745.27	348.99	594.71	808.77	471.85	0.777	127	0.665416
BPIFB4	chr20:31676814-31676833_BPIFB4_-	992.22	919.13	1233.63	720.98	1083.99	1076.38	902.485	0.254	127	0.665416
BPIFB4	chr20:31671319-31671338_BPIFB4_+	226.4	146.07	103	370.63	206.8	124.535	288.715	-1.213	127	0.665416
ICOSLG	chr21:45649947-45649966_ICOSLG_+	1495.75	1728.01	1984.96	538.37	925.86	1856.48	732.115	1.342	128	0.665416
ICOSLG	chr21:45651239-45651258_ICOSLG_+	562.3	744.12	1113.66	595.18	232.48	928.89	413.83	1.166	128	0.665416
ICOSLG	chr21:45655204-45655223_ICOSLG_+	645.81	591.16	790.1	323.29	778.53	690.63	550.91	0.326	128	0.665416
ICOSLG	chr21:45656844-45656863_ICOSLG_+	274.65	347.26	319.92	280.01	291.95	333.59	285.98	0.222	128	0.665416
WDR72	chr15:54003107-54003126_WDR72_+	611.17	971.49	695.58	392.28	409.54	833.535	400.91	1.056	129	0.666191
WDR72	chr15:54008856-54008875_WDR72_-	308.68	395.49	415.65	201.55	258.16	405.57	229.855	0.819	129	0.666191
WDR72	chr15:54003611-54003630_WDR72_-	1296.56	2153.81	2430.91	1731.43	988.03	2292.36	1359.73	0.754	129	0.666191
WDR72	chr15:53998241-53998260_WDR72_+	198.57	188.79	126.03	189.38	287.89	157.41	238.635	-0.6	129	0.666191
FAM198A	chr3:43074374-43074393_FAM198A_+	500.44	724.83	1309.97	787.26	333.85	1017.4	560.555	0.86	130	0.666191
FAM198A	chr3:43095069-43095088_FAM198A_-	149.08	602.19	505.33	342.23	332.5	553.76	337.365	0.715	130	0.666191
FAM198A	chr3:43073988-43074007_FAM198A_+	92.17	133.67	150.27	0.5	217.61	141.97	109.055	0.381	130	0.666191
FAM198A	chr3:43073940-43073959_FAM198A_+	798.6	461.63	346.58	806.2	423.06	404.105	614.63	-0.605	130	0.666191
GPAT2	chr2:96696265-96696284_GPAT2_-	534.46	767.55	653.17	159.62	373.05	710.36	266.335	1.415	131	0.666191
GPAT2	chr2:96698069-96698088_GPAT2_-	315.48	476.79	448.37	97.39	355.47	462.58	226.43	1.031	131	0.666191
GPAT2	chr2:96693744-96693763_GPAT2_-	486.21	294.89	379.3	703.39	452.79	337.095	578.09	-0.778	131	0.666191
GPAT2	chr2:96696557-96696576_GPAT2_-	272.18	219.1	115.12	488.32	252.75	167.11	370.535	-1.149	131	0.666191
SERP1	chr3:150263536-150263555_SERP1_+	689.11	1174.06	868.87	357.11	663.64	1021.47	510.375	1.001	132	0.666191
SERP1	chr3:150263510-150263529_SERP1_+	319.19	810.26	624.09	505.9	250.05	717.175	377.975	0.924	132	0.666191
SERP1	chr3:150263509-150263528_SERP1_+	180.01	261.82	387.78	198.84	160.84	324.8	179.84	0.853	132	0.666191
SERP1	chr3:150263844-150263863_SERP1_+	995.93	592.54	891.9	541.07	840.7	742.22	690.885	0.103	132	0.666191
OTOGL	chr12:80752117-80752136_OTOGL_-	150.32	260.44	130.88	56.81	45.95	195.66	51.38	1.929	133	0.666191
OTOGL	chr12:80752534-80752553_OTOGL_+	832.62	993.54	990.05	542.43	452.79	991.795	497.61	0.995	133	0.666191
KCNIP1	chr5:169931631-169931650_KCNIP1_-	274.04	327.96	210.86	135.27	95.96	269.41	115.615	1.22	134	0.666191
KCNIP1	chr5:170148843-170148862_KCNIP1_-	629.72	850.23	742.84	365.22	433.87	796.535	399.545	0.995	134	0.666191
KCNIP1	chr5:170147387-170147406_KCNIP1_-	395.28	779.95	484.73	357.11	344.66	632.34	350.885	0.85	134	0.666191
KCNIP1	chr5:170145772-170145791_KCNIP1_+	534.46	479.54	345.37	541.07	417.65	412.455	479.36	-0.217	134	0.666191
FDCSP	chr4:71099794-71099813_FDCSP_-	554.26	945.31	671.35	251.6	309.52	808.33	280.56	1.527	135	0.666191
FDCSP	chr4:71099744-71099763_FDCSP_+	581.47	914.99	459.28	159.62	497.39	687.135	328.505	1.065	135	0.666191
FDCSP	chr4:71096943-71096962_FDCSP_-	538.17	498.84	596.21	247.54	389.26	547.525	318.4	0.782	135	0.666191
FDCSP	chr4:71096932-71096951_FDCSP_+	577.76	620.1	472.61	731.8	712.3	546.355	722.05	-0.402	135	0.666191
LYVE1	chr11:10581413-10581432_LYVE1_+	0.5	48.23	66.65	0.5	31.09	57.44	15.795	1.863	136	0.666191
LYVE1	chr11:10585893-10585912_LYVE1_+	460.23	362.41	498.06	280.01	305.46	430.235	292.735	0.556	136	0.666191
LYVE1	chr11:10590061-10590080_LYVE1_-	351.98	235.64	121.18	200.2	87.85	178.41	144.025	0.309	136	0.666191
LYVE1	chr11:10582234-10582253_LYVE1_-	1308.93	1117.56	1499.02	1427.08	1221.86	1308.29	1324.47	-0.018	136	0.666191
DNAJC15	chr13:43597774-43597793_DNAJC15_-	593.85	691.76	679.83	227.25	520.37	685.795	373.81	0.875	137	0.666191
DNAJC15	chr13:43597829-43597848_DNAJC15_-	513.43	365.17	586.52	277.3	248.7	475.845	263	0.855	137	0.666191
DNAJC15	chr13:43597764-43597783_DNAJC15_-	240.63	694.51	438.68	216.43	432.52	566.595	324.475	0.804	137	0.666191
DNAJC15	chr13:43597773-43597792_DNAJC15_-	254.86	304.54	535.62	282.71	578.49	420.08	430.6	-0.036	137	0.666191
RNF146	chr6:127607977-127607996_RNF146_+	358.16	646.28	529.56	162.32	374.4	587.92	268.36	1.131	138	0.666191
RNF146	chr6:127608747-127608766_RNF146_+	429.3	527.77	656.8	154.21	429.81	592.285	292.01	1.02	138	0.666191
RNF146	chr6:127608749-127608768_RNF146_+	420.64	661.44	416.87	209.67	425.76	539.155	317.715	0.763	138	0.666191
RNF146	chr6:127608516-127608535_RNF146_+	345.17	412.02	630.14	298.94	396.02	521.08	347.48	0.585	138	0.666191
COMMD7	chr20:31331176-31331195_COMMD7_-	249.29	351.39	490.79	254.3	158.14	421.09	206.22	1.03	139	0.666191
COMMD7	chr20:31291201-31291220_COMMD7_-	294.45	507.1	375.66	91.98	354.12	441.38	223.05	0.985	139	0.666191
COMMD7	chr20:31292650-31292669_COMMD7_+	362.49	567.74	559.86	243.48	424.41	563.8	333.945	0.756	139	0.666191
COMMD7	chr20:31331116-31331135_COMMD7_-	601.27	231.5	355.06	262.42	374.4	293.28	318.41	-0.119	139	0.666191
ALOX12	chr17:6900319-6900338_ALOX12_+	516.52	857.12	851.91	357.11	424.41	854.515	390.76	1.129	140	0.666191
ALOX12	chr17:6902082-6902101_ALOX12_-	248.67	246.66	346.58	208.31	123	296.62	165.655	0.84	140	0.666191
ALOX12	chr17:6903697-6903716_ALOX12_+	1384.4	1948.49	1618.99	899.53	1197.53	1783.74	1048.53	0.767	140	0.666191
ALOX12	chr17:6899438-6899457_ALOX12_-	324.14	522.26	246	470.73	189.23	384.13	329.98	0.219	140	0.666191
GNAZ	chr22:23465483-23465502_GNAZ_+	17.32	37.21	43.63	0.5	13.52	40.42	7.01	2.528	141	0.666191
GNAZ	chr22:23438269-23438288_GNAZ_+	447.86	403.75	445.95	463.97	312.22	424.85	388.095	0.131	141	0.666191
GNAZ	chr22:23465598-23465617_GNAZ_+	1459.25	1411.07	632.57	1452.78	771.77	1021.82	1112.28	-0.122	141	0.666191
GNAZ	chr22:23438039-23438058_GNAZ_+	867.88	689	271.45	500.49	609.58	480.225	555.035	-0.209	141	0.666191
LEMD1	chr1:205350917-205350936_LEMD1_-	814.68	879.16	685.89	320.59	475.77	782.525	398.18	0.975	142	0.666191
LEMD1	chr1:205388387-205388406_LEMD1_-	153.41	188.79	369.6	129.86	164.9	279.195	147.38	0.922	142	0.666191
LEMD1	chr1:205388391-205388410_LEMD1_-	162.69	494.7	272.66	197.49	218.96	383.68	208.225	0.882	142	0.666191
LEMD1	chr1:205350872-205350891_LEMD1_-	317.34	245.28	59.38	192.08	244.64	152.33	218.36	-0.52	142	0.666191
FCRLB	chr1:161697163-161697182_FCRLB_-	194.86	281.11	310.23	64.93	181.12	295.67	123.025	1.265	143	0.666191
FCRLB	chr1:161695810-161695829_FCRLB_+	178.15	148.82	197.53	40.58	156.79	173.175	98.685	0.811	143	0.666191
FCRLB	chr1:161693326-161693345_FCRLB_+	514.67	763.41	934.31	462.62	512.26	848.86	487.44	0.8	143	0.666191
FCRLB	chr1:161696742-161696761_FCRLB_+	442.91	891.57	693.16	679.05	406.84	792.365	542.945	0.545	143	0.666191
LINGO4	chr1:151774299-151774318_LINGO4_-	129.9	38.58	202.37	0.5	114.89	120.475	57.695	1.062	144	0.666191
LINGO4	chr1:151774661-151774680_LINGO4_+	311.15	110.24	222.97	123.09	120.29	166.605	121.69	0.453	144	0.666191
LINGO4	chr1:151773671-151773690_LINGO4_-	297.54	188.79	310.23	366.58	225.72	249.51	296.15	-0.247	144	0.666191
LINGO4	chr1:151773561-151773580_LINGO4_+	635.91	383.08	636.2	1090.26	904.23	509.64	997.245	-0.968	144	0.666191
ZNF439	chr19:11978732-11978751_ZNF439_+	130.52	358.28	437.47	94.69	163.55	397.875	129.12	1.624	145	0.666191
ZNF439	chr19:11978254-11978273_ZNF439_+	863.55	1023.85	994.9	343.58	598.76	1009.38	471.17	1.099	145	0.666191
ZNF439	chr19:11978724-11978743_ZNF439_-	810.35	901.21	1182.73	733.15	720.41	1041.97	726.78	0.52	145	0.666191
OR10H4	chr19:16059819-16059838_OR10H4_-	413.22	779.95	704.07	378.75	316.28	742.01	347.515	1.094	146	0.666191
OR10H4	chr19:16059963-16059982_OR10H4_-	585.8	902.59	1302.7	746.68	423.06	1102.64	584.87	0.915	146	0.666191
OR10H4	chr19:16060757-16060776_OR10H4_-	265.99	509.86	544.11	239.42	378.45	526.985	308.935	0.77	146	0.666191
OR10H4	chr19:16059881-16059900_OR10H4_-	905	700.02	752.54	925.23	1124.54	726.28	1024.88	-0.497	146	0.666191
SCGB3A1	chr5:180017787-180017806_SCGB3A1_+	924.79	563.6	1028.83	481.55	333.85	796.215	407.7	0.966	147	0.666191
SCGB3A1	chr5:180017806-180017825_SCGB3A1_-	707.67	689	977.94	459.91	487.93	833.47	473.92	0.814	147	0.666191
SCGB3A1	chr5:180017719-180017738_SCGB3A1_+	948.3	1587.45	1815.3	1159.25	831.24	1701.38	995.245	0.774	147	0.666191
SCGB3A1	chr5:180018442-180018461_SCGB3A1_-	1446.88	1355.95	1244.54	1023.98	1536.78	1300.24	1280.38	0.022	147	0.666191
CENPA	chr2:27015679-27015698_CENPA_-	271.56	505.73	498.06	160.97	102.72	501.895	131.845	1.929	148	0.666191
CENPA	chr2:27015087-27015106_CENPA_+	397.13	598.05	445.95	197.49	225.72	522	211.605	1.303	148	0.666191
CENPA	chr2:27009157-27009176_CENPA_-	227.02	170.87	235.09	175.85	283.84	202.98	229.845	-0.179	148	0.666191
CENPA	chr2:27016095-27016114_CENPA_+	547.45	753.77	95.73	250.25	900.17	424.75	575.21	-0.437	148	0.666191
NPVF	chr7:25266511-25266530_NPVF_+	0.5	68.9	10.91	0.5	6.76	39.905	3.63	3.459	149	0.666191
NPVF	chr7:25266629-25266648_NPVF_-	152.17	195.68	210.86	137.97	181.12	203.27	159.545	0.349	149	0.666191
NPVF	chr7:25266435-25266454_NPVF_-	29.07	34.45	105.43	31.11	83.8	69.94	57.455	0.284	149	0.666191
NPVF	chr7:25266479-25266498_NPVF_-	327.23	440.96	146.63	440.97	296	293.795	368.485	-0.327	149	0.666191
UBE2K	chr4:39699971-39699990_UBE2K_+	695.91	458.87	501.69	223.19	264.92	480.28	244.055	0.977	150	0.666191
UBE2K	chr4:39776530-39776549_UBE2K_-	674.26	1016.96	569.55	430.15	450.09	793.255	440.12	0.85	150	0.666191
UBE2K	chr4:39779409-39779428_UBE2K_-	368.68	392.73	408.38	263.77	183.82	400.555	223.795	0.84	150	0.666191
UBE2K	chr4:39776475-39776494_UBE2K_-	595.7	381.71	596.21	428.8	674.46	488.96	551.63	-0.174	150	0.666191
KHDRBS1	chr1:32479619-32479638_KHDRBS1_-	262.28	147.45	208.43	54.11	89.21	177.94	71.66	1.312	151	0.666191
KHDRBS1	chr1:32503441-32503460_KHDRBS1_+	160.83	307.29	588.94	85.22	333.85	448.115	209.535	1.097	151	0.666191
KHDRBS1	chr1:32502565-32502584_KHDRBS1_+	371.77	125.4	283.57	131.21	243.29	204.485	187.25	0.127	151	0.666191
KHDRBS1	chr1:32498786-32498805_KHDRBS1_+	585.8	1012.83	475.03	911.71	896.12	743.93	903.915	-0.281	151	0.666191
WIPI1	chr17:66449059-66449078_WIPI1_-	536.32	722.07	574.4	160.97	385.21	648.235	273.09	1.247	152	0.666191
WIPI1	chr17:66440640-66440659_WIPI1_+	137.95	157.09	139.36	81.16	71.64	148.225	76.4	0.956	152	0.666191
WIPI1	chr17:66429628-66429647_WIPI1_-	285.79	195.68	210.86	101.45	128.4	203.27	114.925	0.823	152	0.666191
WIPI1	chr17:66447015-66447034_WIPI1_-	806.02	669.71	1129.41	673.64	774.47	899.56	724.055	0.313	152	0.666191
C2CD3	chr11:73850652-73850671_C2CD3_-	407.65	348.63	475.03	512.67	241.94	411.83	377.305	0.126	153	0.666191
C2CD3	chr11:73843962-73843981_C2CD3_+	497.35	526.4	422.92	497.79	412.24	474.66	455.015	0.061	153	0.666191
C2CD3	chr11:73849780-73849799_C2CD3_-	429.92	403.75	309.01	413.92	489.28	356.38	451.6	-0.342	153	0.666191
CD101	chr1:117552519-117552538_CD101_-	446.62	655.93	475.03	232.66	294.65	565.48	263.655	1.101	154	0.666191
CD101	chr1:117556071-117556090_CD101_+	213.41	300.4	162.38	188.02	58.12	231.39	123.07	0.911	154	0.666191
CD101	chr1:117554472-117554491_CD101_-	730.55	734.47	1181.52	313.82	933.97	957.995	623.895	0.619	154	0.666191
CD101	chr1:117559818-117559837_CD101_+	367.44	293.51	592.58	275.95	650.13	443.045	463.04	-0.064	154	0.666191
PYCR1	chr17:79894683-79894702_PYCR1_-	0.5	1.38	141.78	0.5	0.5	71.58	0.5	7.161	155	0.666191
PYCR1	chr17:79893219-79893238_PYCR1_+	600.65	988.03	734.36	514.02	612.28	861.195	563.15	0.613	155	0.666191
PYCR1	chr17:79892925-79892944_PYCR1_+	505.39	421.67	285.99	469.38	371.69	353.83	420.535	-0.249	155	0.666191
PYCR1	chr17:79894014-79894033_PYCR1_+	1182.12	735.85	519.87	1335.1	1338.1	627.86	1336.6	-1.09	155	0.666191
ACBD3	chr1:226352567-226352586_ACBD3_+	460.85	593.92	550.16	369.28	271.67	572.04	320.475	0.836	156	0.666191
ACBD3	chr1:226353578-226353597_ACBD3_+	295.07	274.22	442.31	156.91	251.4	358.265	204.155	0.811	156	0.666191
ACBD3	chr1:226349287-226349306_ACBD3_-	465.8	846.09	794.95	393.63	554.16	820.52	473.895	0.792	156	0.666191
ACBD3	chr1:226374302-226374321_ACBD3_-	641.48	412.02	233.88	752.09	423.06	322.95	587.575	-0.863	156	0.666191
RPL30	chr8:99057160-99057179_RPL30_+	180.01	469.9	905.23	33.82	154.08	687.565	93.95	2.872	157	0.666191
RPL30	chr8:99057251-99057270_RPL30_-	287.64	267.33	127.24	194.79	301.41	197.285	248.1	-0.331	157	0.666191
LRRC3C	chr17:38097777-38097796_LRRC3C_-	442.91	413.4	604.7	294.88	260.86	509.05	277.87	0.873	158	0.666191
LRRC3C	chr17:38100935-38100954_LRRC3C_-	754.06	1106.53	791.32	683.1	435.22	948.925	559.16	0.763	158	0.666191
LRRC3C	chr17:38100369-38100388_LRRC3C_-	318.57	366.55	367.18	466.68	83.8	366.865	275.24	0.415	158	0.666191
LRRC3C	chr17:38097799-38097818_LRRC3C_-	47.63	71.66	7.27	28.41	68.93	39.465	48.67	-0.302	158	0.666191
GBP7	chr1:89613327-89613346_GBP7_-	229.5	316.94	504.12	208.31	113.54	410.53	160.925	1.351	159	0.666191
GBP7	chr1:89613328-89613347_GBP7_-	364.35	544.31	336.89	228.6	135.16	440.6	181.88	1.276	159	0.666191
GBP7	chr1:89616218-89616237_GBP7_-	615.5	541.55	665.29	405.8	529.83	603.42	467.815	0.367	159	0.666191
GBP7	chr1:89630514-89630533_GBP7_+	656.32	796.48	758.6	688.52	971.81	777.54	830.165	-0.094	159	0.666191
F7	chr13:113769991-113770010_F7_+	162.07	166.74	270.24	131.21	64.88	218.49	98.045	1.156	160	0.666191
F7	chr13:113771857-113771876_F7_-	1293.47	2029.79	1282.1	810.26	1056.96	1655.94	933.61	0.827	160	0.666191
F7	chr13:113765110-113765129_F7_+	167.64	285.25	153.9	265.13	52.71	219.575	158.92	0.466	160	0.666191
F7	chr13:113772925-113772944_F7_-	174.44	265.95	243.58	219.13	324.39	254.765	271.76	-0.093	160	0.666191
RBPJ	chr4:26432539-26432558_RBPJ_+	112.58	179.14	276.29	85.22	145.97	227.715	115.595	0.978	161	0.666191
RBPJ	chr4:26432032-26432051_RBPJ_+	457.76	931.53	490.79	588.42	260.86	711.16	424.64	0.744	161	0.666191
RBPJ	chr4:26417152-26417171_RBPJ_+	99.59	141.93	166.02	179.91	37.85	153.975	108.88	0.5	161	0.666191
RBPJ	chr4:26425957-26425976_RBPJ_+	746.02	1026.61	756.17	635.76	816.37	891.39	726.065	0.296	161	0.666191
OR2T7	chr1:248604555-248604574_OR2T7_-	376.72	271.47	579.25	181.26	177.06	425.36	179.16	1.247	162	0.666191
OR2T7	chr1:248604556-248604575_OR2T7_-	380.43	540.18	541.68	250.25	296	540.93	273.125	0.986	162	0.666191
PFKM	chr12:48525145-48525164_PFKM_-	154.65	57.88	79.98	0.5	64.88	68.93	32.69	1.076	163	0.666191
PFKM	chr12:48516610-48516629_PFKM_-	184.34	165.36	338.1	405.8	296	251.73	350.9	-0.479	163	0.666191
PFKM	chr12:48526677-48526696_PFKM_-	186.81	49.61	416.87	436.92	320.33	233.24	378.625	-0.699	163	0.666191
PFKM	chr12:48528051-48528070_PFKM_-	74.23	259.06	48.47	394.98	191.93	153.765	293.455	-0.932	163	0.666191
PCID2	chr13:113839847-113839866_PCID2_-	126.81	59.25	127.24	170.44	106.78	93.245	138.61	-0.572	164	0.679818
PCID2	chr13:113862928-113862947_PCID2_+	596.94	394.11	510.17	727.74	775.83	452.14	751.785	-0.734	164	0.679818
PCID2	chr13:113852566-113852585_PCID2_-	776.95	279.73	531.99	869.77	894.77	405.86	882.27	-1.12	164	0.679818
MED30	chr8:118540896-118540915_MED30_+	56.29	59.25	98.16	91.98	0.5	78.705	46.24	0.767	165	0.683369
MED30	chr8:118542992-118543011_MED30_+	689.11	318.32	479.88	715.57	546.05	399.1	630.81	-0.66	165	0.683369
MED30	chr8:118533261-118533280_MED30_-	234.45	132.29	100.58	236.72	260.86	116.435	248.79	-1.095	165	0.683369
MED30	chr8:118533241-118533260_MED30_+	293.21	17.91	107.85	313.82	321.68	62.88	317.75	-2.337	165	0.683369
APOA1	chr11:116707779-116707798_APOA1_+	154.03	183.27	218.13	36.52	75.69	200.7	56.105	1.839	166	0.683369
APOA1	chr11:116706673-116706692_APOA1_-	149.08	365.17	462.91	124.45	231.13	414.04	177.79	1.22	166	0.683369
APOA1	chr11:116708062-116708081_APOA1_+	1764.84	1736.28	2244.29	1500.12	1757.1	1990.29	1628.61	0.289	166	0.683369
APOA1	chr11:116707805-116707824_APOA1_+	403.94	439.58	104.22	350.34	394.67	271.9	372.505	-0.454	166	0.683369
PLA2G1B	chr12:120763662-120763681_PLA2G1B_+	629.11	945.31	884.63	369.28	364.94	914.97	367.11	1.318	167	0.683369
PLA2G1B	chr12:120763776-120763795_PLA2G1B_+	784.99	717.94	540.47	332.76	204.09	629.205	268.425	1.229	167	0.683369
PLA2G1B	chr12:120763798-120763817_PLA2G1B_+	304.35	509.86	418.08	257.01	606.87	463.97	431.94	0.103	167	0.683369
PLA2G1B	chr12:120765526-120765545_PLA2G1B_+	381.05	187.41	544.11	696.63	378.45	365.76	537.54	-0.555	167	0.683369
ACO1	chr9:32418410-32418429_ACO1_+	269.7	318.32	289.62	139.33	185.17	303.97	162.25	0.906	168	0.683369
ACO1	chr9:32408523-32408542_ACO1_-	403.94	617.34	452.01	208.31	440.63	534.675	324.47	0.721	168	0.683369
ACO1	chr9:32424604-32424623_ACO1_-	605.6	677.98	770.72	288.12	617.69	724.35	452.905	0.677	168	0.683369
ACO1	chr9:32419137-32419156_ACO1_-	814.06	1271.89	906.44	965.82	906.93	1089.16	936.375	0.218	168	0.683369
C1orf204	chr1:159824984-159825003_C1orf204_+	130.52	146.07	181.77	29.76	36.49	163.92	33.125	2.307	169	0.683369
C1orf204	chr1:159824982-159825001_C1orf204_-	175.68	154.34	203.59	64.93	78.39	178.965	71.66	1.32	169	0.683369
C1orf204	chr1:159810578-159810597_C1orf204_-	882.11	1581.94	1513.56	1313.45	932.61	1547.75	1123.03	0.463	169	0.683369
C1orf204	chr1:159810559-159810578_C1orf204_+	935.31	700.02	602.27	850.84	542	651.145	696.42	-0.097	169	0.683369
INTS6	chr13:52026571-52026590_INTS6_-	37.73	67.52	69.07	0.5	72.99	68.295	36.745	0.894	170	0.683369
INTS6	chr13:51963506-51963525_INTS6_-	225.79	253.55	98.16	177.2	150.03	175.855	163.615	0.104	170	0.683369
INTS6	chr13:52004446-52004465_INTS6_-	309.91	432.69	207.22	619.53	616.34	319.955	617.935	-0.95	170	0.683369
INTS6	chr13:52025163-52025182_INTS6_-	158.98	82.68	106.64	378.75	459.55	94.66	419.15	-2.147	170	0.683369
EFCC1	chr3:128753004-128753023_EFCC1_+	395.28	795.11	973.09	528.9	404.13	884.1	466.515	0.922	171	0.683369
EFCC1	chr3:128720960-128720979_EFCC1_-	107.02	267.33	262.96	77.1	225.72	265.145	151.41	0.808	171	0.683369
EFCC1	chr3:128751747-128751766_EFCC1_+	542.5	938.42	774.35	758.85	328.44	856.385	543.645	0.656	171	0.683369
EFCC1	chr3:128722654-128722673_EFCC1_+	239.39	384.46	338.1	323.29	375.75	361.28	349.52	0.048	171	0.683369
CDH24	chr14:23524819-23524838_CDH24_+	1175.94	1387.64	1100.33	633.06	716.36	1243.98	674.71	0.883	172	0.683369
CDH24	chr14:23523520-23523539_CDH24_-	361.87	851.6	853.12	426.09	581.19	852.36	503.64	0.759	172	0.683369
CDH24	chr14:23523811-23523830_CDH24_-	1312.65	1598.48	1754.71	1060.5	932.61	1676.6	996.555	0.751	172	0.683369
CDH24	chr14:23524452-23524471_CDH24_+	212.18	163.98	414.44	328.7	225.72	289.21	277.21	0.061	172	0.683369
HEMGN	chr9:100692488-100692507_HEMGN_+	509.72	684.87	653.17	221.84	339.26	669.02	280.55	1.254	173	0.683369
HEMGN	chr9:100692385-100692404_HEMGN_-	81.65	53.74	87.25	41.93	33.79	70.495	37.86	0.897	173	0.683369
HEMGN	chr9:100700361-100700380_HEMGN_+	587.04	687.62	561.07	308.41	424.41	624.345	366.41	0.769	173	0.683369
HEMGN	chr9:100692793-100692812_HEMGN_-	676.12	600.81	405.96	601.94	635.26	503.385	618.6	-0.297	173	0.683369
LYZ	chr12:69744018-69744037_LYZ_-	288.26	367.93	674.98	389.57	135.16	521.455	262.365	0.991	174	0.684548
LYZ	chr12:69742221-69742240_LYZ_-	136.71	133.67	232.67	77.1	124.35	183.17	100.725	0.863	174	0.684548
LYZ	chr12:69746972-69746991_LYZ_-	191.14	308.67	311.44	146.09	217.61	310.055	181.85	0.77	174	0.684548
LYZ	chr12:69746044-69746063_LYZ_+	373.01	300.4	793.74	482.91	381.16	547.07	432.035	0.341	174	0.684548
SERPINB12	chr18:61231215-61231234_SERPINB12_+	595.08	967.36	515.02	462.62	347.36	741.19	404.99	0.872	175	0.684548
SERPINB12	chr18:61228414-61228433_SERPINB12_+	98.36	73.03	89.67	81.16	17.57	81.35	49.365	0.721	175	0.684548
SERPINB12	chr18:61223508-61223527_SERPINB12_-	241.25	173.63	313.86	51.4	346.01	243.745	198.705	0.295	175	0.684548
SERPINB12	chr18:61233937-61233956_SERPINB12_-	295.69	439.58	335.67	449.09	356.83	387.625	402.96	-0.056	175	0.684548
ISG15	chr1:949752-949771_ISG15_+	509.72	1007.32	588.94	547.84	291.95	798.13	419.895	0.927	176	0.684548
ISG15	chr1:949681-949700_ISG15_+	349.5	505.73	467.76	236.72	305.46	486.745	271.09	0.844	176	0.684548
ISG15	chr1:949753-949772_ISG15_+	455.9	369.3	410.81	317.88	159.49	390.055	238.685	0.709	176	0.684548
ISG15	chr1:949803-949822_ISG15_-	620.45	449.23	708.91	550.54	317.63	579.07	434.085	0.416	176	0.684548
NR0B2	chr1:27238452-27238471_NR0B2_+	23.51	31.69	193.89	102.8	0.5	112.79	51.65	1.127	177	0.684548
NR0B2	chr1:27240413-27240432_NR0B2_-	544.98	555.33	591.37	343.58	656.88	573.35	500.23	0.197	177	0.684548
NR0B2	chr1:27240359-27240378_NR0B2_+	452.81	512.62	306.59	601.94	362.23	409.605	482.085	-0.235	177	0.684548
NR0B2	chr1:27238423-27238442_NR0B2_+	254.24	214.97	317.5	350.34	419	266.235	384.67	-0.531	177	0.684548
FATE1	chrX:150891182-150891201_FATE1_-	283.31	497.46	464.13	232.66	244.64	480.795	238.65	1.011	178	0.684548
FATE1	chrX:150885752-150885771_FATE1_+	773.86	861.25	922.19	507.26	393.32	891.72	450.29	0.986	178	0.684548
FATE1	chrX:150889891-150889910_FATE1_+	880.25	789.59	1137.9	606	514.96	963.745	560.48	0.782	178	0.684548
FATE1	chrX:150884646-150884665_FATE1_+	913.04	518.13	208.43	209.67	352.77	363.28	281.22	0.369	178	0.684548
MDH1B	chr2:207629976-207629995_MDH1B_-	634.67	1125.83	984	511.31	175.71	1054.91	343.51	1.619	179	0.684548
MDH1B	chr2:207620010-207620029_MDH1B_+	629.11	1139.61	838.58	353.05	494.69	989.095	423.87	1.222	179	0.684548
MDH1B	chr2:207622013-207622032_MDH1B_-	600.03	917.75	605.91	607.35	644.72	761.83	626.035	0.283	179	0.684548
MDH1B	chr2:207621699-207621718_MDH1B_-	255.48	183.27	299.32	263.77	202.74	241.295	233.255	0.049	179	0.684548
WWC3	chrX:10035339-10035358_WWC3_+	382.29	489.19	403.54	228.6	208.15	446.365	218.375	1.031	180	0.684548
WWC3	chrX:10058877-10058896_WWC3_+	134.23	151.58	295.68	104.16	140.57	223.63	122.365	0.87	180	0.684548
WWC3	chrX:10047803-10047822_WWC3_+	6.19	20.67	30.3	8.12	20.27	25.485	14.195	0.844	180	0.684548
WWC3	chrX:10046887-10046906_WWC3_+	570.96	902.59	976.72	800.79	578.49	939.655	689.64	0.446	180	0.684548
SETDB1	chr1:150900206-150900225_SETDB1_-	322.9	267.33	414.44	155.56	106.78	340.885	131.17	1.378	181	0.684548
SETDB1	chr1:150915108-150915127_SETDB1_+	286.41	358.28	316.28	110.92	175.71	337.28	143.315	1.235	181	0.684548
SETDB1	chr1:150902470-150902489_SETDB1_+	413.22	551.2	387.78	362.52	351.42	469.49	356.97	0.395	181	0.684548
SETDB1	chr1:150915364-150915383_SETDB1_+	651.99	569.11	552.59	712.86	752.85	560.85	732.855	-0.386	181	0.684548
SZRD1	chr1:16719891-16719910_SZRD1_+	171.35	230.13	16.97	0.5	62.17	123.55	31.335	1.979	182	0.684548
SZRD1	chr1:16721594-16721613_SZRD1_-	438.58	276.98	330.83	338.17	241.94	303.905	290.055	0.067	182	0.684548
SZRD1	chr1:16719762-16719781_SZRD1_+	1673.28	1900.26	929.46	1636.75	1905.78	1414.86	1771.27	-0.324	182	0.684548
SZRD1	chr1:16719763-16719782_SZRD1_+	990.36	1070.71	1134.26	1451.43	1321.88	1102.48	1386.65	-0.331	182	0.684548
OPRK1	chr8:54163412-54163431_OPRK1_+	278.98	571.87	613.18	294.88	244.64	592.525	269.76	1.135	183	0.684548
OPRK1	chr8:54147421-54147440_OPRK1_+	120.62	270.09	92.1	97.39	82.45	181.095	89.92	1.01	183	0.684548
OPRK1	chr8:54163432-54163451_OPRK1_-	317.95	311.43	336.89	142.03	228.42	324.16	185.225	0.807	183	0.684548
OPRK1	chr8:54142277-54142296_OPRK1_+	361.87	135.04	149.05	215.08	236.53	142.045	225.805	-0.669	183	0.684548
ZNF615	chr19:52497672-52497691_ZNF615_+	214.65	121.26	318.71	64.93	77.04	219.985	70.985	1.632	184	0.685207
ZNF615	chr19:52496412-52496431_ZNF615_+	262.28	620.1	604.7	324.64	344.66	612.4	334.65	0.872	184	0.685207
ZNF615	chr19:52506952-52506971_ZNF615_-	235.68	803.37	984	608.71	452.79	893.685	530.75	0.752	184	0.685207
ZNF615	chr19:52496816-52496835_ZNF615_+	90.31	130.91	150.27	86.57	163.55	140.59	125.06	0.169	184	0.685207
SPTBN5	chr15:42185127-42185146_SPTBN5_+	2.47	191.54	15.75	0.5	45.95	103.645	23.225	2.158	185	0.685207
SPTBN5	chr15:42182275-42182294_SPTBN5_+	992.84	1577.81	873.72	946.88	529.83	1225.77	738.355	0.731	185	0.685207
SPTBN5	chr15:42180162-42180181_SPTBN5_-	653.23	903.97	718.61	595.18	479.82	811.29	537.5	0.594	185	0.685207
SPTBN5	chr15:42185492-42185511_SPTBN5_+	504.15	361.04	453.22	317.88	247.35	407.13	282.615	0.527	185	0.685207
EXTL3	chr8:28595046-28595065_EXTL3_+	712	1847.9	1884.38	834.6	619.04	1866.14	726.82	1.36	186	0.685207
EXTL3	chr8:28588838-28588857_EXTL3_-	226.4	416.16	215.7	154.21	100.02	315.93	127.115	1.313	186	0.685207
EXTL3	chr8:28600724-28600743_EXTL3_-	482.5	836.45	1220.3	921.18	769.07	1028.38	845.125	0.283	186	0.685207
EXTL3	chr8:28574941-28574960_EXTL3_+	491.16	512.62	261.75	405.8	524.43	387.185	465.115	-0.265	186	0.685207
METTL6	chr3:15468004-15468023_METTL6_-	303.73	453.36	723.45	305.71	235.18	588.405	270.445	1.121	187	0.685207
METTL6	chr3:15455592-15455611_METTL6_+	149.7	340.37	318.71	167.73	173.01	329.54	170.37	0.952	187	0.685207
METTL6	chr3:15467809-15467828_METTL6_+	591.99	599.43	671.35	284.06	487.93	635.39	385.995	0.719	187	0.685207
METTL6	chr3:15466559-15466578_METTL6_-	746.64	770.3	798.59	1067.27	633.91	784.445	850.59	-0.117	187	0.685207
GFRAL	chr6:55264206-55264225_GFRAL_-	139.18	88.19	270.24	66.28	67.58	179.215	66.93	1.421	188	0.685591
GFRAL	chr6:55216079-55216098_GFRAL_+	493.63	728.96	597.43	305.71	491.99	663.195	398.85	0.734	188	0.685591
GFRAL	chr6:55264216-55264235_GFRAL_-	117.53	56.5	104.22	21.64	78.39	80.36	50.015	0.684	188	0.685591
GFRAL	chr6:55223833-55223852_GFRAL_-	835.1	471.28	396.26	439.62	502.8	433.77	471.21	-0.119	188	0.685591
NUDT16L1	chr16:4743718-4743737_NUDT16L1_+	1109.13	1131.34	1047.01	568.13	1009.66	1089.17	788.895	0.465	189	0.685591
NUDT16L1	chr16:4745078-4745097_NUDT16L1_+	433.01	311.43	270.24	66.28	370.34	290.835	218.31	0.414	189	0.685591
NUDT16L1	chr16:4744114-4744133_NUDT16L1_+	746.02	815.78	512.6	1013.16	1021.82	664.19	1017.49	-0.615	189	0.685591
C6orf195	chr6:2623854-2623873_C6orf195_+	313.01	672.46	489.57	273.24	139.22	581.015	206.23	1.494	190	0.685591
C6orf195	chr6:2623769-2623788_C6orf195_+	543.12	589.78	679.83	251.6	385.21	634.805	318.405	0.995	190	0.685591
C6orf195	chr6:2623983-2624002_C6orf195_-	879.63	1152.01	940.37	535.66	712.3	1046.19	623.98	0.746	190	0.685591
C6orf195	chr6:2623883-2623902_C6orf195_+	503.53	511.24	399.9	267.83	594.71	455.57	431.27	0.079	190	0.685591
SEC61A1	chr3:127774573-127774592_SEC61A1_+	278.98	414.78	653.17	13.53	77.04	533.975	45.285	3.56	191	0.692888
SEC61A1	chr3:127779013-127779032_SEC61A1_-	263.52	479.54	179.35	205.61	213.55	329.445	209.58	0.653	191	0.692888
SEC61A1	chr3:127775650-127775669_SEC61A1_+	347.65	259.06	393.84	181.26	324.39	326.45	252.825	0.369	191	0.692888
SEC61A1	chr3:127774363-127774382_SEC61A1_+	285.17	210.83	344.16	476.14	327.09	277.495	401.615	-0.533	191	0.692888
SMCO1	chr3:196236485-196236504_SMCO1_-	453.43	493.32	535.62	190.73	414.95	514.47	302.84	0.765	192	0.69656
SMCO1	chr3:196234916-196234935_SMCO1_-	428.68	496.08	815.55	281.36	500.1	655.815	390.73	0.747	192	0.69656
SMCO1	chr3:196235024-196235043_SMCO1_-	236.92	219.1	118.76	117.68	112.18	168.93	114.93	0.556	192	0.69656
SMCO1	chr3:196242044-196242063_SMCO1_-	84.75	147.45	130.88	362.52	16.22	139.165	189.37	-0.444	192	0.69656
TP53I11	chr11:44959799-44959818_TP53I11_-	499.2	1183.7	489.57	265.13	404.13	836.635	334.63	1.322	193	0.69656
TP53I11	chr11:44958357-44958376_TP53I11_+	215.27	188.79	182.98	169.09	178.41	185.885	173.75	0.097	193	0.69656
TP53I11	chr11:44956528-44956547_TP53I11_-	53.2	41.34	12.12	97.39	0.5	26.73	48.945	-0.873	193	0.69656
TP53I11	chr11:44959757-44959776_TP53I11_-	365.59	283.87	178.14	546.48	364.94	231.005	455.71	-0.98	193	0.69656
C21orf119	chr21:33765612-33765631_C21orf119_-	413.22	603.56	563.49	213.72	340.61	583.525	277.165	1.074	194	0.69656
C21orf119	chr21:33765694-33765713_C21orf119_-	1023.77	1324.26	1153.65	645.23	724.46	1238.95	684.845	0.855	194	0.69656
C21orf119	chr21:33765594-33765613_C21orf119_-	272.18	469.9	460.49	474.79	156.79	465.195	315.79	0.559	194	0.69656
C21orf119	chr21:33765696-33765715_C21orf119_-	797.36	1309.1	459.28	1098.38	563.62	884.19	831	0.09	194	0.69656
EMR3	chr19:14774226-14774245_EMR3_+	236.3	274.22	277.51	68.99	77.04	275.865	73.015	1.918	195	0.69656
EMR3	chr19:14761939-14761958_EMR3_-	68.66	44.1	53.32	20.29	17.57	48.71	18.93	1.364	195	0.69656
EMR3	chr19:14772891-14772910_EMR3_+	321.67	224.61	122.39	91.98	104.07	173.5	98.025	0.824	195	0.69656
EMR3	chr19:14779623-14779642_EMR3_+	463.32	352.77	487.15	263.77	275.73	419.96	269.75	0.639	195	0.69656
EPHX2	chr8:27369389-27369408_EPHX2_+	1085.01	948.06	931.89	591.12	856.92	939.975	724.02	0.377	196	0.69656
EPHX2	chr8:27362657-27362676_EPHX2_-	822.72	1267.76	802.22	826.49	888.01	1034.99	857.25	0.272	196	0.69656
EPHX2	chr8:27379955-27379974_EPHX2_+	713.85	728.96	502.9	651.99	669.05	615.93	660.52	-0.101	196	0.69656
TMEM192	chr4:166006748-166006767_TMEM192_+	61.86	73.03	37.57	8.12	17.57	55.3	12.845	2.106	197	0.69656
TMEM192	chr4:166021828-166021847_TMEM192_+	186.2	285.25	363.55	150.15	121.65	324.4	135.9	1.255	197	0.69656
TMEM192	chr4:166024222-166024241_TMEM192_+	363.11	446.47	527.14	286.77	483.88	486.805	385.325	0.337	197	0.69656
TMEM192	chr4:166033919-166033938_TMEM192_-	400.23	491.95	333.25	330.05	389.26	412.6	359.655	0.198	197	0.69656
TBR1	chr2:162280581-162280600_TBR1_+	0.5	165.36	0.5	0.5	0.5	82.93	0.5	7.374	198	0.69656
TBR1	chr2:162275456-162275475_TBR1_+	720.66	954.95	845.85	436.92	440.63	900.4	438.775	1.037	198	0.69656
TBR1	chr2:162274333-162274352_TBR1_-	806.64	1158.9	1248.17	541.07	956.94	1203.54	749.005	0.684	198	0.69656
TBR1	chr2:162273128-162273147_TBR1_+	796.12	436.83	430.2	247.54	636.61	433.515	442.075	-0.028	198	0.69656
STK33	chr11:8486286-8486305_STK33_-	50.11	35.83	26.66	0.5	16.22	31.245	8.36	1.902	199	0.69656
STK33	chr11:8474399-8474418_STK33_-	1204.39	1027.99	1343.91	1098.38	1186.72	1185.95	1142.55	0.054	199	0.69656
STK33	chr11:8414069-8414088_STK33_+	712.61	895.7	1101.54	1144.37	802.86	998.62	973.615	0.037	199	0.69656
STK33	chr11:8462278-8462297_STK33_+	86.6	128.15	225.4	154.21	194.63	176.775	174.42	0.019	199	0.69656
JTB	chr1:153949167-153949186_JTB_+	345.17	570.49	1187.58	247.54	496.04	879.035	371.79	1.241	200	0.69656
JTB	chr1:153947196-153947215_JTB_-	296.3	537.42	401.11	175.85	221.66	469.265	198.755	1.239	200	0.69656
JTB	chr1:153949482-153949501_JTB_-	632.82	1142.36	853.12	499.14	832.59	997.74	665.865	0.583	200	0.69656
JTB	chr1:153949451-153949470_JTB_-	531.37	412.02	190.26	748.03	400.08	301.14	574.055	-0.931	200	0.69656
THSD4	chr15:71704088-71704107_THSD4_+	274.65	355.52	565.92	212.37	236.53	460.72	224.45	1.037	201	0.69656
THSD4	chr15:71535310-71535329_THSD4_+	416.31	267.33	261.75	90.63	227.07	264.54	158.85	0.736	201	0.69656
THSD4	chr15:71507467-71507486_THSD4_+	239.39	756.52	691.95	718.27	256.81	724.235	487.54	0.571	201	0.69656
THSD4	chr15:71548963-71548982_THSD4_+	499.82	513.99	547.74	522.14	362.23	530.865	442.185	0.264	201	0.69656
DBNL	chr7:44091446-44091465_DBNL_+	149.08	35.83	98.16	82.51	0.5	66.995	41.505	0.691	202	0.69656
DBNL	chr7:44092504-44092523_DBNL_+	679.83	654.55	807.07	634.41	487.93	730.81	561.17	0.381	202	0.69656
DBNL	chr7:44084369-44084388_DBNL_+	618.59	361.04	641.05	849.48	279.78	501.045	564.63	-0.172	202	0.69656
DBNL	chr7:44089845-44089864_DBNL_+	55.67	74.41	71.5	62.22	156.79	72.955	109.505	-0.586	202	0.69656
PKIA	chr8:79513997-79514016_PKIA_+	45.16	63.39	110.28	6.76	8.11	86.835	7.435	3.546	203	0.69656
PKIA	chr8:79510610-79510629_PKIA_+	561.68	461.63	754.96	634.41	606.87	608.295	620.64	-0.029	203	0.69656
PKIA	chr8:79510708-79510727_PKIA_-	1569.98	1296.7	968.24	1423.02	1128.6	1132.47	1275.81	-0.172	203	0.69656
CDX1	chr5:149546837-149546856_CDX1_-	519	553.96	590.15	251.6	277.08	572.055	264.34	1.114	204	0.69656
CDX1	chr5:149546722-149546741_CDX1_-	229.5	435.45	222.97	166.38	158.14	329.21	162.26	1.021	204	0.69656
CDX1	chr5:149562341-149562360_CDX1_+	511.57	639.39	445.95	286.77	347.36	542.67	317.065	0.775	204	0.69656
CDX1	chr5:149562412-149562431_CDX1_+	16.7	115.75	161.17	251.6	197.34	138.46	224.47	-0.697	204	0.69656
POLR3D	chr8:22106743-22106762_POLR3D_-	17.94	30.32	47.26	0.5	29.74	38.79	15.12	1.359	205	0.69656
POLR3D	chr8:22105665-22105684_POLR3D_+	413.84	263.2	384.15	248.89	298.71	323.675	273.8	0.241	205	0.69656
POLR3D	chr8:22105413-22105432_POLR3D_+	99.59	101.97	48.47	48.7	109.48	75.22	79.09	-0.072	205	0.69656
POLR3D	chr8:22102963-22102982_POLR3D_+	542.5	332.1	262.96	695.28	450.09	297.53	572.685	-0.945	205	0.69656
RAB11A	chr15:66170237-66170256_RAB11A_+	487.45	713.8	611.97	348.99	233.83	662.885	291.41	1.186	206	0.69656
RAB11A	chr15:66180091-66180110_RAB11A_+	142.89	290.76	262.96	24.35	227.07	276.86	125.71	1.139	206	0.69656
RAB11A	chr15:66161956-66161975_RAB11A_-	143.51	234.26	181.77	87.92	185.17	208.015	136.545	0.607	206	0.69656
RAB11A	chr15:66169760-66169779_RAB11A_-	454.04	321.07	322.34	261.07	329.79	321.705	295.43	0.123	206	0.69656
CCDC170	chr6:151859191-151859210_CCDC170_-	1021.91	1066.57	1602.02	815.67	727.17	1334.3	771.42	0.79	207	0.69656
CCDC170	chr6:151907146-151907165_CCDC170_+	205.99	227.37	290.84	242.13	86.5	259.105	164.315	0.657	207	0.69656
CCDC170	chr6:151894587-151894606_CCDC170_+	384.76	742.74	582.88	604.65	252.75	662.81	428.7	0.629	207	0.69656
PTH2R	chr2:209302298-209302317_PTH2R_+	553.02	519.51	627.72	167.73	232.48	573.615	200.105	1.519	208	0.69656
PTH2R	chr2:209307153-209307172_PTH2R_-	662.51	553.96	908.86	434.21	217.61	731.41	325.91	1.166	208	0.69656
PTH2R	chr2:209302573-209302592_PTH2R_-	441.05	527.77	279.93	331.41	194.63	403.85	263.02	0.619	208	0.69656
PTH2R	chr2:209293004-209293023_PTH2R_+	167.02	159.85	298.11	239.42	296	228.98	267.71	-0.225	208	0.69656
ZNF493	chr19:21607393-21607412_ZNF493_-	1332.44	1150.63	1101.54	737.21	347.36	1126.09	542.285	1.054	209	0.69656
ZNF493	chr19:21607376-21607395_ZNF493_+	653.85	994.92	790.1	311.12	554.16	892.51	432.64	1.045	209	0.69656
ZNF493	chr19:21605750-21605769_ZNF493_-	121.24	219.1	292.05	239.42	181.12	255.575	210.27	0.282	209	0.69656
ROBO1	chr3:78766485-78766504_ROBO1_-	660.65	655.93	1164.56	554.6	327.09	910.245	440.845	1.046	210	0.69656
ROBO1	chr3:78987886-78987905_ROBO1_+	639.62	666.95	813.13	504.55	317.63	740.04	411.09	0.848	210	0.69656
ROBO1	chr3:79174618-79174637_ROBO1_-	431.16	669.71	508.96	407.16	294.65	589.335	350.905	0.748	210	0.69656
ROBO1	chr3:78795919-78795938_ROBO1_-	160.83	345.88	309.01	404.45	271.67	327.445	338.06	-0.046	210	0.69656
PDE6B	chr4:619862-619881_PDE6B_+	94.03	618.72	413.23	269.18	162.19	515.975	215.685	1.258	211	0.69656
PDE6B	chr4:649755-649774_PDE6B_-	464.56	457.5	767.08	223.19	293.3	612.29	258.245	1.245	211	0.69656
PDE6B	chr4:628540-628559_PDE6B_+	368.06	909.48	319.92	731.8	529.83	614.7	630.815	-0.037	211	0.69656
PDE6B	chr4:647754-647773_PDE6B_+	152.79	220.48	101.79	173.14	200.04	161.135	186.59	-0.212	211	0.69656
FGF18	chr5:170876230-170876249_FGF18_+	528.28	902.59	793.74	301.65	605.52	848.165	453.585	0.903	212	0.69656
FGF18	chr5:170883743-170883762_FGF18_+	144.75	245.28	173.29	163.67	64.88	209.285	114.275	0.873	212	0.69656
FGF18	chr5:170863110-170863129_FGF18_-	283.93	621.48	819.19	320.59	563.62	720.335	442.105	0.704	212	0.69656
FGF18	chr5:170847219-170847238_FGF18_-	591.37	351.39	702.85	600.59	577.14	527.12	588.865	-0.16	212	0.69656
ZFYVE27	chr10:99508046-99508065_ZFYVE27_-	519	975.62	888.26	392.28	298.71	931.94	345.495	1.432	213	0.69656
ZFYVE27	chr10:99502864-99502883_ZFYVE27_-	115.06	118.51	246	137.97	36.49	182.255	87.23	1.063	213	0.69656
ZFYVE27	chr10:99498281-99498300_ZFYVE27_-	31.55	104.73	111.49	71.69	86.5	108.11	79.095	0.451	213	0.69656
ZFYVE27	chr10:99504654-99504673_ZFYVE27_-	945.2	909.48	808.28	803.49	1158.33	858.88	980.91	-0.192	213	0.69656
SGPP1	chr14:64194279-64194298_SGPP1_+	420.64	903.97	787.68	376.05	300.06	845.825	338.055	1.323	214	0.69656
SGPP1	chr14:64165324-64165343_SGPP1_+	1168.52	727.58	1050.65	458.56	533.89	889.115	496.225	0.841	214	0.69656
SGPP1	chr14:64194072-64194091_SGPP1_+	568.48	502.97	563.49	286.77	347.36	533.23	317.065	0.75	214	0.69656
SGPP1	chr14:64152871-64152890_SGPP1_+	203.52	158.47	204.8	137.97	214.91	181.635	176.44	0.042	214	0.69656
MAPK1	chr22:22221724-22221743_MAPK1_-	417.55	778.57	713.76	185.32	455.49	746.165	320.405	1.22	215	0.69656
MAPK1	chr22:22153368-22153387_MAPK1_-	340.84	231.5	38.78	102.8	28.38	135.14	65.59	1.043	215	0.69656
MAPK1	chr22:22142560-22142579_MAPK1_+	689.73	604.94	637.42	324.64	412.24	621.18	368.44	0.754	215	0.69656
MAPK1	chr22:22162048-22162067_MAPK1_-	458.99	461.63	522.29	407.16	339.26	491.96	373.21	0.399	215	0.69656
ZNF555	chr19:2851616-2851635_ZNF555_+	176.92	285.25	221.76	120.39	108.13	253.505	114.26	1.15	216	0.69656
ZNF555	chr19:2852544-2852563_ZNF555_+	599.41	508.48	717.4	147.44	467.66	612.94	307.55	0.995	216	0.69656
ZNF555	chr19:2851471-2851490_ZNF555_+	542.5	788.22	707.7	420.68	473.06	747.96	446.87	0.743	216	0.69656
ZNF555	chr19:2851615-2851634_ZNF555_+	108.87	183.27	145.42	148.8	160.84	164.345	154.82	0.086	216	0.69656
CCDC47	chr17:61833602-61833621_CCDC47_-	21.65	67.52	39.99	64.93	0.5	53.755	32.715	0.716	217	0.69656
CCDC47	chr17:61838678-61838697_CCDC47_-	429.92	334.85	449.58	400.39	293.3	392.215	346.845	0.177	217	0.69656
CCDC47	chr17:61843331-61843350_CCDC47_-	522.09	292.14	328.4	286.77	612.28	310.27	449.525	-0.535	217	0.69656
CCDC47	chr17:61833871-61833890_CCDC47_+	87.84	133.67	16.97	178.55	90.56	75.32	134.555	-0.837	217	0.69656
ESRRB	chr14:76948386-76948405_ESRRB_+	168.26	144.69	299.32	20.29	145.97	222.005	83.13	1.417	218	0.69777
ESRRB	chr14:76905857-76905876_ESRRB_-	225.79	199.81	179.35	63.58	98.67	189.58	81.125	1.225	218	0.69777
ESRRB	chr14:76948948-76948967_ESRRB_+	481.88	706.91	422.92	390.93	470.36	564.915	430.645	0.392	218	0.69777
ESRRB	chr14:76928921-76928940_ESRRB_+	295.69	405.13	436.25	459.91	266.27	420.69	363.09	0.212	218	0.69777
DNAH11	chr7:21603924-21603943_DNAH11_-	231.97	275.6	356.27	152.85	150.03	315.935	151.44	1.061	219	0.702558
DNAH11	chr7:21609829-21609848_DNAH11_+	746.02	797.86	667.71	229.96	660.94	732.785	445.45	0.718	219	0.702558
DNAH11	chr7:21584729-21584748_DNAH11_-	413.84	341.74	650.75	449.09	174.36	496.245	311.725	0.671	219	0.702558
DNAH11	chr7:21583106-21583125_DNAH11_+	217.74	666.95	266.6	616.82	150.03	466.775	383.425	0.284	219	0.702558
TCTE1	chr6:44253952-44253971_TCTE1_+	36.5	68.9	14.54	0.5	22.98	41.72	11.74	1.829	220	0.702558
TCTE1	chr6:44248061-44248080_TCTE1_+	85.98	180.52	94.52	89.28	168.95	137.52	129.115	0.091	220	0.702558
TCTE1	chr6:44250116-44250135_TCTE1_+	608.69	762.03	218.13	527.55	685.27	490.08	606.41	-0.307	220	0.702558
TCTE1	chr6:44255364-44255383_TCTE1_-	386	352.77	329.61	472.09	751.5	341.19	611.795	-0.842	220	0.702558
ACOT6	chr14:74086441-74086460_ACOT6_+	533.84	476.79	418.08	147.44	251.4	447.435	199.42	1.166	221	0.702558
ACOT6	chr14:74086382-74086401_ACOT6_-	747.26	460.25	570.77	399.04	436.57	515.51	417.805	0.303	221	0.702558
ACOT6	chr14:74086029-74086048_ACOT6_-	287.03	264.58	302.95	455.85	348.72	283.765	402.285	-0.504	221	0.702558
CPEB4	chr5:173317673-173317692_CPEB4_+	576.53	1215.4	1382.68	478.85	469.01	1299.04	473.93	1.455	222	0.702558
CPEB4	chr5:173337534-173337553_CPEB4_-	438.58	683.49	790.1	476.14	391.97	736.795	434.055	0.763	222	0.702558
CPEB4	chr5:173371999-173372018_CPEB4_+	442.29	828.18	678.62	313.82	644.72	753.4	479.27	0.653	222	0.702558
CPEB4	chr5:173370026-173370045_CPEB4_+	754.06	1052.79	483.52	739.92	888.01	768.155	813.965	-0.084	222	0.702558
H2AFX	chr11:118965693-118965712_H2AFX_-	117.53	101.97	101.79	1.35	55.42	101.88	28.385	1.844	223	0.702558
H2AFX	chr11:118965694-118965713_H2AFX_+	8.66	24.8	20.6	6.76	10.81	22.7	8.785	1.37	223	0.702558
H2AFX	chr11:118965731-118965750_H2AFX_-	1209.34	1340.79	1654.13	973.93	1204.29	1497.46	1089.11	0.459	223	0.702558
H2AFX	chr11:118965732-118965751_H2AFX_-	766.43	1205.75	1111.24	986.11	1382.7	1158.49	1184.4	-0.032	223	0.702558
RAF1	chr3:12660016-12660035_RAF1_-	71.76	124.02	109.06	24.35	22.98	116.54	23.665	2.3	224	0.702558
RAF1	chr3:12647730-12647749_RAF1_+	63.1	56.5	64.23	41.93	24.33	60.365	33.13	0.866	224	0.702558
RAF1	chr3:12650364-12650383_RAF1_-	718.18	852.98	1164.56	610.06	593.36	1008.77	601.71	0.745	224	0.702558
RAF1	chr3:12653504-12653523_RAF1_-	671.17	502.97	356.27	496.43	479.82	429.62	488.125	-0.184	224	0.702558
TAB2	chr6:149699373-149699392_TAB2_+	47.63	5.51	18.18	0.5	1.35	11.845	0.925	3.679	225	0.702558
TAB2	chr6:149699783-149699802_TAB2_-	388.47	523.64	397.48	250.25	324.39	460.56	287.32	0.681	225	0.702558
TAB2	chr6:149691122-149691141_TAB2_+	145.37	108.86	206.01	104.16	95.96	157.435	100.06	0.654	225	0.702558
TAB2	chr6:149699817-149699836_TAB2_-	425.59	293.51	309.01	244.84	377.1	301.26	310.97	-0.046	225	0.702558
KCNK9	chr8:140715106-140715125_KCNK9_-	97.74	246.66	249.63	132.56	40.55	248.145	86.555	1.519	226	0.702558
KCNK9	chr8:140715067-140715086_KCNK9_-	598.79	841.96	860.39	409.86	341.96	851.175	375.91	1.179	226	0.702558
KCNK9	chr8:140630832-140630851_KCNK9_-	510.34	370.68	336.89	248.89	312.22	353.785	280.555	0.335	226	0.702558
KCNK9	chr8:140630562-140630581_KCNK9_+	522.09	321.07	522.29	296.24	452.79	421.68	374.515	0.171	226	0.702558
C16orf90	chr16:3545378-3545397_C16orf90_-	81.04	100.59	105.43	18.94	91.91	103.01	55.425	0.894	227	0.702558
C16orf90	chr16:3543861-3543880_C16orf90_+	346.41	474.03	318.71	231.31	229.77	396.37	230.54	0.782	227	0.702558
C16orf90	chr16:3544678-3544697_C16orf90_+	546.83	662.82	985.21	505.9	456.85	824.015	481.375	0.776	227	0.702558
C16orf90	chr16:3544656-3544675_C16orf90_-	664.36	536.04	523.5	566.77	290.6	529.77	428.685	0.305	227	0.702558
CMC1	chr3:28304845-28304864_CMC1_-	416.31	963.22	1084.58	348.99	536.59	1023.9	442.79	1.209	228	0.702558
CMC1	chr3:28361099-28361118_CMC1_+	429.92	333.48	523.5	152.85	313.57	428.49	233.21	0.878	228	0.702558
ABCF1	chr6:30550913-30550932_ABCF1_-	132.38	184.65	307.8	9.47	35.14	246.225	22.305	3.465	229	0.705629
ABCF1	chr6:30551459-30551478_ABCF1_-	662.51	727.58	466.55	785.91	769.07	597.065	777.49	-0.381	229	0.705629
ABCF1	chr6:30545610-30545629_ABCF1_+	68.04	148.82	65.44	85.22	208.15	107.13	146.685	-0.453	229	0.705629
ABCF1	chr6:30539252-30539271_ABCF1_+	449.1	363.79	145.42	543.78	821.78	254.605	682.78	-1.423	229	0.705629
SUFU	chr10:104352406-104352425_SUFU_+	97.12	66.14	180.56	23	9.46	123.35	16.23	2.926	230	0.707606
SUFU	chr10:104268946-104268965_SUFU_-	339.61	768.92	317.5	266.48	173.01	543.21	219.745	1.306	230	0.707606
SUFU	chr10:104263980-104263999_SUFU_-	82.27	38.58	93.31	64.93	100.02	65.945	82.475	-0.323	230	0.707606
SUFU	chr10:104309731-104309750_SUFU_+	508.48	333.48	127.24	261.07	373.05	230.36	317.06	-0.461	230	0.707606
ATG4D	chr19:10655652-10655671_ATG4D_-	24.74	31.69	14.54	0.5	10.81	23.115	5.655	2.031	231	0.707606
ATG4D	chr19:10657510-10657529_ATG4D_+	399.61	852.98	1725.63	541.07	823.13	1289.31	682.1	0.919	231	0.707606
ATG4D	chr19:10654796-10654815_ATG4D_+	351.36	786.84	700.43	535.66	639.31	743.635	587.485	0.34	231	0.707606
ATG4D	chr19:10655520-10655539_ATG4D_-	314.24	343.12	356.27	231.31	378.45	349.695	304.88	0.198	231	0.707606
B4GALT4	chr3:118945733-118945752_B4GALT4_+	282.7	837.82	941.58	273.24	564.97	889.7	419.105	1.086	232	0.707606
B4GALT4	chr3:118937499-118937518_B4GALT4_-	411.36	686.24	471.4	114.98	506.86	578.82	310.92	0.897	232	0.707606
B4GALT4	chr3:118942933-118942952_B4GALT4_-	166.4	296.27	174.5	158.26	177.06	235.385	167.66	0.489	232	0.707606
B4GALT4	chr3:118948736-118948755_B4GALT4_-	373.63	99.22	106.64	163.67	205.45	102.93	184.56	-0.842	232	0.707606
OSBP	chr11:59377998-59378017_OSBP_-	576.53	1478.59	1918.31	491.02	450.09	1698.45	470.555	1.852	233	0.707606
OSBP	chr11:59369138-59369157_OSBP_+	376.1	775.81	779.2	430.15	273.03	777.505	351.59	1.145	233	0.707606
OSBP	chr11:59368085-59368104_OSBP_-	763.34	986.65	910.07	814.31	674.46	948.36	744.385	0.349	233	0.707606
OSBP	chr11:59383073-59383092_OSBP_-	353.83	373.44	390.21	389.57	396.02	381.825	392.795	-0.041	233	0.707606
REG3A	chr2:79385865-79385884_REG3A_+	213.41	402.38	627.72	266.48	252.75	515.05	259.615	0.988	234	0.707606
REG3A	chr2:79386459-79386478_REG3A_+	645.81	737.23	685.89	436.92	394.67	711.56	415.795	0.775	234	0.707606
REG3A	chr2:79384795-79384814_REG3A_-	544.98	578.76	761.02	380.1	419	669.89	399.55	0.746	234	0.707606
REG3A	chr2:79384811-79384830_REG3A_-	416.93	741.36	334.46	748.03	366.29	537.91	557.16	-0.051	234	0.707606
C14orf132	chr14:96556987-96557006_C14orf132_-	233.21	442.34	270.24	52.75	133.81	356.29	93.28	1.933	235	0.707606
C14orf132	chr14:96556985-96557004_C14orf132_-	298.78	733.1	714.97	397.69	255.45	724.035	326.57	1.149	235	0.707606
C14orf132	chr14:96557096-96557115_C14orf132_-	1232.85	1001.81	1013.08	980.69	1143.47	1007.45	1062.08	-0.076	235	0.707606
C14orf132	chr14:96557150-96557169_C14orf132_+	84.13	73.03	73.92	82.51	112.18	73.475	97.345	-0.406	235	0.707606
ZBTB7B	chr1:154987644-154987663_ZBTB7B_+	32.17	128.15	233.88	70.34	2.7	181.015	36.52	2.309	236	0.707606
ZBTB7B	chr1:154988843-154988862_ZBTB7B_+	424.35	1123.07	897.96	334.11	787.99	1010.51	561.05	0.849	236	0.707606
ZBTB7B	chr1:154988172-154988191_ZBTB7B_-	954.48	1489.62	887.05	788.61	1082.64	1188.34	935.625	0.345	236	0.707606
ZBTB7B	chr1:154988983-154989002_ZBTB7B_-	391.57	449.23	92.1	236.72	569.03	270.665	402.875	-0.574	236	0.707606
MX1	chr21:42815771-42815790_MX1_-	566.01	751.01	1216.66	399.04	400.08	983.835	399.56	1.3	237	0.712226
MX1	chr21:42812846-42812865_MX1_+	349.5	855.74	321.13	206.96	396.02	588.435	301.49	0.965	237	0.712226
MX1	chr21:42808943-42808962_MX1_+	1062.12	800.62	1177.89	653.35	531.18	989.255	592.265	0.74	237	0.712226
MX1	chr21:42811675-42811694_MX1_-	436.11	451.98	590.15	462.62	543.35	521.065	502.985	0.051	237	0.712226
FRMPD2	chr10:49459700-49459719_FRMPD2_+	132.38	177.76	164.81	4.06	47.31	171.285	25.685	2.737	238	0.712226
FRMPD2	chr10:49448439-49448458_FRMPD2_-	116.29	283.87	452.01	301.65	186.52	367.94	244.085	0.592	238	0.712226
FRMPD2	chr10:49482595-49482614_FRMPD2_-	616.11	640.77	571.98	593.83	867.74	606.375	730.785	-0.269	238	0.712226
FRMPD2	chr10:49450330-49450349_FRMPD2_-	471.36	183.27	391.42	348.99	390.62	287.345	369.805	-0.364	238	0.712226
ABHD16B	chr20:62494225-62494244_ABHD16B_+	184.34	188.79	328.4	48.7	143.27	258.595	95.985	1.43	239	0.717455
ABHD16B	chr20:62493232-62493251_ABHD16B_-	1185.22	1670.13	2269.73	823.78	944.78	1969.93	884.28	1.156	239	0.717455
ABHD16B	chr20:62493922-62493941_ABHD16B_-	369.92	192.92	436.25	407.16	208.15	314.585	307.655	0.032	239	0.717455
ABHD16B	chr20:62493541-62493560_ABHD16B_+	565.39	297.65	395.05	577.6	321.68	346.35	449.64	-0.377	239	0.717455
CTSV	chr9:99800202-99800221_CTSV_-	601.27	372.06	884.63	303	231.13	628.345	267.065	1.234	240	0.717455
CTSV	chr9:99797918-99797937_CTSV_-	577.14	487.81	826.46	434.21	337.9	657.135	386.055	0.767	240	0.717455
CTSV	chr9:99798845-99798864_CTSV_-	355.07	695.89	671.35	412.57	393.32	683.62	402.945	0.763	240	0.717455
CTSV	chr9:99797835-99797854_CTSV_+	369.3	690.38	507.75	543.78	537.94	599.065	540.86	0.147	240	0.717455
NANOG	chr12:7942235-7942254_NANOG_-	258.57	187.41	227.82	50.05	160.84	207.615	105.445	0.977	241	0.717455
NANOG	chr12:7945796-7945815_NANOG_-	668.69	1238.82	1107.6	708.81	569.03	1173.21	638.92	0.877	241	0.717455
OR13C9	chr9:107379965-107379984_OR13C9_+	238.78	465.76	213.28	296.24	74.34	339.52	185.29	0.874	242	0.717455
OR13C9	chr9:107379792-107379811_OR13C9_-	1247.69	2355	1806.82	1290.46	1102.92	2080.91	1196.69	0.798	242	0.717455
OR13C9	chr9:107379790-107379809_OR13C9_-	732.41	728.96	1503.86	554.6	733.93	1116.41	644.265	0.793	242	0.717455
OR13C9	chr9:107379836-107379855_OR13C9_+	356.31	239.77	92.1	338.17	470.36	165.935	404.265	-1.285	242	0.717455
SGCD	chr5:156186252-156186271_SGCD_+	188.67	449.23	252.06	154.21	56.77	350.645	105.49	1.733	243	0.717455
SGCD	chr5:156016300-156016319_SGCD_-	287.64	908.1	550.16	351.7	277.08	729.13	314.39	1.214	243	0.717455
SGCD	chr5:156186331-156186350_SGCD_-	418.78	388.6	641.05	469.38	396.02	514.825	432.7	0.251	243	0.717455
SGCD	chr5:155771506-155771525_SGCD_+	446.62	341.74	620.45	476.14	858.27	481.095	667.205	-0.472	243	0.717455
HIST1H2BB	chr6:26043813-26043832_HIST1H2BB_-	100.21	140.56	197.53	39.23	39.2	169.045	39.215	2.108	244	0.723843
MSMB	chr10:51562328-51562347_MSMB_+	11.13	53.74	24.24	0.5	55.42	38.99	27.96	0.48	245	0.723843
MSMB	chr10:51562325-51562344_MSMB_+	97.12	67.52	169.65	112.27	220.31	118.585	166.29	-0.488	245	0.723843
MSMB	chr10:51555742-51555761_MSMB_-	1240.27	961.84	405.96	1137.61	1116.43	683.9	1127.02	-0.721	245	0.723843
MSMB	chr10:51555765-51555784_MSMB_-	207.23	151.58	243.58	377.4	275.73	197.58	326.565	-0.725	245	0.723843
TBC1D2B	chr15:78346416-78346435_TBC1D2B_-	259.19	243.91	421.71	343.58	166.25	332.81	254.915	0.385	246	0.727512
TBC1D2B	chr15:78322464-78322483_TBC1D2B_-	14.85	30.32	67.86	94.69	0.5	49.09	47.595	0.045	246	0.727512
TBC1D2B	chr15:78369873-78369892_TBC1D2B_+	739.21	283.87	529.56	748.03	398.73	406.715	573.38	-0.495	246	0.727512
TBC1D2B	chr15:78337354-78337373_TBC1D2B_-	683.54	493.32	528.35	711.51	762.31	510.835	736.91	-0.529	246	0.727512
PDCL2	chr4:56458273-56458292_PDCL2_-	304.35	133.67	292.05	48.7	104.07	212.86	76.385	1.479	247	0.727512
PDCL2	chr4:56428577-56428596_PDCL2_-	267.85	290.76	269.02	219.13	123	279.89	171.065	0.71	247	0.727512
PDCL2	chr4:56428733-56428752_PDCL2_+	521.47	1153.39	796.16	469.38	727.17	974.775	598.275	0.704	247	0.727512
PDCL2	chr4:56436010-56436029_PDCL2_-	220.84	224.61	293.26	190.73	213.55	258.935	202.14	0.357	247	0.727512
SLC22A2	chr6:160670381-160670400_SLC22A2_-	168.26	232.88	353.85	185.32	143.27	293.365	164.295	0.836	248	0.727512
SLC22A2	chr6:160679602-160679621_SLC22A2_-	467.65	502.97	468.97	217.78	359.53	485.97	288.655	0.752	248	0.727512
SLC22A2	chr6:160664665-160664684_SLC22A2_-	853.65	1586.08	977.94	799.44	728.52	1282.01	763.98	0.747	248	0.727512
SLC22A2	chr6:160668309-160668328_SLC22A2_-	222.69	288	260.54	263.77	420.35	274.27	342.06	-0.319	248	0.727512
SLC13A5	chr17:6616626-6616645_SLC13A5_+	436.72	424.42	467.76	225.9	100.02	446.09	162.96	1.453	249	0.727512
SLC13A5	chr17:6610412-6610431_SLC13A5_-	312.39	581.52	454.43	205.61	354.12	517.975	279.865	0.888	249	0.727512
SLC13A5	chr17:6607311-6607330_SLC13A5_-	655.7	1113.42	641.05	631.7	419	877.235	525.35	0.74	249	0.727512
SLC13A5	chr17:6610017-6610036_SLC13A5_+	969.33	1101.02	1463.88	1275.58	1235.37	1282.45	1255.47	0.031	249	0.727512
HECW2	chr2:197187186-197187205_HECW2_+	18.56	107.48	166.02	2.71	51.36	136.75	27.035	2.339	250	0.727512
HECW2	chr2:197199192-197199211_HECW2_+	98.97	345.88	168.44	117.68	147.33	257.16	132.505	0.957	250	0.727512
HECW2	chr2:197189849-197189868_HECW2_-	103.3	115.75	115.12	37.88	129.75	115.435	83.815	0.462	250	0.727512
HECW2	chr2:197297865-197297884_HECW2_+	259.19	461.63	265.39	355.76	189.23	363.51	272.495	0.416	250	0.727512
EGLN1	chr1:231509728-231509747_EGLN1_-	560.44	265.95	541.68	179.91	143.27	403.815	161.59	1.321	251	0.727512
EGLN1	chr1:231509822-231509841_EGLN1_+	363.11	374.82	210.86	116.33	127.05	292.84	121.69	1.267	251	0.727512
EGLN1	chr1:231557048-231557067_EGLN1_+	609.31	552.58	816.76	430.15	450.09	684.67	440.12	0.638	251	0.727512
EGLN1	chr1:231556974-231556993_EGLN1_+	334.04	504.35	317.5	535.66	278.43	410.925	407.045	0.014	251	0.727512
AMOTL2	chr3:134085137-134085156_AMOTL2_-	456.52	1175.43	702.85	273.24	424.41	939.14	348.825	1.429	252	0.727512
AMOTL2	chr3:134080533-134080552_AMOTL2_-	496.11	508.48	722.24	381.46	301.41	615.36	341.435	0.85	252	0.727512
AMOTL2	chr3:134089891-134089910_AMOTL2_-	423.12	884.68	578.04	505.9	373.05	731.36	439.475	0.735	252	0.727512
AMOTL2	chr3:134086384-134086403_AMOTL2_-	728.7	1295.32	601.06	1019.92	719.06	948.19	869.49	0.125	252	0.727512
FNDC3B	chr3:171969190-171969209_FNDC3B_+	47.01	56.5	118.76	33.82	47.31	87.63	40.565	1.111	253	0.727512
FNDC3B	chr3:171830305-171830324_FNDC3B_-	543.12	319.7	705.28	182.61	314.93	512.49	248.77	1.043	253	0.727512
FNDC3B	chr3:171944691-171944710_FNDC3B_-	141.66	350.01	506.54	243.48	263.56	428.275	253.52	0.756	253	0.727512
FNDC3B	chr3:171965402-171965421_FNDC3B_-	661.89	556.71	487.15	385.51	356.83	521.93	371.17	0.492	253	0.727512
AHR	chr7:17362193-17362212_AHR_+	309.29	201.19	465.34	186.67	102.72	333.265	144.695	1.204	254	0.727512
AHR	chr7:17338914-17338933_AHR_+	709.52	1088.62	1214.24	719.63	567.68	1151.43	643.655	0.839	254	0.727512
AHR	chr7:17370396-17370415_AHR_-	428.06	937.04	796.16	512.67	542	866.6	527.335	0.717	254	0.727512
AHR	chr7:17349586-17349605_AHR_+	226.4	194.3	290.84	246.19	340.61	242.57	293.4	-0.274	254	0.727512
MTMR7	chr8:17188766-17188785_MTMR7_-	728.08	1524.07	1124.57	693.93	547.4	1324.32	620.665	1.093	255	0.727512
MTMR7	chr8:17218679-17218698_MTMR7_-	485.59	497.46	573.19	288.12	362.23	535.325	325.175	0.719	255	0.727512
MTMR7	chr8:17228600-17228619_MTMR7_-	407.65	347.26	300.53	83.87	341.96	323.895	212.915	0.605	255	0.727512
MTMR7	chr8:17230716-17230735_MTMR7_+	177.54	179.14	162.38	165.03	120.29	170.76	142.66	0.259	255	0.727512
S100A12	chr1:153347043-153347062_S100A12_-	215.89	265.95	361.12	79.81	173.01	313.535	126.41	1.311	256	0.727512
S100A12	chr1:153346933-153346952_S100A12_-	261.66	340.37	401.11	162.32	160.84	370.74	161.58	1.198	256	0.727512
S100A12	chr1:153346954-153346973_S100A12_-	364.35	285.25	206.01	228.6	200.04	245.63	214.32	0.197	256	0.727512
S100A12	chr1:153346305-153346324_S100A12_-	150.94	199.81	289.62	382.81	154.08	244.715	268.445	-0.134	256	0.727512
SLC22A3	chr6:160831760-160831779_SLC22A3_-	123.72	92.33	186.62	82.51	17.57	139.475	50.04	1.479	257	0.727512
SLC22A3	chr6:160828157-160828176_SLC22A3_-	249.91	146.07	392.63	147.44	137.86	269.35	142.65	0.917	257	0.727512
SLC22A3	chr6:160769759-160769778_SLC22A3_-	529.51	687.62	378.09	173.14	517.67	532.855	345.405	0.625	257	0.727512
SLC22A3	chr6:160829870-160829889_SLC22A3_-	147.22	59.25	99.37	74.4	240.59	79.31	157.495	-0.99	257	0.727512
BANK1	chr4:102712104-102712123_BANK1_-	16.7	56.5	6.06	12.17	0.5	31.28	6.335	2.304	258	0.727512
BANK1	chr4:102783768-102783787_BANK1_+	807.26	814.4	1202.12	588.42	847.46	1008.26	717.94	0.49	258	0.727512
BANK1	chr4:102776298-102776317_BANK1_+	475.08	513.99	614.39	534.31	740.68	564.19	637.495	-0.176	258	0.727512
BANK1	chr4:102791729-102791748_BANK1_+	358.78	265.95	338.1	416.63	317.63	302.025	367.13	-0.282	258	0.727512
NDUFAF2	chr5:60448686-60448705_NDUFAF2_+	126.19	376.19	295.68	165.03	128.4	335.935	146.715	1.195	259	0.727894
NDUFAF2	chr5:60241109-60241128_NDUFAF2_-	1005.83	639.39	832.52	542.43	844.76	735.955	693.595	0.086	259	0.727894
NDUFAF2	chr5:60369020-60369039_NDUFAF2_+	142.28	71.66	21.81	1.35	90.56	46.735	45.955	0.024	259	0.727894
NDUFAF2	chr5:60394838-60394857_NDUFAF2_+	694.06	531.91	420.5	666.87	450.09	476.205	558.48	-0.23	259	0.727894
FADD	chr11:70052566-70052585_FADD_-	282.08	392.73	357.49	73.04	263.56	375.11	168.3	1.156	260	0.727894
FADD	chr11:70049668-70049687_FADD_+	618.59	840.58	593.79	211.02	470.36	717.185	340.69	1.074	260	0.727894
FADD	chr11:70049630-70049649_FADD_-	446.62	343.12	306.59	528.9	550.11	324.855	539.505	-0.732	260	0.727894
FADD	chr11:70049799-70049818_FADD_+	368.06	283.87	225.4	392.28	552.81	254.635	472.545	-0.892	260	0.727894
ZNF395	chr8:28214236-28214255_ZNF395_+	651.99	781.33	765.87	426.09	455.49	773.6	440.79	0.811	261	0.731904
ZNF395	chr8:28217138-28217157_ZNF395_+	68.66	129.53	88.46	106.86	18.92	108.995	62.89	0.793	261	0.731904
ZNF395	chr8:28218391-28218410_ZNF395_+	819.01	961.84	987.63	693.93	514.96	974.735	604.445	0.689	261	0.731904
ZNF395	chr8:28210181-28210200_ZNF395_-	284.55	474.03	403.54	327.35	255.45	438.785	291.4	0.591	261	0.731904
ACAN	chr15:89400404-89400423_ACAN_-	365.59	697.27	345.37	297.59	164.9	521.32	231.245	1.173	262	0.731904
ACAN	chr15:89379433-89379452_ACAN_+	504.77	423.05	333.25	239.42	147.33	378.15	193.375	0.968	262	0.731904
ACAN	chr15:89400290-89400309_ACAN_-	244.96	261.82	189.04	209.67	83.8	225.43	146.735	0.619	262	0.731904
ACAN	chr15:89400260-89400279_ACAN_+	281.46	294.89	226.61	377.4	341.96	260.75	359.68	-0.464	262	0.731904
C12orf77	chr12:25148920-25148939_C12orf77_-	0.5	12.4	64.23	0.5	36.49	38.315	18.495	1.051	263	0.731904
C12orf77	chr12:25148934-25148953_C12orf77_-	686.02	467.14	1259.08	408.51	713.65	863.11	561.08	0.621	263	0.731904
C12orf77	chr12:25148963-25148982_C12orf77_-	686.63	540.18	471.4	369.28	562.27	505.79	465.775	0.119	263	0.731904
C12orf77	chr12:25148950-25148969_C12orf77_-	157.12	186.03	123.61	171.79	185.17	154.82	178.48	-0.205	263	0.731904
NPAS3	chr14:34204450-34204469_NPAS3_-	462.09	585.65	637.42	363.87	187.87	611.535	275.87	1.148	264	0.731904
NPAS3	chr14:33404173-33404192_NPAS3_-	896.34	1615.01	1188.79	469.38	846.11	1401.9	657.745	1.092	264	0.731904
NPAS3	chr14:33836389-33836408_NPAS3_+	924.17	752.39	665.29	689.87	716.36	708.84	703.115	0.012	264	0.731904
NPAS3	chr14:33684419-33684438_NPAS3_+	301.25	523.64	435.04	757.5	521.72	479.34	639.61	-0.416	264	0.731904
EFCAB9	chr5:171621244-171621263_EFCAB9_-	371.15	771.68	849.48	319.23	346.01	810.58	332.62	1.285	265	0.733514
EFCAB9	chr5:171627561-171627580_EFCAB9_+	229.5	227.37	300.53	125.8	187.87	263.95	156.835	0.751	265	0.733514
EFCAB9	chr5:171626457-171626476_EFCAB9_+	1278.01	1065.19	822.82	440.97	748.79	944.005	594.88	0.666	265	0.733514
EFCAB9	chr5:171621184-171621203_EFCAB9_+	472.6	566.36	516.23	538.37	656.88	541.295	597.625	-0.143	265	0.733514
DNASE1L3	chr3:58190506-58190525_DNASE1L3_+	215.89	350.01	428.98	208.31	179.76	389.495	194.035	1.005	266	0.739206
DNASE1L3	chr3:58183562-58183581_DNASE1L3_+	841.9	1342.17	916.13	564.07	637.96	1129.15	601.015	0.91	266	0.739206
DNASE1L3	chr3:58196553-58196572_DNASE1L3_+	292.59	377.57	388.99	182.61	293.3	383.28	237.955	0.688	266	0.739206
DNASE1L3	chr3:58186726-58186745_DNASE1L3_-	162.07	92.33	54.53	188.02	125.7	73.43	156.86	-1.095	266	0.739206
TMEM41A	chr3:185216647-185216666_TMEM41A_-	129.29	177.76	78.77	16.23	8.11	128.265	12.17	3.398	267	0.74237
[truncated: 69,378 more rows]

## Sheet: Table S4
Table S4: sgRNA sequences used for polyclonal and monoclonal KO cells generation
[truncated: 79 more rows]

[truncated: 5 more sheets: Table S5, Table S6, Table S7, Table S8, Table S9]
