# Supplementary material for: Novel regulators of heparan sulfate proteoglycans modulate cellular uptake of α-synuclein fibrils
Source: Commun Biol. 2025 Oct 6;8:1426. doi: 10.1038/s42003-025-08786-2 (PMC12501064; doi:10.1038/s42003-025-08786-2)
Supplement: Supplementary file 4 — Supplementary Data 2 [file 42003_2025_8786_MOESM4_ESM.xlsx]

## Sheet: Figure 1B
Figure 1B
Low vs High PFF population						High vs Low PFF population
Gene symbol	Maximum log2 fold change	-log RSA	highlighted genes			Gene symbol	Maximum log2 fold change	-log RSA	highlighted genes
LacZ	3.186	6.56225	6.56225			MOSPD2	2.287	6.56225	6.56225
NDST1	3.924	6.56225	6.56225			PRPF38B	1.856	5.01773	5.01773
COPG1	2.621	6.08513	6.08513			LRR1	2.002	4.92812	4.92812
EXT1	4.355	6.08513	6.08513			TOP2A	1.716	4.80688	4.80688
SLC10A7	2.424	6.08513	6.08513			POLE2	2.783	4.73518	4.73518
TP53	2.97	6.08513	6.08513			RCL1	2.541	4.66354	4.66354
CDKN1A	2.786	6.08513	6.08513			CDK1	4.061	4.6216	4.6216
EGFP	1.496	6.08513	6.08513			TIMELESS	4.22	4.6038	4.6038
ACTB	3.069	6.08513	6.08513			WDR74	2.468	4.58503	4.58503
CUL3	4.861	6.08513	6.08513			PRIM1	3.615	4.55752	4.55752
DYRK1A	2.564	6.08513	6.08513			PLEKHM1	2.129	4.49349	4.49349
luciferase	8.211	5.86328	5.86328			NCF1	1.6	4.37161	4.37161
C3orf58	2.858	5.86328	5.86328			CDCA8	1.885	4.36051	4.36051
ACTG1	2.071	5.6073	5.6073			WDR33	2.807	4.34969	4.34969
FOXC2	2.07	4.88941	4.88941			MTBP	1.579	4.34969	4.34969
SLC39A9	2.306	4.8729	4.8729			KIF11	1.959	4.26761	4.26761
KIRREL	1.494	4.79048	4.79048			FBL	1.522	4.22988	4.22988
TM9SF2	2.756	4.29499	4.29499			KIF23	1.653	4.15864	4.15864
ZNF660	1.169	4.28988	4.28988			HTATIP2	2.295	4.14509	4.14509
COPB1	2.412	4.11351	4.11351			EIF5AL1	1.478	4.10403	4.10403
ATP6V1B2	2.042	4.06349				CCNA2	1.487	4.09205
ITGB5	2.313	3.90781				DND1	2.267	4.07469
SYS1	1.665	3.81613				STARD3	1.715	4.06651
TOP3B	1.045	3.66272				PSMA7	2.558	4.02919
FBXW7	1.234	3.60439				SMC3	1.908	3.90399
KLHL21	1.893	3.52021				CD44	3.088	3.90208
ALG5	7.893	3.5124				SYMPK	1.677	3.87445
YY1	1.672	3.51007				MORN4	3.244	3.87445
GATA6	2.491	3.50016				SMC5	2.132	3.86388
ARHGAP29	1.948	3.48317				SMU1	2.217	3.85527
RPL31	2.492	3.48174				IMP3	3.408	3.84185
RABAC1	1.423	3.43522				CDK5	1.707	3.8369
EIF2S1	1.979	3.36693				BRIX1	1.515	3.82243
ZNF600	0.886	3.33334				NIP7	1.145	3.80385
DSC2	1.864	3.30841				FTSJ3	1.771	3.80385
TMED10	2.187	3.3036				PCBP2	1.998	3.79931
PODXL2	7.357	3.28485				MED14	2.768	3.78893
TRAPPC8	1.161	3.28301				CKAP5	1.826	3.78893
TLR3	1.066	3.26864				AATF	2.382	3.76612
CHD8	1.883	3.21467				VPS35	3.791	3.74311
COG3	2.124	3.18927				THOC3	1.619	3.69689
LRRC57	0.882	3.15836				PSMD13	2.029	3.69689
SLC16A9	1.241	3.14987				UPK3BL	1.258	3.6806
BMP7	4.274	3.13241				YTHDC1	1.724	3.64239
KIAA1432	0.873	3.09232				DDX59	1.445	3.61115
PACS1	1.331	3.08127				GCM1	1.967	3.60824
KIR3DL1	0.982	3.06882				COL17A1	1.176	3.59774
MAN1A2	1.698	3.06465				PDCD2	2.158	3.57927
WDR81	1.378	3.05428				PSMD12	5.86	3.5581
ARHGAP17	6.868	3.02405				NCAPG	4.639	3.51394
COPA	2.197	3.01955				CEBPZ	1.924	3.4275
TRAM2	2.059	3.01706				AURKA	2.146	3.39557
C2orf62	1.466	2.97461				SFSWAP	0.945	3.38274
NELFB	1.677	2.96593				C19orf53	1.922	3.38159
HDGFL1	7.224	2.96309				NOP56	2.07	3.36142
NXPE4	1.873	2.89856				FAU	1.605	3.32824
TSPYL5	1.284	2.87706				CENPI	1.938	3.31231
UCN2	4.552	2.85742				CWC25	1.419	3.31182
SLC35B2	1.547	2.81779				RPA2	2.1	3.30552
CTSZ	3.11	2.81248				NHP2L1	1.297	3.28946
FAM221A	1.426	2.80771				CCNK	2.022	3.27802
ZFY	1.2	2.79656				RFC4	2.396	3.27531
JPH3	1.036	2.79003				RAB34	1.951	3.25344
UBE2I	6.788	2.77361				GNL3	1.745	3.25301
PTH	1.096	2.76647				VOPP1	1.023	3.25088
PXK	1.563	2.7597				ZNF574	2.171	3.2371
SIGMAR1	4.915	2.73819				SF1	2.139	3.23546
SNRPC	1.344	2.73715				CPSF3L	1.944	3.22215
RPN1	1.776	2.73121				RIOK1	1.615	3.21194
TMEM42	3.035	2.71958				NUFIP1	1.939	3.20197
PLEKHA2	1.041	2.71747				SDAD1	1.41	3.135
NF2	1.62	2.69601				IL2RG	3.83	3.12823
ABCC1	1.096	2.69317				DHX33	1.277	3.10944
CTDSPL	3.028	2.67142				CDC25B	1.736	3.08968
ATP6AP1	1.407	2.6619				C16orf72	2.537	3.0888
GOSR2	3.712	2.64622				MPHOSPH10	2.366	3.08734
APLNR	1.257	2.64235				NOP16	1.478	3.07528
UBR5	1.233	2.64161				MCM3AP	1.514	3.07246
LRRC26	1.167	2.62124				CELSR2	1.402	3.0376
MRGPRX4	1.131	2.61856				POLR2G	2.246	3.02759
ERICH1	0.678	2.61687				PSMC5	1.912	3.00848
SPRR2G	1.352	2.60685				ELL3	2.317	2.99983
RNF144A	2.153	2.59901				NOC4L	1.391	2.99178
TPBGL	2.02	2.58808				INCENP	1.856	2.98624
TPPP3	1.516	2.58662				SYAP1	1.061	2.98506
GJA1	1.442	2.57598				ABT1	1.101	2.98347
FNBP1L	1.701	2.5759				TPX2	1.727	2.96815
NWD1	1.794	2.56684				NEDD1	2.181	2.94742
UBE2R2	1.268	2.55318				RPS11	1.426	2.93742
ARG2	0.925	2.54736				SMC4	1.531	2.9323
KRIT1	1.082	2.54726				FAM110C	4.568	2.93189
MAP1S	3.3	2.54092				C3orf38	1.896	2.91453
C5orf46	2.293	2.5387				RPS13	2.039	2.89313
LRRC42	1.379	2.53201				VPS9D1	1.511	2.88012
ATP6V1F	1.61	2.52255				TADA1	1.581	2.87384
ITGAV	1.283	2.51994				SYNCRIP	2.783	2.87384
CARD18	1.641	2.51166				DRD5	1.844	2.86996
SI	1.388	2.50194				IMP4	3.354	2.86452
OSR2	1.969	2.49712				NCAPG2	2.185	2.85827
SPCS3	2.193	2.48861				DKC1	1.294	2.85777
WDR17	1.467	2.47681				PRPF40A	1.506	2.85674
CDR2L	2.06	2.46791				HTT	1.615	2.84275
CRTC2	1.134	2.46022				ESPL1	1.914	2.83863
ASB16	2.95	2.45755				BANP	0.741	2.836
C14orf177	1.033	2.44271				PPM1D	1.601	2.82871
PI4K2B	1.574	2.42721				DDX18	2.654	2.82076
POGK	1.576	2.41752				SETD1A	1.524	2.81887
PCDHA5	1.514	2.41664				SCUBE1	0.784	2.8111
OTX2	0.854	2.4133				NOC2L	2.495	2.80399
SMCP	1.399	2.4109				NAA50	1.284	2.80074
ZNF423	1.958	2.40493				UTP23	1.385	2.7952
FABP2	1.554	2.39637				DNTTIP2	2.352	2.79507
MROH9	1.152	2.39001				SH2B3	1.406	2.788
DDX3X	1.473	2.38989				SPNS1	1.356	2.78667
STX7	1.665	2.38443				DNAJC9	2.515	2.78204
TMEM170A	2.137	2.3842				WDFY1	1.76	2.78018
GLP2R	1.258	2.38201				NOL6	2.149	2.77874
HOXD4	1.657	2.36331				TTLL10	2.501	2.77547
CCDC64	5.501	2.36167				SMC1A	1.78	2.77404
KATNAL2	1.318	2.35915				UQCRH	1.611	2.77093
DLX3	1.374	2.35768				CHAF1B	5.734	2.7708
GFOD1	1.008	2.3516				PLK1	1.583	2.76996
CCDC181	0.184	2.3448				CDC73	1.533	2.76314
WBSCR17	1.498	2.33571				SKA3	1.315	2.76163
CRABP1	1.069	2.33542				NARFL	1.154	2.76065
PCYT2	1.514	2.33398				RPS3A	2.468	2.7586
BPIFB4	1.133	2.32974				MMS22L	1.367	2.75439
ICOSLG	1.342	2.32634				PPP1R21	0.987	2.75412
WDR72	1.056	2.31849				XPO1	1.713	2.75171
FAM198A	0.86	2.31701				SEC24C	2.589	2.73767
GPAT2	1.415	2.30632				ISG20L2	1.944	2.72765
SERP1	1.001	2.30511				POLE	1.64	2.71399
OTOGL	1.929	2.30138				DLG4	0.926	2.71128
KCNIP1	1.22	2.2956				RBMS1	2.192	2.69719
FDCSP	1.527	2.29443				MYH9	1.251	2.69648
LYVE1	1.863	2.29275				ENOPH1	2.174	2.69471
DNAJC15	0.875	2.29193				MCM6	1.35	2.69458
RNF146	1.131	2.29172				RFC3	1.79	2.694
COMMD7	1.03	2.28694				TIGD3	1.388	2.69024
ALOX12	1.129	2.28071				LYRM4	0.912	2.6855
GNAZ	2.528	2.27999				RAN	2.309	2.68112
LEMD1	0.975	2.27458				SPDL1	1.878	2.6801
FCRLB	1.265	2.27368				NPAT	1.334	2.67364
LINGO4	1.062	2.26808				CDC16	1.849	2.67074
ZNF439	1.624	2.26786				C6orf136	2.167	2.66918
OR10H4	1.094	2.26685				DBP	1.283	2.66651
SCGB3A1	0.966	2.26373				HGFAC	2.276	2.66498
CENPA	1.929	2.25895				PPM1G	0.858	2.65993
NPVF	3.459	2.25611				TBCC	1.363	2.65614
UBE2K	0.977	2.24761				TRRAP	1.95	2.65197
KHDRBS1	1.312	2.24617				PLAC8	1.98	2.64718
WIPI1	1.247	2.24479				UTP3	1.451	2.64581
C2CD3	0.126	2.24416				ZC3H11A	0.942	2.64161
CD101	1.101	2.2422				BARD1	1.773	2.63963
PYCR1	7.161	2.23266				AAMP	1.618	2.63684
ACBD3	0.836	2.23181				AKT1S1	1.261	2.63447
RPL30	2.872	2.22946				TLL2	1.561	2.62604
LRRC3C	0.873	2.22837				KHSRP	1.349	2.62382
GBP7	1.351	2.22424				NUDT21	1.896	2.62373
F7	1.156	2.22384				URB1	1.448	2.62133
RBPJ	0.978	2.22201				DDX46	1.966	2.62013
OR2T7	1.247	2.22157				LPIN3	1.881	2.61746
PFKM	1.076	2.22086				USP37	1.048	2.6157
PCID2	-0.572	2.20941				UBE2O	1.758	2.61491
MED30	0.767	2.1998				PAXBP1	0.996	2.60935
APOA1	1.839	2.19961				BTAF1	1.753	2.60536
PLA2G1B	1.318	2.19284				RAD21	1.683	2.593
ACO1	0.906	2.18962				POLR1B	2.959	2.59263
C1orf204	2.307	2.18943				SF3B3	1.418	2.58541
INTS6	0.894	2.18918				BUD31	1.769	2.58414
EFCC1	0.922	2.18804				RAD51	2.047	2.56817
CDH24	0.883	2.18547				PSMC6	1.988	2.56422
HEMGN	1.254	2.18394				TRMT12	1.07	2.5603
LYZ	0.991	2.17502				SFTPB	1.086	2.55944
SERPINB12	0.872	2.17338				WEE1	2.005	2.55909
ISG15	0.927	2.17331				NES	1.406	2.55874
NR0B2	1.127	2.16957				PPP1R16A	1.832	2.55832
FATE1	1.011	2.16869				SLC12A9	2.579	2.55123
MDH1B	1.619	2.16763				UBE2C	1.246	2.55031
WWC3	1.031	2.16373				NOL8	0.818	2.54811
SETDB1	1.378	2.16179				PABPN1	1.642	2.54752
SZRD1	1.979	2.16103				CLNS1A	1.911	2.53919
OPRK1	1.135	2.15879				GTF2A1	2.064	2.53805
ZNF615	1.632	2.15323				RPS25	2.199	2.53567
SPTBN5	2.158	2.15245				UBTF	1.366	2.52469
EXTL3	1.36	2.14938				FXN	1.653	2.5193
METTL6	1.121	2.14898				NUDC	1.732	2.51429
GFRAL	1.421	2.14477				PSMD7	1.738	2.50689
NUDT16L1	0.465	2.14355				DONSON	1.868	2.50285
C6orf195	1.494	2.14182				PTPN23	3.474	2.48802
SEC61A1	3.56	2.13495				EEF1E1	1.236	2.4859
SMCO1	0.765	2.12522				IGBP1	2.968	2.48191
TP53I11	1.322	2.1211				NPC1	2.353	2.47975
C21orf119	1.074	2.12073				PES1	2.223	2.46875
EMR3	1.918	2.11825				EXOSC2	1.856	2.46805
EPHX2	0.377	2.11766				FBXL15	1.948	2.46763
TMEM192	2.106	2.1165				PSMB2	1.175	2.46644
TBR1	7.374	2.11628				WDR5	1.499	2.46104
STK33	1.902	2.10949				RAB14	1.564	2.45165
JTB	1.241	2.1083				COX7C	8.197	2.45057
THSD4	1.037	2.10169				CDT1	2.278	2.44822
DBNL	0.691	2.10093				NUF2	1.661	2.44086
PKIA	3.546	2.09587				WAPAL	2.029	2.42607
CDX1	1.114	2.09411				POLR2H	1.657	2.42518
POLR3D	1.359	2.09295				PLAGL1	1.747	2.41634
RAB11A	1.186	2.09045				DTL	2.042	2.40487
CCDC170	0.79	2.08975				PSMB7	2.097	2.39982
PTH2R	1.519	2.08955				FAM161B	1.889	2.39637
ZNF493	1.054	2.08899				EXOSC3	1.878	2.3943
ROBO1	1.046	2.08512				S100G	2.497	2.38408
PDE6B	1.258	2.08452				MYC	1.637	2.38098
FGF18	0.903	2.08434				ESPN	1.665	2.38047
ZFYVE27	1.432	2.08273				MED19	1.959	2.38024
SGPP1	1.323	2.08126				ZNHIT6	2.352	2.38019
MAPK1	1.22	2.07968				MANBAL	1.22	2.37961
ZNF555	1.15	2.07837				PCNA	1.499	2.37411
CCDC47	0.716	2.07723				NCAPD2	1.352	2.37124
ESRRB	1.417	2.07448				REEP6	5.208	2.36491
DNAH11	1.061	2.06589				CASC1	1.427	2.36397
TCTE1	1.829	2.06265				RPA3	1.45	2.3597
ACOT6	1.166	2.0601				DHX9	1.285	2.35731
CPEB4	1.455	2.05817				NVL	1.837	2.35106
H2AFX	1.844	2.05637				CTF1	1.127	2.35037
RAF1	2.3	2.05594				TERF2	2.137	2.34866
TAB2	3.679	2.05499				BORA	2.492	2.34856
KCNK9	1.519	2.05426				C2orf81	1.329	2.34544
C16orf90	0.894	2.05208				ACSM4	1.237	2.34254
CMC1	1.209	2.05203				TMEM38A	2.245	2.33983
ABCF1	3.465	2.04824				KRT17	3.981	2.33863
SUFU	2.926	2.04223				RPP40	3.749	2.33316
ATG4D	2.031	2.04077				SNRPD2	2.222	2.33239
B4GALT4	1.086	2.03827				DIDO1	1.193	2.32979
OSBP	1.852	2.03772				GPR61	7.132	2.32665
REG3A	0.988	2.03694				KIAA0319L	1.073	2.32448
C14orf132	1.933	2.03436				PTCH1	1.61	2.31953
ZBTB7B	2.309	2.03394				ARMC7	1.069	2.31829
MX1	1.3	2.029				PLXNA2	6.632	2.31582
FRMPD2	2.737	2.02745				HEATR1	1.091	2.31513
ABHD16B	1.43	2.02181				RPF1	2.002	2.31297
CTSV	1.234	2.01791				RPLP1	1.387	2.30603
NANOG	0.977	2.01692				TCEB3B	1.123	2.30492
OR13C9	0.874	2.01616				ALDH3A1	1.796	2.30052
SGCD	1.733	2.01524				MRPS16	2.071	2.29929
HIST1H2BB	2.108	2.00795				SNW1	1.406	2.28861
MSMB	0.48	2.00784				PTTG1	2.859	2.28805
TBC1D2B	0.385	2.00136				TAF12	3.115	2.28731
PDCL2	1.479	2.0011				CDC6	2.373	2.28592
SLC22A2	0.836	2.00027				STRADB	1.538	2.28322
SLC13A5	1.453	1.99632				MST1	1.749	2.27886
HECW2	2.339	1.99516				CHRNE	6.488	2.27332
EGLN1	1.321	1.99345				STOML2	1.635	2.26667
AMOTL2	1.429	1.99234				MARC1	2.01	2.26531
FNDC3B	1.111	1.98962				FKBP6	1.717	2.26422
AHR	1.204	1.98788				RBM39	2.017	2.25783
MTMR7	1.093	1.98514				MLX	1.736	2.25658
S100A12	1.311	1.98451				IRS1	3.221	2.25405
SLC22A3	1.479	1.98343				RRS1	2.261	2.25273
BANK1	2.304	1.98318				PSTK	1.146	2.25166
NDUFAF2	1.195	1.98018				SCD	1.918	2.25047
FADD	1.156	1.9796				TMEM55A	1.576	2.24752
ZNF395	0.811	1.97437				MARCH6	1.65	2.24454
ACAN	1.173	1.97192				ARHGAP22	1.478	2.24283
C12orf77	1.051	1.97082				ANKRD24	1.292	2.24021
NPAS3	1.148	1.97058				PUF60	1.978	2.23405
EFCAB9	1.285	1.96799				CDC37	1.383	2.23339
DNASE1L3	1.005	1.96301				SCNM1	1.032	2.23282
TMEM41A	3.398	1.95952				TRAPPC2L	2.096	2.23091
MAP6	0.952	1.95597				PPRC1	1.382	2.22902
C18orf8	1.898	1.95546				FAM131A	1.64	2.22607
VPREB1	2.153	1.95429				DNAJB6	1.343	2.22592
PDIA2	1.262	1.95171				TM9SF3	2.256	2.2209
S100A8	0.724	1.94858				TCOF1	1.475	2.21621
THRAP3	0.951	1.94804				ZNF408	1.201	2.21211
RGMB	1.273	1.94329				SCYL1	1.19	2.2101
ZNF354A	1.116	1.94066				VAT1	1.481	2.20968
S100Z	1.514	1.93915				NDC80	1.586	2.20752
MESDC1	2.474	1.93776				CDCA5	1.386	2.20634
TNIP1	1.691	1.93285				CYBA	2.964	2.2015
LHX6	1.039	1.93274				CNOT3	1.35	2.2012
MAP4K1	1.108	1.93241				MYLPF	1.074	2.20006
ZNF677	1.263	1.92867				PAQR3	1.698	2.1984
TIMM17A	3.037	1.92709				MCM2	1.907	2.1984
IL22RA2	1.208	1.92643				FOLH1	1.276	2.19455
BRPF1	1.003	1.92431				HINFP	1.954	2.1941
FCGR2A	0.203	1.92183				SRF	2.081	2.19406
GJA3	1.292	1.9197				KIF3B	1.145	2.19132
CPNE8	1.064	1.91664				CD163	0.775	2.18957
COPS2	0.863	1.91289				SS18L2	1.125	2.18675
ZNF672	2.758	1.9119				EIF4A3	1.253	2.18242
GPX6	1.144	1.91009				GLRX3	1.507	2.18162
TRPM8	1.259	1.9089				EXOSC5	1.807	2.1809
SERPING1	0.347	1.90689				ADAP1	1.568	2.17946
GRM6	1.33	1.90163				EXOSC9	1.759	2.17784
MTTP	2.209	1.90149				GNL2	1.348	2.17705
TTC9B	3.248	1.89966				TPT1	2.844	2.17186
EDEM2	1.349	1.89922				TIAL1	1.508	2.17182
ST3GAL4	1.937	1.89846				PNPLA1	1.314	2.16027
SSX1	1.002	1.89832				NUDT15	1.77	2.15962
ESPNL	1.148	1.8965				DYDC1	1.461	2.15763
KCNN1	1.068	1.89589				MASTL	1.4	2.15697
ATP6V1E1	1.439	1.89412				ANO6	4.374	2.15056
OR5D14	1.533	1.89333				CEP55	1.745	2.14962
ID3	0.584	1.89221				DDB1	1.48	2.14929
SERPINB3	1.381	1.88958				SF3B1	2.267	2.14825
KCNN2	0.959	1.88817				CANT1	1.581	2.14677
NRP1	1.107	1.88783				EBNA1BP2	7.435	2.14202
FAM214B	2.097	1.88743				CSTF3	1.226	2.14054
HERC2	1.41	1.88622				MRPS7	2.116	2.14054
TCEANC	0.682	1.88622				BTNL3	1.814	2.13818
MAPK14	1.391	1.88432				HNRNPA3	1.984	2.13628
INSL3	0.889	1.88253				POLR2D	1.134	2.13485
FBXO5	2.481	1.88226				SPATA32	2.035	2.13446
FCRL1	1.791	1.8815				POLR2L	1.328	2.12642
ZCCHC11	1.176	1.87936				TRMT112	2.196	2.12563
USP28	1.19	1.8789				ASAP3	1.556	2.11975
ASGR2	2.611	1.877				KLF16	1.146	2.11672
EIF1AX	1.178	1.87374				PSMC3	1.917	2.11517
COX7A2	8.206	1.87183				RAB1B	1.423	2.1146
SNF8	1.255	1.8715				DEF8	2.097	2.11408
TEX13A	1.577	1.86713				BCLAF1	2.031	2.11355
KREMEN2	1.197	1.86455				CDC45	1.4	2.10918
PLSCR1	1.846	1.86148				UTP15	2.644	2.10604
ZBTB8A	1.425	1.861				SF3B4	1.63	2.10474
SLAIN1	0.66	1.85852				RRM2	1.108	2.10401
MMP15	1.224	1.85799				RRN3	3.564	2.1013
LTB4R	1.226	1.85483				GSE1	0.966	2.09982
GREM2	1.053	1.84946				ACD	1.416	2.09896
TTC17	1.349	1.84903				ILK	1.496	2.09624
EMP3	0.92	1.84701				MCM10	1.639	2.09387
ARRDC2	0.837	1.84603				PRR24	3.989	2.09284
RASSF8	0.991	1.8457				RHOG	1.632	2.09263
SNRPN	2.967	1.845				HIGD1B	2.156	2.09245
MMP28	1.201	1.84103				PSMA6	1.663	2.08966
TMEM8B	2.368	1.84088				FST	1.014	2.07743
CLDN14	1.351	1.83926				SLC25A28	1.672	2.07717
GDI2	1.158	1.83245				ZC3H7A	1.723	2.07637
MIOX	1	1.8323				EIF4B	1.475	2.07521
MGAM	1.201	1.8315				SLC39A13	0.985	2.07352
RPL12	2.012	1.8305				MAP7D2	1.055	2.07304
PIP	1.961	1.82716				UTP11L	2.022	2.06984
AVEN	2.08	1.82417				DDX21	1.503	2.0658
OR4E2	1.115	1.82099				ZBTB11	1.078	2.06489
KATNA1	0.9	1.82022				MIB1	1.563	2.05529
KLK2	0.116	1.81633				GLG1	1.041	2.0523
GOLT1A	1.91	1.81548				CCDC144A	1.314	2.04389
ARHGAP35	1.177	1.81528				KCNC4	2.655	2.04114
ADORA3	0.871	1.81234				PSMC1	2.064	2.0409
CCDC39	0.889	1.80785				ZNF785	1.658	2.03443
CNOT10	0.996	1.80546				GTF2B	2.25	2.03428
TYROBP	2.571	1.80438				PSMA3	3.133	2.03415
DUSP7	1.605	1.80396				LSM7	1.619	2.03286
P2RY14	1.155	1.80156				SCGB2A2	1.709	2.03207
RBM26	1.145	1.80101				NONO	1.708	2.03199
MIA2	0.414	1.80003				PISD	1.236	2.02497
UFC1	1.96	1.79602				CNGA3	1.526	2.02437
TRMT5	1.415	1.79528				PSMG3	1.055	2.02231
MAP3K15	1.263	1.79242				SMG1	1.461	2.02145
STXBP5	1.301	1.78998				QARS	2.516	2.02073
SLX4	0.592	1.78821				SOD1	1.511	2.01643
TTL	1.281	1.78773				WDR82	1.776	2.01519
IDO1	1.138	1.78669				LIMS1	2.608	2.01423
PCOLCE2	1.162	1.78622				FLYWCH1	1.447	2.01308
PDE1A	1.083	1.78553				RHOBTB2	1.206	2.01252
GSTT1	0.938	1.78534				VPS37D	1.279	2.01156
CMKLR1	0.687	1.78494				BNC2	1.637	2.01019
RAET1E	2.311	1.78099				PLEKHO1	3.308	2.00808
KIAA1161	3.135	1.7807				TMEM5	1.593	2.00762
C7orf55	1.643	1.77846				DDX27	1.287	2.0065
PLEKHN1	2.808	1.77715				COG4	0.636	2.00189
BIRC8	1.098	1.77332				SDHB	3.331	1.99572
ERLIN1	2.023	1.77317				DNAJC12	1.161	1.99499
ARID3A	1.463	1.77301				SRI	0.837	1.99491
OMD	0.679	1.76963				CATSPER1	1.002	1.99456
ZNF678	2.282	1.76838				GUCA2B	1.908	1.99332
EHBP1	2.776	1.76617				CCND1	2.053	1.98987
ZNF556	1.078	1.7649				CA7	0.202	1.98987
TCP1	7.259	1.75943				SLC4A1AP	2.261	1.98708
ATP1B4	0.972	1.75701				CELF4	1.875	1.98704
CCDC63	1.37	1.75555				TRA2B	1.684	1.98485
GCNT4	1.248	1.75498				TEAD1	1.314	1.98468
CLVS2	1.547	1.7499				C9orf114	1.634	1.9828
CREBBP	2.033	1.74907				LPIN1	3.953	1.97848
APOC4	1.258	1.74247				TPST2	2.205	1.97363
WDR91	1.734	1.74232				ARF4	3.488	1.9729
ZMYND15	1.849	1.73864				NOP9	1.307	1.97041
MON1B	1.176	1.73802				EZH1	1.575	1.9675
STIM1	1.131	1.73788				KCNJ11	7.107	1.96734
SNX18	0.973	1.73561				APEX2	1.485	1.96718
SLC23A1	2.542	1.73556				IPO13	1.856	1.96686
EHD2	1.158	1.73372				SSU72	1.518	1.96529
DHCR24	0.97	1.73262				SDR42E1	1.462	1.96063
ACADS	2.024	1.73198				C5orf60	1.269	1.95877
ABCG2	1.292	1.73114				MSRB1	1.809	1.95723
ZNF626	2.043	1.72883				FAM175A	1.63	1.95566
POLR3B	2.404	1.727				RPA1	1.393	1.95245
PURG	2.007	1.72494				GPR137C	1.08	1.95039
SPINK9	1.249	1.72312				ZWINT	1.463	1.9497
C1QB	2.12	1.7229				DHX37	1.146	1.94943
TIFA	1.261	1.72225				LSM2	1.269	1.94723
SIKE1	2.461	1.72077				WDR62	1.663	1.94635
AMOT	1.303	1.71724				EIF3J	1.61	1.94493
TCHHL1	2.677	1.71417				EFCAB3	1.618	1.9426
ALPP	1.488	1.71283				PSMD8	0.871	1.94188
CYS1	2.212	1.71256				DCLRE1B	1.677	1.94036
PRELID1	2.106	1.71048				SCAF1	1.412	1.94029
BRD8	1.599	1.70839				CYP17A1	1.559	1.93979
PTGFRN	2.294	1.70624				CMTM1	6.793	1.93968
ACSL3	1.214	1.706				USP5	1.805	1.93942
SLC39A7	1.655	1.7058				FAM178A	1.361	1.93715
ZNF182	2.457	1.70463				MRPL40	1.113	1.93453
RPL3L	2.468	1.70041				ARMS2	0.879	1.93427
VSTM1	1.239	1.69864				DDX10	1.628	1.93063
ATP6V0D1	1.307	1.69795				GUCY2D	3.258	1.92993
RANBP17	1.662	1.69657				SIN3A	1.677	1.9283
SMURF1	1.529	1.6928				DDX51	0.939	1.92705
ABCD3	1.096	1.69184				FKRP	0.887	1.92672
PREP	1.405	1.69105				FAM103A1	1.019	1.92347
SAV1	1.732	1.69018				NIT1	1.664	1.91909
EIF3M	1.256	1.68956				C4orf50	3.84	1.91901
ZNF850	1.072	1.68939				ZNF790	3.645	1.91364
NAA15	2.295	1.68929				C1orf229	0.996	1.90851
RTDR1	1.608	1.68909				KIF22	2.042	1.90581
C2CD4B	2.325	1.68712				GSDMA	2.86	1.90351
SLC15A5	1.26	1.68666				CNOT1	0.962	1.89939
LIF	1.941	1.68493				MAK16	2.151	1.89873
NAGA	2.427	1.68112				VASN	1.291	1.89842
CD74	2.341	1.67888				RRP7A	1.499	1.89719
GDF10	1.593	1.67687				VPS37A	2.217	1.89582
HDAC4	0.867	1.67638				KLHL1	1.113	1.89381
CCDC88C	1.638	1.67475				NGLY1	6.943	1.89381
C19orf43	1.076	1.67448				AQP5	1.37	1.89347
PIP5K1B	2.427	1.67289				ANAPC2	1.703	1.88944
SOX14	1.161	1.6718				FIBCD1	0.597	1.88877
ZNF134	1.506	1.67154				PAXIP1	1.741	1.8887
TICRR	0.603	1.67111				TMEM259	1.307	1.88709
NOX5	1.106	1.67032				GINS3	1.048	1.88556
CHIC2	1.957	1.6673				IQGAP3	1.333	1.88526
RPL10	2.105	1.66663				CDH15	1.184	1.88422
TIMD4	1.43	1.66657				WDR36	1.618	1.88389
FAM120B	1.752	1.66619				DDX41	1.404	1.88346
RAB6A	1.496	1.66512				H2BFM	1.423	1.88266
FCHO2	1.211	1.66488				RRM1	1.504	1.88197
CABP1	0.697	1.66336				ZC3H12C	2.516	1.88022
RPL8	2.215	1.66168				SCGB1C1	1.158	1.88018
TMED2	1.289	1.66134				RNPC3	1.406	1.87933
LARP1	1.122	1.66089				BOC	1.88	1.87595
OR5T1	2.313	1.65841				DYNC1I2	1.798	1.87442
NOTCH3	1.131	1.65815				C3orf49	1.27	1.87358
CTNS	1.085	1.65776				PLAU	0.941	1.8727
ZNF510	1.118	1.6541				INTS5	1.64	1.86899
PASD1	1.956	1.65285				TLCD1	1.547	1.86796
WNT3A	1.079	1.65224				ZGLP1	1.686	1.86585
ARHGEF15	2.118	1.64923				TDO2	4.677	1.86151
KLK3	0.973	1.64832				TMEM52	0.866	1.86126
GLRX2	1.44	1.64753				CIRH1A	1.356	1.85858
ZDHHC9	2.185	1.64734				MORF4L1	2.661	1.85689
WDR1	1.041	1.64535				NUP50	1.563	1.85596
ATP6V0B	2.234	1.64353				ARIH2OS	0.851	1.85251
CRISP3	1.082	1.6435				KPNB1	2.458	1.85075
EIF3B	2.017	1.63988				COPS6	0.962	1.84869
TMEM154	1.058	1.63823				CCAR2	1.848	1.84814
PRKCE	2.026	1.63806				ZNF207	1.264	1.84744
TCIRG1	6.773	1.63652				ESCO2	1.318	1.84585
OR51B2	1.3	1.63611				METTL1	1.567	1.84433
TCEAL1	1.189	1.63552				CHCHD4	1.265	1.84128
RDH12	1.904	1.63492				C15orf53	1.952	1.84025
APOBEC3G	1.915	1.63429				DOCK2	6.501	1.8398
TJP1	1.355	1.63302				VENTX	1.839	1.83785
MARC2	1.847	1.63121				SLC6A8	1.249	1.83776
PPP1R2	1.252	1.63078				E4F1	1.486	1.83714
TYR	1.655	1.6296				KAT8	2.147	1.83612
POLD3	-0.105	1.62775				CDX2	2.148	1.83571
TNFRSF1B	2.183	1.62608				RNF14	1.62	1.83565
OR2L13	1.328	1.62465				SMARCB1	1.644	1.83401
BAG1	2.354	1.62454				ACSM1	2.399	1.83183
ATP6AP2	1.06	1.62286				HNRNPDL	1.51	1.82915
SRPR	2.12	1.62282				TBC1D10B	2.966	1.82792
NPY2R	1.15	1.62175				AURKB	1.891	1.82751
TMEM95	2.155	1.62124				PRKAR1A	1.791	1.82661
DIRAS2	1.821	1.62109				MRPS18A	1.478	1.82606
TXNDC8	2.056	1.61881				C1orf61	1.266	1.82536
CCL1	2.068	1.61434				APOBR	1.664	1.82356
NDUFA3	2.133	1.61432				TIMM10	1.995	1.82166
LCA5	2.393	1.61272				MCM5	1.12	1.82137
MYOC	0.996	1.61172				SLC35E1	1.206	1.81856
EBP	1.307	1.61142				SP1	1.054	1.81636
SYN3	2.312	1.61094				DBF4	1.698	1.81565
CLIP4	1.475	1.61043				VWA7	0.808	1.81429
STX5	2.168	1.60938				ZDHHC23	1.03	1.81155
METTL2A	1.424	1.60938				HEXA	1.347	1.80984
NSFL1C	2.289	1.60757				BCCIP	1.242	1.80911
TPM4	1.024	1.60672				PSMB1	2.816	1.80883
FNTB	0.896	1.60614				SUPT16H	2.543	1.80872
PGLS	1.08	1.60417				SLC6A9	1.491	1.80858
GHRHR	1.109	1.60295				ANKRD52	0.71	1.80771
CRB3	2.25	1.60283				FOLR3	1.492	1.80649
PTDSS1	1.006	1.60232				DPYS	1.809	1.80014
ZNF37A	1.207	1.60183				LSM11	1.183	1.79975
CCDC54	2.004	1.59972				STK31	1.66	1.79781
PAX6	0.758	1.59808				PNN	1.872	1.79729
CCDC53	1.963	1.59631				NFYC	0.879	1.79504
RASGEF1C	1.34	1.59523				PTGES2	1.774	1.79371
EXT2	1.828	1.59436				FHOD1	1.362	1.79315
ANKMY2	1.324	1.59344				RRAS	3.134	1.79242
FOXD3	2.343	1.5932				WBP1	2.533	1.78955
DIO3	1.354	1.59234				SKA2	1.779	1.78939
GPR65	1.993	1.59162				PLA2R1	1.034	1.78936
PKN3	1.703	1.59				TGFBR3L	1.249	1.78827
ZNF362	2.257	1.58846				PCBP1	1.665	1.7872
RPL10A	1.871	1.58685				LYPD4	2.259	1.78659
SMG8	0.577	1.58682				SORCS1	0.99	1.78616
F9	0.947	1.58544				SAMD14	1.17	1.78537
SSPN	2.033	1.58544				OXCT1	0.807	1.78457
AURKC	1.122	1.58424				LRRC14B	1.784	1.7836
NOL4	2.193	1.58379				ZBTB45	1.043	1.78357
LRG1	1.307	1.58218				SNRPF	1.266	1.78352
C17orf64	2.073	1.58216				C8G	1.581	1.77979
RNF113B	1.836	1.58153				ZNF76	1.164	1.77968
YIPF6	1.977	1.58079				ZNF197	1.76	1.77783
HRASLS	1.727	1.57948				VCP	0.878	1.77601
FAM170A	1.471	1.57618				CENPN	0.918	1.77554
PIAS1	2.09	1.57463				MAMSTR	0.859	1.77438
ZNF781	0.908	1.57383				SRRT	1.355	1.77119
MIA	2.201	1.57295				CDR2	1.377	1.77083
TMED8	1.592	1.57143				SUPT4H1	1.659	1.77039
ADAMTS12	0.986	1.57122				KIAA1143	1.251	1.77001
CAND2	2.138	1.57001				TAF13	1.116	1.7696
C1GALT1C1	1.035	1.56973				POT1	1.373	1.76749
HS2ST1	2.025	1.5686				POLR1E	1.72	1.76455
ADCY8	6.515	1.56716				NUP62	0.631	1.76331
SNAPC4	1.625	1.56578				TNNC2	1.74	1.7607
FRMD3	1.109	1.56577				ACTR10	1.046	1.7599
RHD	0.986	1.56518				RIOK3	2.715	1.75985
OLIG3	2.182	1.56431				NAA25	1.776	1.75888
SART1	1.415	1.56325				C21orf2	1.592	1.75674
CCDC70	2.045	1.56277				HSD17B7	2.595	1.75639
TMSB4Y	1.291	1.562				ACTR1B	1.316	1.75434
PSMA8	1.631	1.56165				FAM196A	1.221	1.7535
SYP	2.208	1.56138				NFYB	3.49	1.75308
ZHX3	2.096	1.55989				PAK1IP1	1.855	1.75303
SSR1	2.193	1.55824				FNBP4	0.825	1.75294
NID2	1.769	1.55788				NOLC1	1.867	1.75124
CISD1	1.44	1.55777				FAM110A	1.409	1.75061
BTRC	1.518	1.55692				ZZZ3	1.409	1.75046
XYLT1	1.081	1.55682				CD33	1.045	1.75024
RUNDC3B	1.44	1.55458				GSC2	5.455	1.74987
NCKAP1L	1.123	1.55379				GSTO2	1.984	1.74868
MKI67IP	1.273	1.55374				WBP11	1.134	1.74778
PTPN12	1.137	1.55303				NOP14	1.35	1.74744
TMEM56	1.254	1.55253				RPS3	1.049	1.74698
DCTN3	2.061	1.55159				ALDH2	6.501	1.7464
RGS9BP	0.997	1.55159				GNL1	1.34	1.74637
GAS2L3	1.054	1.54915				TAGLN2	1.591	1.7462
WAC	1.004	1.54604				HIGD2B	2.455	1.74316
KIF13B	1.921	1.54583				RHOA	1.532	1.7423
RB1	1.41	1.54569				GOT1	0.946	1.74124
FUT5	1.113	1.54538				RNF166	1.789	1.74014
EPPK1	2.077	1.54324				COL9A1	1.339	1.73986
MS4A5	1.079	1.54298				SERPINA5	1.095	1.73948
SERPINB8	1.598	1.54171				SERPINB5	2.208	1.73643
ARHGEF6	1.009	1.54088				PPP4C	1.222	1.73625
TSEN34	0.973	1.54073				SF3A3	1.304	1.73582
TPRA1	2.045	1.54044				POLD2	2.334	1.7348
G6PC3	1.126	1.53919				PGLYRP4	1.005	1.73327
VWA3B	0.886	1.53897				RAB22A	1.379	1.73264
CLDN6	1.188	1.53678				TAF1L	1.183	1.73051
C11orf63	1.022	1.53599				CHCHD1	1.424	1.73023
LRRC14B	2.138	1.53599				ATP6V1A	3.017	1.73018
PLA2G5	1.358	1.53493				CCT6A	1.101	1.72881
TMEM187	1.921	1.53459				ATOH7	1.416	1.7273
PLEKHA6	2.112	1.5333				C11orf73	1.813	1.72702
ATP6V1A	1.466	1.53298				SULT2B1	3.455	1.7229
NISCH	1.045	1.53211				EGLN2	0.913	1.72202
OR7E24	2.113	1.53205				C22orf46	1.593	1.72186
HNRNPM	1.087	1.53176				SERPIND1	1.134	1.72177
ALDH9A1	1.034	1.53137				STAG3	1.789	1.72056
FMO1	1.054	1.53127				HSPA9	0.839	1.72049
HSPA5	1.29	1.53096				GAS2L2	4.038	1.71963
CYFIP1	1.911	1.53087				CDK7	1.363	1.71949
HTR6	1.127	1.53087				BAZ2A	1.158	1.71788
CDC40	0.478	1.5295				PSMA1	2.381	1.71763
ROMO1	1.587	1.52814				C15orf40	1.476	1.71754
PTF1A	1.83	1.52548				CCDC36	1.671	1.71654
GALT	0.931	1.52535				DPY19L4	1.458	1.7164
CREG2	1.424	1.52423				POLR3H	1.413	1.71523
GFPT2	1.968	1.52295				MEGF11	1.77	1.71496
ZBTB20	2.001	1.52165				OTUD4	1.525	1.71399
ZNF618	1.315	1.52096				MDC1	0.949	1.71166
RXFP3	0.978	1.51546				CNOT6L	1.329	1.71133
C17orf107	1.872	1.51515				WDR25	1.081	1.71108
TNFAIP1	1.011	1.51424				C4orf19	0.446	1.71017
AMD1	1.789	1.51385				NFKBIE	1.085	1.70863
XIRP2	1.153	1.51314				OXLD1	1.752	1.70839
KRTAP3-1	1.116	1.513				SCYL2	1.33	1.70704
ARID4B	1.004	1.51238				NOP2	1.848	1.70617
ANKRD33	1.275	1.51194				PDCD7	1.992	1.70467
GNE	1.072	1.51127				PPP6R1	1.283	1.70452
KRTAP10-7	1.592	1.50899				AP1S2	0.972	1.7041
CA1	1.788	1.5086				ZNF365	0.963	1.70358
GBA	2.006	1.50724				C6orf203	1.274	1.70281
CYP2C9	0.827	1.5055				NHP2	1.384	1.70034
APOA4	1.958	1.50455				GNA12	1.656	1.70027
FABP7	1.004	1.50428				BECN1	1.349	1.69932
CPEB3	1.835	1.50342				NRD1	1.354	1.6991
SLC10A2	1.447	1.50292				ADAM33	1.145	1.69895
UTY	1.3	1.5027				NUDT17	1.061	1.69858
DTX4	1.576	1.49954				G0S2	0.06	1.69823
OR51E2	1.2	1.49939				CREB1	1.879	1.69639
ERP44	0.957	1.49667				UTP14A	1.175	1.69603
DRD4	0.907	1.49639				ETF1	1.308	1.69555
ATP6V0C	1.532	1.49592				RABGGTB	1.519	1.69551
CLCC1	1.451	1.49473				NEUROD1	1.699	1.69519
DHX29	1.874	1.49205				DDX23	1.865	1.69377
CYYR1	0.903	1.49173				LOR	1.644	1.69208
HIST1H1E	1.117	1.49103				INTS4	1.791	1.69199
ZNF485	1.21	1.49062				ZBTB43	1.624	1.69014
MS4A6A	1.394	1.48834				SYF2	0.883	1.68977
SERPINB7	1.739	1.48736				RBMS2	1.639	1.6892
UGT1A10	1.001	1.48708				PRG2	2	1.68888
KDM5D	1.176	1.48432				C1orf174	1.929	1.68842
UBE3C	1.966	1.48394				MATN3	1.214	1.68634
TRHDE	0.959	1.48197				FAM230A	2.559	1.6862
RPL3	1.629	1.48176				BOP1	1.659	1.68529
LCE3A	1.141	1.48134				F13B	0.406	1.68363
C17orf104	1.996	1.48064				MDM4	1.696	1.68288
NAT9	1.165	1.47946				LSM3	1.658	1.68252
OBSL1	1.233	1.47808				ANKS6	1.439	1.68052
LIPA	1.739	1.47805				PHTF1	2.739	1.68048
AP4S1	1.888	1.47693				FAM106A	1.368	1.67992
XRCC6BP1	1.727	1.47575				PWP1	1.204	1.67973
CXCL6	1.311	1.47339				GRK5	1.331	1.67469
ERICH2	1.159	1.47325				RAB11FIP5	2.851	1.6717
RPL23	1.751	1.47216				SF3A2	1.433	1.67168
ADORA2A	1.23	1.47142				CCNI	1.362	1.67138
STAM2	1.36	1.47122				NUDT19	1.417	1.67022
PRSS3	1.541	1.47102				REST	1.256	1.66896
KBTBD13	0.973	1.47036				C5orf47	2.872	1.66894
LMF1	0.778	1.46985				LIN52	0.959	1.66657
ETNK2	1.155	1.46969				SNRNP200	1.228	1.66625
RAPGEFL1	1.769	1.46874				DNTTIP1	1.28	1.66543
DLGAP3	1.834	1.46856				NEK11	1.327	1.66528
C10orf12	0.85	1.4681				GRIK2	1.535	1.66464
RPL27A	1.917	1.46765				LRRC15	2.13	1.66436
MRPS22	1.047	1.46703				CAPS2	0.778	1.66364
DCAF11	1.044	1.46649				CYP4F3	0.866	1.66077
BZRAP1	1.48	1.46643				BSCL2	0.942	1.65774
RNF151	1.664	1.46531				STK11	2.039	1.65772
EVPL	1.914	1.46412				FAM76B	1.116	1.65561
CST6	1.13	1.46398				SNAPC2	1.764	1.65506
ZNF90	1.831	1.46377				BHLHE41	0.766	1.65486
DSCR8	1.445	1.46326				SPRTN	1.035	1.65283
UGT1A4	1.879	1.463				APOOL	1.316	1.65259
FNDC4	1.373	1.46185				RPP30	3.749	1.65224
DEFB128	1.684	1.46141				NECAB3	0.924	1.65109
NSD1	1.788	1.46064				KCNT2	1.484	1.65101
CECR6	0.957	1.45946				FAM160B1	1.658	1.65028
CYP3A4	1.197	1.45906				BAZ1B	1.229	1.64938
KAT8	0.517	1.45711				KCNA6	0.425	1.64929
PHKA2	1.808	1.45484				CYP4F12	0.989	1.64863
GPM6B	1.13	1.45388				RPF2	1.481	1.64847
TCERG1L	1.429	1.45338				TSR1	3.383	1.64662
SHROOM1	1.635	1.45273				SNX14	1.071	1.6458
SETBP1	1.524	1.45164				ARID5B	1.28	1.64401
ANKRD36	1.567	1.45071				HOXB5	0.927	1.64396
ACOT7	0.997	1.44987				POM121L2	1.12	1.64176
C15orf62	1.95	1.44972				TOPAZ1	5.153	1.64151
CYLC2	1.829	1.44959				GPN1	1.333	1.6406
APC	1.757	1.44857				VPS16	1.212	1.63982
ASAP2	1.17	1.44842				ZBTB44	2.098	1.63884
MFHAS1	1.105	1.44815				EXOSC4	1.388	1.6381
EML6	0.95	1.44663				YWHAE	1.224	1.63697
NSL1	1.872	1.44638				ERP29	1.411	1.63611
MROH2B	1.86	1.44528				DEXI	1.485	1.63567
PSMB10	1.908	1.44416				TRAF7	1.19	1.635
GKN1	1.033	1.44376				ZDHHC7	1.039	1.63487
CCDC120	0.961	1.44363				MARS2	1.16	1.63477
BEND7	1.067	1.44343				SYCE2	1.068	1.6332
LRRC3B	0.575	1.44306				DUSP13	1.073	1.63171
LYSMD2	5.607	1.44277				KCNT1	1.08	1.63088
TMEM255B	1.07	1.44199				TBC1D30	2.769	1.62834
NUBP2	1.872	1.44005				HPS6	1.4	1.62755
GCSH	1.8	1.43899				TERF1	0.685	1.62474
COA1	0.012	1.43791				SPAG9	0.892	1.62388
WISP3	0.975	1.43565				VPS28	2.027	1.62379
DKK3	1.447	1.43465				PRNT	3.317	1.62337
GABARAP	1.213	1.4337				SNRPA1	2.362	1.6233
RNF31	1.816	1.43362				CES2	1.149	1.62197
CCDC176	1.882	1.43251				MARCH4	1.823	1.62102
TACC1	1.208	1.4314				TBCA	0.776	1.61928
RPS3	0.62	1.43051				BRF2	1.099	1.61663
APPL2	1.889	1.42946				SLC22A1	0.876	1.61631
RRP8	1.393	1.42868				IL34	1.14	1.61511
CLEC5A	1.764	1.42835				H2AFZ	1.322	1.61407
CCDC140	0.97	1.42788				FAM204A	1.263	1.61373
TMED1	1.964	1.42715				PNMA2	1.922	1.61352
NAP1L1	1.528	1.42687				KDM4D	1.159	1.6127
FAM193B	5.901	1.42617				EML1	2.295	1.61186
ZNF311	0.984	1.42608				FANCL	1.19	1.61169
TUB	2.148	1.42517				TOR1B	1.237	1.61124
ACACA	1.686	1.42425				FFAR4	0.95	1.60959
ZSWIM1	0.909	1.42385				SBDS	1.254	1.60956
PRSS1	1.114	1.42274				BLOC1S4	1.285	1.60679
NFIX	0.949	1.42236				CHN1	0.727	1.60574
MALSU1	0.976	1.42207				ARFGAP2	2.154	1.60436
KCTD10	1.811	1.42098				TOP1MT	1.118	1.60375
ACTR2	1.169	1.42054				MAU2	1.934	1.59984
COLQ	1.778	1.41981				CISD3	1.277	1.59981
AIRE	1.169	1.41953				PYROXD2	1.246	1.59784
SPANXN3	0.889	1.41925				TSSC1	0.991	1.59734
CYP2C18	1.319	1.41909				TTLL11	2.037	1.59681
SPG21	2.031	1.41874				FAM196B	1.38	1.59628
ANKRD11	0.975	1.41586				SUDS3	1.583	1.59619
NEURL2	1.532	1.41483				CDC20	1.488	1.59315
EDIL3	1.997	1.41456				POM121	1.439	1.59237
UBE2L3	1.042	1.41344				HEY1	1.116	1.59032
SPTLC3	0.854	1.41333				GPC1	1.089	1.58777
AARS2	1.504	1.41257				ACBD4	0.997	1.58769
GSN	1.104	1.4122				PHF19	1.85	1.58559
GFI1	1.27	1.41148				FAM131B	1.614	1.58553
TFF1	2.004	1.40963				PFKM	0.932	1.58408
REG1A	1.094	1.40909				DLEC1	1.163	1.58339
OR5H2	1.798	1.40752				ELF5	1.457	1.58334
TBX6	1.101	1.40746				CHAF1A	1.089	1.58284
DENND5A	1.873	1.40574				ZBTB8OS	1.436	1.58261
OR8K5	1.027	1.40573				ZNRF2	2.207	1.57991
MED4	1.751	1.40486				ARHGEF4	0.851	1.57877
DHPS	0.998	1.40412				ANAPC4	1.651	1.57708
GCHFR	1.203	1.40301				RPSA	0.88	1.57697
ARRB2	0.963	1.4025				TTYH1	1.566	1.57656
STXBP3	1.953	1.40193				OSCP1	1.403	1.57652
FAM118A	1.613	1.40099				INTS12	1.428	1.57634
TLR7	1.159	1.40017				EAF1	0.834	1.57466
CACNB4	1.841	1.4				GTF2E2	1.116	1.57427
ZNF587B	0.883	1.39962				CCDC88B	1.184	1.5732
PEX11A	1.296	1.39892				RTKN	1.344	1.57242
CENPQ	1.033	1.39876				MED30	2.337	1.57225
SERPINA11	1.229	1.39821				MEPCE	1.313	1.57221
ZCCHC2	1.58	1.39816				TDG	1.286	1.57183
ZNF575	1.119	1.39806				SELK	1.187	1.57038
PIK3R4	1.949	1.39712				ISCA1	1.928	1.57038
APCDD1	1.107	1.39705				THOC7	1.331	1.57034
CPA5	5.649	1.39674				TEX10	0.966	1.56968
JPH1	1.786	1.39532				SIDT2	1.729	1.56775
OR2W1	1.801	1.39438				RAB13	0.839	1.56578
EFCAB14	1.484	1.39343				PRLH	2.042	1.56553
TMEM125	1.17	1.39308				OR2H1	3.63	1.56551
DHH	1.872	1.39148				POLD3	1.58	1.56548
AP2M1	1.055	1.39045				RACGAP1	1.34	1.56462
SRA1	0.971	1.39015				IL8	1.438	1.56436
IL36A	0.336	1.39006				DDX6	2.079	1.56363
ST6GALNAC2	1.255	1.38981				ASPHD2	1.409	1.56341
VPS13C	1.352	1.38914				FAM19A4	1.017	1.56277
ACVR1C	1.057	1.38782				ANTXRL	1.295	1.5612
DNAJC28	1.569	1.38764				BPNT1	1.212	1.55955
SHISA9	1.737	1.38753				OIP5	1.595	1.559
DCUN1D3	1.609	1.3866				SDF2	1.07	1.55658
ARHGEF4	5.75	1.38563				TUBGCP2	1.949	1.55588
C16orf54	1.34	1.3848				IGFBP1	1.932	1.55418
RRN3	1.243	1.38479				GMNN	2.032	1.55415
TAB1	1.341	1.38288				CTDSP2	1.71	1.55321
BCL7C	1.114	1.38245				TUBB	0.838	1.55283
MAMLD1	1.414	1.38106				ANKRD2	2.78	1.55228
IL17RE	1.179	1.38053				C6orf99	1.466	1.55213
PFDN1	1.35	1.3796				PSMD14	1.241	1.55029
CTNNAL1	1.825	1.37819				SEMA3D	0.824	1.54964
LRRC16A	1.135	1.37722				ATP6AP1L	1.864	1.54961
DBNDD2	1.692	1.3772				RTN4	1.473	1.54954
HIATL1	1.664	1.37636				U2AF1	1.853	1.54944
URAD	0.902	1.37618				NCL	1.416	1.54883
CACNB2	1.163	1.37535				HYPK	2.272	1.54811
URI1	1.488	1.37497				C9orf78	1.278	1.54716
ATP5J	1.826	1.37449				SLC2A10	1.072	1.54709
DPF3	1.314	1.37411				ZNF513	1.549	1.54593
ZCCHC3	1.07	1.37286				CLDN17	0.787	1.54593
RHAG	1.116	1.37239				TTLL2	1.193	1.54584
LRIG1	1.456	1.37163				CDK11A	1.223	1.54517
NR2F2	1.269	1.37137				NOM1	1.875	1.54474
SNAI3	1.313	1.37102				POLR2F	1.174	1.54452
RICTOR	1.909	1.36999				SLC34A3	0.867	1.54445
ALG2	1.803	1.36985				METTL10	2.452	1.54389
MAP2K4	0.878	1.36968				HMGB2	1.621	1.54354
STAC2	1.357	1.36913				PRPF4	1.251	1.54163
MFSD6L	0.98	1.36746				WDR16	0.825	1.53988
SLC2A13	1.428	1.36718				INCA1	2.38	1.53954
ATRAID	1.064	1.36667				VTI1A	0.826	1.53912
ASCC2	1.061	1.36605				CXorf57	1.545	1.53903
C16orf58	1.743	1.36592				MARCH8	1.449	1.53898
OR5AK2	1.071	1.36371				E2F6	1.501	1.53898
NUS1	1.682	1.36349				GPR182	1.661	1.53787
OR8J3	1	1.36314				B3GNTL1	1.414	1.53754
H1FX	1.346	1.36264				FDXR	1.485	1.53748
HOXB9	1.004	1.36188				DEPDC1	1.838	1.53557
AANAT	1.483	1.36173				FILIP1	1.356	1.53544
COL11A1	0.893	1.36128				NOVA2	1.437	1.53202
ZNF438	1.106	1.36084				CCL25	1.787	1.53125
PCDHB12	1.101	1.36056				OR9G4	2.641	1.5294
CYB5RL	1.736	1.35998				SSH3	0.759	1.52903
ITGB1	0.962	1.35992				PEPD	1.804	1.52755
KLK10	1.108	1.35962				ETV3	2.932	1.52551
THPO	0.861	1.35904				KLHDC9	1.166	1.52485
ATXN3L	0.981	1.35873				SS18L1	1.108	1.52414
ENDOU	1.128	1.35863				GPX2	0.901	1.5235
CD320	1.194	1.35844				CDCA3	1.264	1.52229
MMP10	1.667	1.3582				KIN	1.134	1.52083
POLD4	1.148	1.35812				PRPF38A	0.782	1.52006
FAHD2B	1.338	1.35758				TMEM183A	1.109	1.51946
GNPAT	1.655	1.3564				PPM1H	1.919	1.51758
SETX	1.678	1.35547				FAM92A1	1.426	1.51673
FCRLA	1.551	1.3544				PRADC1	3.439	1.51557
MYOT	1.416	1.35383				OXER1	1.281	1.51533
TXNRD1	1.757	1.35376				SMNDC1	0.955	1.5148
OCIAD2	1.662	1.35292				PSD	1.745	1.51395
TEX13B	0.858	1.35239				CDC7	1.726	1.51223
CLPS	0.979	1.35129				C18orf21	1.987	1.51208
TBC1D16	0.879	1.35093				NFATC2IP	1.367	1.5119
RP11-1220K2.2	0.876	1.34918				CSRNP1	1.264	1.51153
TMCC3	1.41	1.34861				TFDP1	1.543	1.51101
ELN	1.072	1.34773				UNCX	2.769	1.50996
FAM98B	1.636	1.34612				TMEM200B	1.25	1.50937
TMEM165	1.159	1.34589				GALNT1	1.202	1.50903
DEFB135	1.706	1.34517				SRSF3	1.701	1.50804
ANKRD30A	1.763	1.34439				HAUS3	0.996	1.50749
HNF1A	1.055	1.34371				NLE1	1.324	1.50682
CTDSP1	1.694	1.34359				UNC13A	1.671	1.5067
ATP2A2	1.706	1.34281				UBA1	1.449	1.50622
PTGIS	1.044	1.34217				FBF1	0.821	1.50446
IPO11	1.18	1.34167				BMP2	1.052	1.50418
RPL14	1.691	1.34152				MKLN1	0.813	1.50278
GYS2	1.767	1.34124				EIF4H	1.334	1.50033
GIMAP4	1.563	1.34045				TSG101	1.223	1.49961
FAM96A	1.538	1.3396				SFTPA2	0.802	1.49959
FLYWCH2	1.643	1.33884				URB2	1.276	1.49949
HERPUD2	1.01	1.33858				CAMK2G	1.262	1.49779
NBEA	0.324	1.33809				SPA17	1.203	1.49547
THAP2	1.47	1.33719				CNIH4	3.728	1.49514
VMA21	0.98	1.33693				SAP18	1.04	1.49345
FBXO42	0.909	1.33647				FOXI2	1.471	1.49327
GRAP	1.281	1.33628				MGRN1	2.729	1.49321
OR13A1	2.015	1.33623				ZSCAN12	0.734	1.49124
MAPK7	1.113	1.33611				PHF21A	1.482	1.49115
RAP1GAP	1.384	1.33583				CERS2	1.203	1.49086
ORAI2	0.66	1.33544				KLC2	1.181	1.49014
ADAMTS20	1.095	1.33462				MAD2L1BP	0.882	1.49007
BMP1	1.697	1.33455				RNF216	1.504	1.4871
TLE6	1.208	1.33403				STARD3NL	1.633	1.48674
ANKRD7	1.138	1.33373				PRR18	2.574	1.48431
CYTL1	0.923	1.33288				CLN6	2.034	1.48395
TTC39B	1.739	1.33213				PGGT1B	1.235	1.48341
GATM	1.091	1.33192				SAP130	1.643	1.4825
HMGCLL1	0.995	1.33141				RIC8A	1.187	1.48061
LAPTM4A	1.707	1.33118				B4GALNT2	2.284	1.48034
SF3B1	0.949	1.33039				AK2	1.155	1.48007
PEG3	0.914	1.32993				FXYD6	1.73	1.47995
COQ10A	0.735	1.32965				RTEL1	2.029	1.4787
DBX2	1.081	1.32912				NOL9	1.512	1.4782
NXNL2	1.857	1.32881				CUEDC2	2.243	1.47775
CASP4	1.206	1.32818				MYCBP	1.075	1.47748
CEBPG	1.17	1.32696				CDKN2AIPNL	2.633	1.47709
KANSL1	1.584	1.32684				IFIT5	1.394	1.47636
SERPINB2	1.618	1.32567				DDX31	1.109	1.47549
AP3B2	1.471	1.32475				SH3TC2	2.663	1.47542
SCN11A	1.655	1.32406				EIF3D	2.189	1.47462
KANK3	1.457	1.32334				C12orf71	1.053	1.4713
GPR32	0.872	1.32322				C16orf93	1.227	1.47107
DDX1	1.594	1.32255				PSMD2	1.516	1.47057
AGAP1	0.902	1.3219				PCDHGA6	0.492	1.47033
ANKRD31	1.322	1.32159				C12orf45	1.681	1.46998
PNLIPRP3	1.666	1.32101				PDRG1	0.974	1.46989
CCDC125	1.481	1.32035				METTL20	1.371	1.4697
DYDC2	1.05	1.32008				TRNAU1AP	0.95	1.46896
DNAH8	1.121	1.31991				MED28	1.433	1.4686
CYGB	0.893	1.31956				PDZK1	1.661	1.46832
GIPC2	0.892	1.31942				SLC3A2	0.375	1.46694
NAA60	1.759	1.31939				UCHL3	1.655	1.46492
KRT23	0.919	1.31899				THSD7A	0.794	1.46469
YBX2	1.066	1.31859				AGPAT9	2.169	1.46353
XIAP	1.225	1.31799				CNTNAP3	1.758	1.46342
PLA2G2A	1.438	1.31777				CCDC81	0.724	1.46285
TMEM201	1.728	1.31772				DNAH10OS	1.608	1.46226
DLK1	1.09	1.31737				MRPL11	1.349	1.46204
XRN1	1.009	1.31724				UTP20	0.961	1.45965
CCDC149	1.54	1.31658				USP10	1.352	1.45955
PWP2	1.157	1.3162				TINF2	0.815	1.45948
TUBB6	0.927	1.31608				PDE4DIP	1.357	1.45853
PTGES3L-AARSD1	1.073	1.31599				PIK3C3	2.273	1.45714
GALR1	1.424	1.31547				ILF2	1.103	1.45709
ZBTB40	0.893	1.31472				RAD9A	2.682	1.45542
RNF213	1.639	1.31469				SLC25A43	1.217	1.45531
CHRNB4	1.651	1.31385				CTBP2	1.692	1.45483
SEC11C	0.988	1.31384				DEFB136	1.182	1.45483
TMEM52B	0.981	1.31318				RBBP8NL	1.43	1.45209
HAS1	1.444	1.31313				EFHC2	1.213	1.45188
NCF2	1.51	1.31168				DDAH1	0.884	1.45161
CASP7	1.593	1.31146				RND1	1.102	1.45098
HBP1	1.747	1.31069				FAR1	2.446	1.45074
DCP1B	1.391	1.3099				PKP2	1.27	1.44996
FAM111A	1.234	1.30968				MDH1	1.305	1.44977
PCMTD2	1.356	1.3091				PGAM5	0.247	1.44926
FAM178B	1.129	1.30869				GDPGP1	1.193	1.44872
COL16A1	0.059	1.30841				SLC29A4	2.473	1.44767
PIK3R1	1.21	1.30818				CNOT11	1.404	1.44727
RNASE2	0.828	1.30769				OR1K1	1.644	1.44625
ADRA1A	1.988	1.30758				ATG5	0.964	1.44579
TMEM182	0.874	1.30753				CDIP1	1.207	1.44474
OR5V1	0.862	1.30742				SBSPON	1.092	1.44328
HIST1H1B	1.839	1.30689				HSPA14	0.76	1.44309
SLC9A1	0.94	1.3052				PSG4	1.756	1.44171
ZBTB48	5.503	1.30435				MYH15	1.863	1.44168
SCML2	0.868	1.30415				MAFK	2.419	1.44121
PRSS38	1.69	1.30348				PRKAB2	2.418	1.43989
SLC25A48	1.237	1.30193				AP2S1	1.203	1.4394
CSF1R	1.167	1.30119				UBE3C	1.209	1.43923
GPR63	1.117	1.3005				FAM109B	1.368	1.43898
DNAJC8	0.622	1.29965				EWSR1	1.267	1.43852
HMOX2	0.913	1.29886				TAF5	2.479	1.43836
ORC1	1.723	1.29816				MCRS1	0.753	1.43734
TAOK1	0.959	1.29768				TGDS	1.542	1.43715
MYO16	0.942	1.29713				A4GALT	1.735	1.43665
CTF1	1.791	1.29667				SLBP	1.601	1.43663
AP5S1	1.434	1.29604				FOXH1	1.334	1.43616
TRAF5	0.931	1.2956				RRP15	1.746	1.43538
IKBKAP	0.97	1.29478				NCAPH2	1.227	1.43492
TBC1D15	1.773	1.29446				CLSPN	1.288	1.43483
KRTAP22-1	1.081	1.29403				STAT6	0.904	1.43328
PDE3A	1.542	1.29371				PDPR	1.242	1.43013
ATP6V1D	1.081	1.29333				KCNK7	2.154	1.42879
FOXN4	1.802	1.29292				REXO1	1.714	1.42852
PDE8B	0.834	1.29237				MC4R	1.5	1.42793
BBC3	1.638	1.2922				F2	1.37	1.42735
SLC16A11	1.165	1.29198				IGLL1	1.239	1.42719
KIAA0232	0.947	1.29118				SUGT1	1.427	1.42713
OR4F6	0.955	1.29073				NDUFB9	1.485	1.42608
SGIP1	0.948	1.28977				RBM48	1.005	1.42605
TNIP3	1.078	1.28865				NRG3	2.055	1.42583
PCDHA9	1.818	1.28836				KCNC1	1.1	1.42562
TATDN2	1.607	1.28754				BCMO1	1.719	1.4251
OAS1	0.987	1.28711				SPIN3	1.153	1.42485
FKBP4	0.238	1.28691				TNNI3	1.031	1.42338
KLRF1	1.648	1.28618				VPS25	1.064	1.42277
CLEC9A	1.488	1.28565				PPP2R1A	0.854	1.42209
SLC52A2	1.649	1.28548				MECR	0.959	1.42168
UGT2B4	1.598	1.2848				HAAO	0.804	1.42154
CCDC122	1.075	1.28451				MLST8	2.548	1.42094
CRCP	0.932	1.28431				C16orf92	1.259	1.42086
ALDH1A3	1.555	1.28408				GJC3	1.666	1.4199
GNG7	1.442	1.28406				H3F3B	1.11	1.4197
RNASEK	1.585	1.28322				MFSD7	0.333	1.41957
ERCC6	1.174	1.28244				MIS18BP1	1.251	1.41933
OR2AT4	1.575	1.28179				D2HGDH	0.855	1.41886
TTC21B	1.157	1.28108				HLF	2.769	1.41813
CHMP2B	1.695	1.28106				DYNLRB1	1.222	1.41785
TMEM87A	1.679	1.28034				C15orf48	0.947	1.41686
KRT31	1.285	1.27969				AARD	1.195	1.4157
C14orf39	0.823	1.2793				UTP18	1.686	1.4155
AADAC	0.898	1.27862				WDR12	1.162	1.41525
RAP2B	1.135	1.27833				MROH7	2.703	1.4151
SPN	1.276	1.27695				TBL3	1.822	1.41456
FOXN2	1.683	1.27685				AGRP	0.995	1.41432
SLC17A5	1.163	1.27682				FOXF2	1.136	1.41425
MEAF6	0.883	1.27652				SURF2	2.235	1.41357
SLC45A2	1.151	1.27628				ERMARD	0.289	1.41211
ZNF530	1.353	1.27628				C6orf226	0.842	1.41152
ODF3L2	1.124	1.27558				TAGLN	1.045	1.41097
EPM2A	1.052	1.27548				PVRL2	2.309	1.41061
CHAC1	1.454	1.27486				CLUAP1	1.39	1.41043
ZNF605	0.89	1.2748				C2orf47	1.138	1.40989
TMEM33	1.419	1.2741				ZNF630	0.458	1.40936
SLC25A5	1.522	1.2738				CCDC157	1.498	1.40863
AXIN1	1.173	1.27364				PTK2B	1.917	1.40649
IL22RA1	0.956	1.27297				PPM1K	1.649	1.40511
OR6C6	1.707	1.27276				BYSL	2.423	1.40508
AKR1C2	1.122	1.27267				NUP205	1.472	1.40445
SPATA19	0.867	1.27267				CIAPIN1	1.408	1.40422
RRAS2	1.112	1.27258				RIOK2	1.098	1.40414
AKNAD1	1.576	1.27202				GABPB2	1.27	1.40337
ARHGAP26	1.425	1.27126				CCDC86	0.967	1.40259
SCRN3	0.886	1.27123				DAZAP1	1.055	1.40156
SERPINB6	1.615	1.2711				ICOS	0.661	1.4009
WDR78	1.75	1.27055				HRCT1	1.362	1.40056
TMPRSS15	0.882	1.27043				FAM229A	0.799	1.40017
SMC1B	0.896	1.27012				GCFC2	1.019	1.39987
LIMD2	1.575	1.26985				ST6GAL1	0.727	1.39969
TMEM185A	1.432	1.26662				NDUFS6	0.935	1.3992
ZNF534	0.959	1.26651				PEX2	1.75	1.3986
VMP1	0.848	1.26537				MAP3K11	0.89	1.39772
SIM2	1.662	1.26514				UBC	1.365	1.39734
IRX4	1.562	1.26444				CXorf21	0.754	1.39708
ARFIP2	1.189	1.26416				PRPF4B	1.299	1.39689
CBLL1	1.375	1.26331				BRCA2	1.341	1.39663
CA3	1.564	1.26303				SLC35B1	2.558	1.39657
FASTKD3	1.406	1.26229				ANKRD39	1.191	1.39575
DNAJC5B	0.846	1.26173				ZCCHC9	1.014	1.39529
KCNJ9	1.675	1.26166				C2orf71	2.572	1.39505
FXYD2	1.005	1.26116				VDAC1	0.819	1.39393
ZNF12	1.59	1.2611				TSPEAR	2.575	1.39359
DUSP28	1.592	1.26037				COX5A	1.224	1.39317
GANC	1.089	1.26031				NOL11	1.977	1.39215
FOXL1	0.826	1.26019				NAA30	0.983	1.39183
CILP2	1.661	1.25965				RANBP9	0.898	1.39099
CPQ	1.109	1.25885				TXNL1	0.612	1.3909
ZZZ3	1.291	1.25826				COPS8	1.117	1.39043
FCGBP	1.483	1.25803				CLU	1.184	1.39021
MFSD1	1.131	1.25773				FNDC8	2.055	1.38943
METTL15	1.601	1.25755				KIAA2013	0.836	1.38902
WDR35	0.588	1.25624				PRDM10	1	1.38837
CKAP4	0.95	1.25569				HSPB6	0.273	1.38809
MMGT1	1.307	1.25564				CCDC28A	1.173	1.3875
GRIA2	0.833	1.25428				PSPN	1.429	1.38661
KIAA1257	0.838	1.25426				KIAA0513	1.835	1.38547
TMEM212	1.67	1.25356				PRDX3	1.305	1.38529
SCARB2	0.907	1.25356				TMEM50B	0.987	1.38425
GHRL	0.795	1.25319				CHST3	1.204	1.38347
PDXP	1.238	1.25225				TMEM135	0.922	1.38285
EDN1	1.289	1.25222				C11orf89	0.288	1.38271
LIPH	0.839	1.25211				KLF4	2.045	1.38141
IRAK3	1.455	1.2516				SOX10	1.26	1.38135
IKZF1	1.293	1.2508				MTMR9	1.168	1.3813
CDC25A	1.119	1.25069				ZSWIM3	1.345	1.38123
STK25	0.066	1.25009				TECR	0.756	1.38102
ELOVL2	1.04	1.24946				SMARCA5	1.33	1.38048
FAM60A	1.492	1.24943				RPAP1	1.138	1.3803
LMTK2	0.991	1.24935				PTGER1	0.746	1.38026
NMNAT2	1.224	1.24908				REEP2	0.995	1.38017
BBX	1.596	1.24877				GLA	2.36	1.38004
TLX3	0.952	1.24857				IK	1.554	1.37929
BRAF	1.633	1.24802				ZNHIT3	1.476	1.37875
USP18	1.647	1.24734				SH3GLB1	1.622	1.37874
SLC26A3	1.007	1.24698				NCSTN	1.478	1.37821
CNTNAP1	1.584	1.24655				DNMT3L	1.098	1.37717
PPP6C	1.663	1.24591				CHCHD2	1.305	1.37667
OR52E2	0.806	1.2459				KRR1	1.964	1.37599
FUBP1	1.649	1.24454				SNX25	1.234	1.37579
BET1	1.119	1.24452				POLR1A	1.339	1.37518
ZMAT1	1.048	1.2444				MUC20	1.545	1.37473
CNEP1R1	0.788	1.24429				PPIL2	1.423	1.37453
COLEC11	1.659	1.24379				GTF2I	1.202	1.37444
OR51I1	0.718	1.24313				SYT11	0.966	1.37409
TMEM132B	1.322	1.24247				RNMT	1.278	1.37401
DCAF7	1.116	1.24212				COMTD1	1.012	1.3732
SLC4A5	1.415	1.24188				C9orf40	2.58	1.37319
MAOB	1.571	1.24114				ORC6	1.568	1.3715
PITPNM3	1.091	1.24102				TRIM46	0.865	1.37063
CEPT1	0.837	1.23975				RAB21	2.421	1.37048
CTU1	1.592	1.23973				FAM124B	1.72	1.36926
ST3GAL1	1.586	1.23909				MRPS30	1.809	1.36904
GTPBP2	0.791	1.23855				VPREB3	2.005	1.36902
UCKL1	1.595	1.23841				MEPE	1.545	1.36842
EPYC	1.375	1.23787				TPRKB	1.263	1.3683
CHST2	0.908	1.23752				ALDH18A1	0.825	1.36828
CLSTN1	1.067	1.23725				VRK2	0.934	1.36777
XAGE3	1.12	1.23704				CRIP1	1.143	1.36743
ZCCHC16	0.895	1.2369				BCL2L12	1.74	1.36682
IFITM10	1.497	1.23664				RFX7	1.522	1.3666
IGSF9B	1.543	1.23606				EFTUD2	1.093	1.3665
GNB2	1.181	1.23564				ZDHHC6	1.254	1.36602
TAPT1	1.453	1.23532				NIPBL	2.087	1.36537
TRPM3	0.827	1.23526				ZNF483	1.359	1.36513
GPR123	1.581	1.23468				GTPBP4	2.149	1.36413
GPCPD1	0.964	1.23409				CLIC1	2.843	1.36335
TXNDC15	1.12	1.23397				CDK6	2.399	1.3626
OR4D2	0.939	1.23385				KIAA1430	1.168	1.3626
RALGAPA1	1.316	1.23342				CCDC148	1.241	1.3621
MYH1	0.791	1.23302				CCNG2	1.963	1.36181
RBL2	1.031	1.23291				SUPT20H	2.109	1.36177
SWAP70	0.988	1.23284				POMT1	1.397	1.36079
AVIL	1.025	1.23253				RNF185	1.67	1.35879
SPINK14	1.597	1.23211				CHORDC1	1.579	1.35849
GPC5	1.249	1.23104				HOXD11	1.113	1.35848
CDKN2B	1.527	1.23091				ZNF595	1.619	1.35701
REG1B	1.59	1.23028				MUC4	1.861	1.35676
ZNF41	0.846	1.23013				FGF6	2.693	1.35589
FAM181A	1.57	1.22965				WNT8B	1.389	1.3557
CTBP2	1.201	1.22899				ZACN	1.381	1.3551
ZNF695	1.513	1.22841				FUOM	2.039	1.35509
GZF1	1.06	1.22777				IGF2BP3	1.127	1.35487
DEF6	0.94	1.22755				ZNF285	2.216	1.35353
CSN1S1	1.157	1.22734				ZFYVE9	1.475	1.35252
EMILIN3	1.333	1.22724				OSGEP	0.258	1.3518
SOX1	1.562	1.22667				APOLD1	2.377	1.35102
NANOGNB	1.682	1.22605				SENP1	1.623	1.35024
BTBD19	1.052	1.22578				ASB13	1.167	1.34985
SIX6	1.323	1.22476				PDSS1	2.256	1.34943
SEPT9	1.079	1.22436				RBMX	1.264	1.34934
UNKL	1.57	1.22418				GPR97	1.737	1.34884
SLFN5	1.413	1.22359				C4orf46	1.212	1.34832
RASGEF1A	1.598	1.22298				SPATA33	1.177	1.34806
PEX13	1.399	1.22236				PCDH7	2.61	1.3477
PTPN11	0.559	1.22178				C19orf45	1.35	1.34736
RMI2	1.049	1.22168				PRKAR2A	1.035	1.3469
ITGA6	0.887	1.22094				MTPAP	1.51	1.34529
NAT1	1.223	1.22056				IQCF5	1.877	1.34366
FAM78B	1.286	1.22045				APOL2	1.364	1.3433
CDRT15L2	1.369	1.21991				RNLS	1.222	1.3432
MVB12B	0.777	1.21963				POLE3	0.383	1.34297
NDUFA2	1.523	1.21934				H2AFY2	1.229	1.34274
KRTAP20-3	1.222	1.21927				IGHMBP2	1.886	1.34136
FBN2	1.378	1.21911				C17orf53	1.473	1.34095
MVD	1.133	1.21885				PSMD3	2.048	1.34058
ATP6V1C1	1.389	1.2186				NLRP8	1.215	1.34019
GEMIN4	1.59	1.21823				TRMT5	1.716	1.33988
CHST14	0.951	1.21786				TSHR	2.687	1.3397
LIPE	1.341	1.21758				RPS2	1.157	1.33894
ATP10A	0.706	1.21743				COPS5	1.105	1.33537
PGPEP1L	1.137	1.21707				C12orf73	0.487	1.33534
CAPS	1.443	1.21703				TOMM5	1.512	1.33451
ATP2C1	0.841	1.21662				GINS2	2.678	1.33358
CHST3	1.601	1.21647				REEP4	1.397	1.33299
WRAP73	0.911	1.21567				FAM149B1	1.472	1.33238
SLC35F1	1.571	1.21515				STRA8	1.526	1.33223
DFNB59	0.832	1.21491				NKX6-3	1.251	1.33125
DEFB1	0.933	1.21481				PAPOLA	2.227	1.33118
ARVCF	1.582	1.2145				FAM104A	2.612	1.32893
TRAF2	1.317	1.21419				DPP7	1.802	1.32867
GPRC6A	1.229	1.21386				INTS8	2.297	1.32824
SLC38A6	1.571	1.21379				ZNF136	1.138	1.32703
SAMD7	0.925	1.21362				KIAA0125	2.194	1.32679
AGPS	0.98	1.2135				MUSK	2.042	1.32619
MED19	1.572	1.21316				CWF19L2	1.621	1.32581
MLLT3	1.594	1.21255				FBRS	2.534	1.3253
UBL3	0.924	1.21228				SDHC	1.975	1.32446
AC007040.11	0.838	1.21216				ACBD7	-0.216	1.32373
CCDC40	-0.263	1.21196				SLC44A3	1.848	1.32282
BCHE	1.108	1.21172				SRRM1	1.88	1.32244
DIP2B	1.555	1.21141				TTC7A	2.287	1.32141
TOMM70A	1.388	1.21085				LRRC8E	1.532	1.3199
ZDHHC20	1.015	1.21071				ANGEL1	2.22	1.31918
CYP3A5	1.016	1.21004				PLEKHG6	1.247	1.31917
APMAP	1.595	1.2096				CYP2F1	1.086	1.31785
CBFA2T3	0.256	1.20898				OR52N4	2.062	1.31774
TAX1BP3	0.816	1.20889				C20orf196	1.921	1.31696
MURC	0.875	1.20868				MKI67IP	2.057	1.31681
SOX3	1.514	1.20837				TIMM8B	0.997	1.3155
TP53BP2	1.472	1.20719				YOD1	1.123	1.31546
HVCN1	0.968	1.20667				TRIP13	1.442	1.31536
ZNF648	1.405	1.20659				ASF1B	2.179	1.31467
MMEL1	1.074	1.20615				MNX1	1.041	1.31437
DHX34	1.541	1.20597				ACTR1A	1.976	1.31393
ADRA2C	1.288	1.20516				HIST1H1T	1.809	1.31325
OR7A10	1.276	1.20447				CACNA1H	1.833	1.31315
MSX2	1.356	1.20415				NMBR	1.394	1.31109
EXOC3L1	1.486	1.20355				ARRDC1	2.159	1.31094
LRRC63	0.957	1.2023				NRP2	1.187	1.31019
QRFPR	1.048	1.20185				MED11	1.468	1.30954
PFAS	1.516	1.20117				TUBGCP4	2.322	1.3094
IL31RA	0.848	1.20067				RPL35A	1.377	1.30842
YOD1	1.557	1.2006				RNF2	1.123	1.30813
ABLIM1	1.002	1.20021				OR1A1	2.284	1.30747
PPID	1.547	1.19945				DNER	0.94	1.30686
UBE2J1	0.946	1.19916				PDCL3	2.079	1.30646
ZNF14	0.914	1.19901				RRP1	1.601	1.30599
ART3	0.774	1.19891				NADSYN1	1.122	1.305
EVX2	1.599	1.19891				HOXD12	1.696	1.30477
TRIM29	0.928	1.19834				PALM	2.322	1.30429
LYZL4	0.809	1.19773				TSTA3	1.085	1.30406
ADAD2	1.519	1.19706				MMP25	1.681	1.30381
LINC00692	1.223	1.19697				MPHOSPH9	1.558	1.30281
NFE2L2	0.732	1.19674				ZC3H8	1.263	1.30244
MRPS25	1.486	1.19641				RAD17	1.696	1.30219
CLCF1	1.003	1.19534				FSCN2	1.146	1.30206
METTL21C	1.495	1.19465				PWP2	1.186	1.30132
ELL	1.551	1.19404				TSPYL1	1.926	1.30104
PPP2R5A	1.116	1.19392				RPL26L1	1.288	1.30079
F5	1.528	1.19347				EXOC4	0.334	1.30067
VBP1	1.024	1.19329				CLASRP	1.443	1.3
CBLN4	0.862	1.19299				ATG14	1.515	1.29996
ABHD8	0.927	1.19286				FAM120AOS	1.125	1.29916
FAM81A	1.583	1.1928				PSMC2	1.311	1.29901
SGSH	1.369	1.19274				TRIM16	0.326	1.29766
MAGED1	0.952	1.19263				VWA5B2	2.254	1.29687
C6orf132	0.781	1.19251				RBM15B	1.868	1.29636
EIF2AK3	0.992	1.19184				UBE2D3	1.782	1.29628
ADCYAP1R1	1.496	1.19162				USP7	1.107	1.29596
GABRD	1.549	1.19115				TADA2B	1.063	1.29497
OTOR	0.896	1.19059				KIAA1919	0.873	1.29485
RARS2	1.179	1.19026				TMEM243	1.102	1.29431
ZNF414	1.566	1.19003				METTL14	2.164	1.29401
DOT1L	1.103	1.18967				RPP25L	1.105	1.29315
PDZD9	1.443	1.18947				ZNF202	1.754	1.29251
ZMYM2	0.929	1.18893				C1QBP	1.047	1.29178
MORC2	1.286	1.18854				FTHL17	1.117	1.2911
ZFYVE16	1.544	1.18829				KSR1	2.028	1.29038
PMP2	0.95	1.18776				GGNBP2	1.309	1.29008
DUS3L	1.463	1.18723				MAVS	1.122	1.28957
MXI1	1.808	1.18671				CCDC40	1.865	1.28897
PCDHGB4	0.809	1.18629				PNPLA6	0.995	1.28887
PGLYRP3	0.907	1.18583				CERK	1.173	1.28786
RSU1	1.117	1.18557				REG3G	0.179	1.28752
OR2B11	1.083	1.18521				ITGAM	2.069	1.2868
HIP1	0.83	1.18511				CDK5R1	1.334	1.28604
LCN6	1.46	1.18503				TIPARP	1.116	1.28569
LLGL1	0.898	1.18444				NUMBL	2.17	1.28546
RBM12B	0.806	1.18435				PCSK9	1.126	1.28539
HNRNPUL1	0.834	1.18356				C19orf10	1.801	1.28503
CDH20	0.368	1.1833				TAF9B	1.909	1.2846
AKR7A2	1.51	1.18265				TUB	0.737	1.28345
NSF	1.568	1.18207				RGS21	1.167	1.28194
RBPJL	0.78	1.18203				LETMD1	0.913	1.28066
IQCF1	1.233	1.181				MTA2	1.222	1.28031
C16orf98	1.327	1.18089				RMDN3	2.266	1.28
TLK2	1.928	1.18034				INTS6	2.147	1.2795
MED27	3.343	1.18013				OR51S1	1.291	1.27887
ZFAND2A	1.507	1.17986				TMEM59L	2.441	1.27849
HTR2A	1.56	1.17931				C12orf10	1.244	1.27827
LRCH4	1.42	1.17815				RPS18	1.163	1.27757
CERKL	0.867	1.17768				LARP4	1.076	1.27757
PPEF1	1.503	1.17755				CHTF8	2.027	1.27659
RP11-422N16.3	0.92	1.17737				MUC2	1.752	1.27531
TMPRSS11F	1.303	1.17724				DUT	2.034	1.27459
SLC26A11	0.784	1.17713				UBL5	1.072	1.27397
MGST1	1.552	1.17702				FAM110D	1.007	1.27397
LURAP1L	1.376	1.17701				DEFB118	2.138	1.27339
ZNF219	1.514	1.17641				EMB	1.92	1.27149
TRMT10A	1.013	1.17633				TAF4	1.941	1.27129
DEFB121	0.862	1.1763				CHD1	1.303	1.27088
CACNG7	0.922	1.1762				NT5C3B	1.019	1.27054
RNASE4	1.017	1.17598				TRIM65	1.754	1.26969
MMP26	0.781	1.17589				GNA11	1.093	1.26864
PIGV	1.009	1.17554				DCAF13	1.547	1.26568
IL3	0.411	1.17533				TMEM180	1.235	1.26538
IQCG	0.989	1.17505				DERL1	2.368	1.26515
LGALS3BP	1.197	1.17478				ELP6	1.362	1.26434
CASP6	1.44	1.17472				RASL11A	1.902	1.26326
ARPC1A	1.131	1.17463				EXOSC8	1.504	1.26308
FBXL2	0.479	1.17416				C19orf70	1.402	1.26265
MCUR1	1.529	1.17357				NAIP	2.046	1.26197
TTPA	0.818	1.17297				ACAD10	2.057	1.26137
FBXO11	1.418	1.17268				EEF1G	1.936	1.26
CCDC18	1.338	1.17231				IL27RA	1.571	1.25994
CITED2	1.078	1.17229				ORC1	1.788	1.25937
HOXB2	1	1.17169				SKP1	1.164	1.25928
CCDC146	1.248	1.17128				RFWD3	1.156	1.25886
TMEM251	1.494	1.17115				PRR19	1.832	1.25871
HIST1H2BI	1.273	1.17104				CPSF1	1.4	1.25855
RXFP2	0.819	1.17043				CHTF18	1.005	1.25799
HPS5	1.183	1.1703				SCGB1D2	1.2	1.2579
TOR4A	1.541	1.16996				ANXA7	1.311	1.25692
SEPT3	1.353	1.16989				RAB3GAP1	1.103	1.25669
IFT80	0.915	1.16891				CTR9	1.104	1.25604
SCMH1	0.778	1.16884				ECHS1	1.855	1.25545
SPOPL	1.608	1.16777				KLC4	1.586	1.2552
RPS4Y1	1.292	1.16777				CDK4	1.728	1.2551
FNDC7	1.571	1.16727				DEPDC4	2.097	1.25485
MDGA1	1.399	1.16668				RAC3	1.18	1.25315
PDLIM3	0.74	1.16639				CXXC11	1.123	1.25303
RASEF	1.258	1.16541				CRNKL1	1.047	1.25236
PCLO	0.824	1.16459				CSTF1	1.523	1.25206
TNF	0.88	1.16448				VSTM2L	1.972	1.25081
CYHR1	1.506	1.16436				GAB3	2.114	1.24958
KIAA1217	1.294	1.16382				OSBP2	1.134	1.24941
DAD1	1.49	1.16271				POU2F1	1.193	1.24933
MYLK4	1.071	1.16218				OR2H2	1.048	1.24867
CERS3	0.83	1.16199				FUT6	1.448	1.24844
ELOVL7	0.809	1.16097				C21orf58	1.008	1.24837
CASK	0.949	1.16045				B3GALT4	1.788	1.24781
NPPA	1.082	1.16025				BMPR1A	2.216	1.24709
SMCHD1	1.412	1.15996				TP53I13	1.493	1.24694
TFCP2L1	1.525	1.15943				CACYBP	3.305	1.24645
TAF3	1.511	1.15928				LRRN4CL	2.045	1.24574
OR5AC2	1.489	1.15885				AHCTF1	1.338	1.24559
EXD2	1.323	1.15883				NUDT4	1.271	1.24494
C11orf35	1.485	1.15829				HAUS4	2.176	1.24442
LHX3	1.156	1.15808				N6AMT2	1.021	1.24399
HAS2	1.051	1.1573				CRX	2.282	1.24374
SFRP4	1.295	1.15719				EMC9	2.27	1.24313
EIF3H	1.421	1.1568				WFIKKN2	1.978	1.24254
ITM2A	1.512	1.15661				C6orf1	1.975	1.24189
TMEM261	1.005	1.15646				SERTAD3	1.018	1.24166
FANCE	1.51	1.15543				PFKFB3	1.553	1.24126
CASP8	1.557	1.15487				CLCN6	1.465	1.24113
MMADHC	1.008	1.15446				ZRSR2	1.915	1.24045
LIG1	1.469	1.15438				LCMT2	2.146	1.24006
LRRC8A	0.69	1.15392				RBM12	0.939	1.2394
UNC80	0.949	1.15356				RNF5	1.441	1.23923
CD59	1.512	1.15342				CELF2	1.279	1.23915
A2ML1	0.814	1.15301				NOTCH2NL	1.422	1.23885
XPO4	1.392	1.1529				PRDM16	1.256	1.23826
NPY4R	1.512	1.15285				OLFML3	1.678	1.2368
FAM163B	1.12	1.15266				PCMTD1	2.207	1.23618
UPP2	2.186	1.1524				SNRPD3	1.94	1.23615
SERPINA4	1.474	1.15225				TMEM128	1.596	1.23553
HES6	0.919	1.152				IL17C	1.882	1.23497
OR9K2	1.16	1.15179				BAG2	1.465	1.23361
SHD	1.53	1.15171				MPPED2	1.067	1.23337
BARHL1	1.074	1.15123				RPL10A	2.023	1.23313
CALM1	1.506	1.1507				GOLM1	1.417	1.23313
FRMPD1	1.103	1.15033				MAN2A1	1.033	1.23299
SPAG17	1.469	1.1497				ACP2	0.987	1.23222
OR2T10	0.853	1.14886				NFE2	1.255	1.2321
LUC7L	1.084	1.14872				WDR96	1.142	1.23141
RHBG	1.456	1.14866				RARA	1.057	1.23132
PTPRR	0.751	1.1484				FKBP1B	2.251	1.23117
DUS1L	1.359	1.14819				LRCH1	1.27	1.23056
CD14	1.665	1.14761				SOAT2	2.016	1.22999
VPS54	0.999	1.14745				FCRL5	0.882	1.2299
NDUFA4L2	1.117	1.14705				ORC2	1.249	1.2294
DRG2	0.754	1.14704				PAN2	1.914	1.22932
SFRP2	1.443	1.1467				INTS9	1.41	1.22903
ATHL1	1.481	1.14603				NIPAL1	0.053	1.22874
CD55	0.866	1.14591				TMEM39B	1.65	1.22692
OR2C3	4.399	1.1458				CD3EAP	1.475	1.22666
MORN3	1.252	1.14546				PPP1R26	1.63	1.22569
PPP1R1C	0.832	1.14539				PRPF3	1.088	1.22527
LRRC45	0.909	1.14517				CSNK1G2	2.218	1.22444
S100A16	1.393	1.14501				JMJD7	1.438	1.22422
DGAT2L6	1.094	1.14454				AKR7A2	1.925	1.22381
RAP2A	1.586	1.14394				PRRX2	1.405	1.22319
PER1	1.025	1.14354				ZFP36L1	1.719	1.22268
ATPAF2	1.449	1.14309				TRAIP	1.925	1.2223
HIST1H3E	1.236	1.14301				NASP	1.343	1.22217
OVOL2	1.25	1.14298				HACE1	1.597	1.22188
ZNF623	1.471	1.14247				DKKL1	1.924	1.22176
CLIP1	1.457	1.14199				CHUK	1.174	1.22106
PET100	0.942	1.14158				C17orf64	1.127	1.22091
ELF2	1.365	1.14145				PDCD11	1.12	1.22061
STAU2	1.422	1.14045				COL6A3	2.18	1.22054
FOXO3	1.573	1.13923				TAF5L	2.485	1.22001
PCGF6	1.157	1.13922				C14orf80	1.406	1.21935
FCER1A	0.819	1.13879				LTBP3	1.384	1.21904
HRH4	0.934	1.13807				ATP2B4	2.05	1.21818
ZNF256	1.478	1.13771				WDR18	1.098	1.21808
KPTN	1.471	1.13718				NANOS2	1.008	1.21735
ARID4A	0.886	1.13675				RTN2	2.425	1.21698
FZR1	1.322	1.13666				LYNX1	1.094	1.21675
ATG16L2	1.466	1.13611				CNOT7	1.256	1.21657
IRF3	0.985	1.13604				BLK	2.121	1.2164
PDK4	0.853	1.13592				A1CF	0.68	1.21589
GRB7	1.455	1.13561				DUSP19	3.5	1.21573
TUBAL3	1.48	1.1351				VPS52	1.938	1.21482
C6orf52	1.031	1.13504				ENPP4	1.124	1.2147
OTUD6B	0.784	1.13479				SHFM1	1.494	1.21461
GABRP	1.009	1.13468				VEGFB	1.851	1.21423
GBA2	1.566	1.13462				SLC35D3	1.994	1.21359
FHL1	1.209	1.13449				AQP1	1.079	1.21192
FABP12	0.991	1.13437				PAIP2	2.081	1.21184
SEC14L1	1.49	1.13412				PPIF	1.684	1.21169
PRKACA	0.826	1.1339				SEC61A2	1.079	1.21156
EMC4	1.283	1.13371				AAR2	1.034	1.21057
TGM1	1.339	1.1336				ZNF830	1.747	1.21023
SV2C	0.912	1.13339				POLR2M	3.152	1.21007
VIT	1.2	1.13312				ZFAND5	1.338	1.21002
SLC40A1	1.461	1.13301				GDAP2	1.923	1.20953
GJA10	0.94	1.13254				SEC63	0.995	1.20924
ADSS	1.25	1.13233				TXNRD1	2.317	1.209
ARSJ	1.451	1.13201				GIPC3	2.18	1.20841
FMR1NB	1.36	1.13094				F10	1.025	1.20784
CTSK	1.164	1.1307				ODF3B	1.708	1.20727
BCL9	1.224	1.13042				C8orf76	1.87	1.20673
STT3A	0.79	1.12981				FAM50A	2.273	1.20613
MUC15	0.843	1.12946				RTFDC1	1.074	1.20507
PRKAR1B	1.497	1.12941				TMEM235	1.133	1.20479
UBE3B	0.864	1.12928				LYPD3	2.176	1.2046
DUSP4	1.474	1.12894				GJB2	1.077	1.20433
DMD	0.933	1.12869				CXorf56	1.531	1.20414
FAM211B	1.436	1.1284				DDX47	1.181	1.2035
TRIM62	1.445	1.12791				NXF1	2.035	1.20225
RNF10	1.399	1.12689				KIAA1279	1.589	1.20109
KCNA2	1.508	1.12644				GKN2	1.075	1.20101
CPNE4	1.446	1.12602				GJA8	1.845	1.2
STON2	1.043	1.12596				FAM175B	1.04	1.19992
OAF	0.796	1.12558				INHBC	0.761	1.19926
FCAR	1.405	1.12551				ISCU	1.753	1.19876
JAZF1	1.009	1.12538				C11orf87	1.882	1.1982
LCE4A	0.83	1.12496				HMGXB4	1.326	1.19818
IGLL5	0.789	1.12482				CDC27	1.962	1.19754
CRTC3	0.798	1.12459				SMARCD3	1.776	1.19696
TMCC2	1.303	1.12407				TARSL2	1.121	1.1967
ABCG5	1.382	1.1236				NOB1	2.066	1.19639
HIGD1C	1.416	1.12263				SFT2D1	1.723	1.19574
GAS6	0.96	1.12236				DHRS11	1.315	1.19559
ASXL1	1.489	1.12213				LMNA	0.929	1.19549
TSPAN7	1.277	1.12169				MBP	1.818	1.19444
CTSA	1.066	1.12142				LSM12	1.027	1.19424
TMEM71	1.396	1.12123				TRAPPC1	1.533	1.19403
SEC11A	0.739	1.12073				NAA20	0.922	1.19392
AGO3	1.189	1.12071				TENC1	1.147	1.19299
BIRC7	0.874	1.12062				HSD11B1L	1.069	1.19112
HTR1A	0.962	1.12018				CDK5RAP2	1.909	1.19045
IL36B	0.903	1.12004				C10orf105	1.037	1.18971
PCDHB8	0.969	1.11982				ALKBH3	1.882	1.18893
ARPC2	1.46	1.1196				MED13L	1.723	1.18857
GSPT2	0.776	1.1196				PGPEP1	1.758	1.18842
SRRM3	0.922	1.11923				LLPH	1.358	1.18749
EBAG9	1.439	1.1191				HRSP12	1.016	1.18722
PNMAL2	1.236	1.11823				PSMD4	1.933	1.18689
LGALS16	0.937	1.11822				GLIS3	1.281	1.18681
LSAMP	1.103	1.1181				KPRP	1.761	1.18635
USP20	0.911	1.11801				NXPH4	1.689	1.18576
CCDC178	1.505	1.11732				HIST1H2AB	1.766	1.18549
PCDHA8	0.784	1.11652				MARCKSL1	1.837	1.18519
DENND5B	1.033	1.11644				DMP1	1.96	1.18469
PDE9A	1.004	1.11635				SPC25	1.199	1.18444
SERP2	1.315	1.1159				PRM1	1.752	1.18418
BCL3	0.723	1.11567				GNB3	1.016	1.18388
PVR	0.951	1.11548				USP8	1.764	1.18367
GTF3C1	0.994	1.11467				PTRH2	1.729	1.18367
PDGFD	0.752	1.11376				RASL10A	1.332	1.18345
PSORS1C2	1.064	1.11337				PGRMC1	1.974	1.18314
NAT6	1.478	1.11289				WBP1L	1.104	1.18238
FOSB	1.374	1.11243				API5	1.832	1.1815
FLAD1	0.804	1.11139				CEBPA	1.304	1.1805
CCNA1	1.394	1.11134				ZNF229	1.403	1.18006
PIP5K1A	1.464	1.11086				RHOT2	1.68	1.17995
TMEM255A	1.132	1.11066				IKZF4	1.369	1.17991
GGT7	1.434	1.11034				PSMB3	1.637	1.17955
GPR107	0.898	1.11032				CHCHD3	1.813	1.17946
KLC3	1.259	1.10954				PCDHGB1	2.322	1.17887
GRK7	1.457	1.10937				HIC2	1.269	1.17854
CTSC	1.518	1.10888				SFR1	1.924	1.17838
MUC21	1.448	1.10841				AGPAT6	1.12	1.17764
TMEM104	1.061	1.10828				NOL10	1.644	1.17728
GH1	1.137	1.1077				PRR12	1.109	1.17683
GSKIP	1.374	1.10744				RASSF1	1.665	1.17679
CDIPT	1.161	1.10655				YBX2	0.462	1.17628
MSC	0.8	1.10645				MRPL43	1.44	1.17577
ZNF358	0.748	1.10614				HABP4	1.199	1.17566
SUOX	1.455	1.1061				AQR	2.364	1.17521
GPATCH8	1.501	1.10555				ZNF346	1.541	1.17497
RNF115	1.13	1.10548				PRICKLE2	0.756	1.17465
GPN2	1.312	1.10509				KCNK18	0.891	1.17428
KRTAP21-2	1.174	1.10468				POLR1C	1.975	1.17309
NKIRAS1	1.474	1.10457				EIF1AD	1.628	1.17205
EDA2R	0.725	1.10422				ARMC9	1.034	1.17184
COL24A1	1.46	1.10408				CASP8	2.045	1.17147
OSGIN1	1.528	1.10406				SPC24	1.768	1.17028
CD200R1	1.291	1.1036				ADI1	1.323	1.16976
HDGFRP2	1.213	1.10309				TAF10	0.945	1.16852
DCAF4L2	1.309	1.10256				MS4A10	2.101	1.16817
XRCC3	1.429	1.1021				CRIP2	1.037	1.16741
TMUB2	1.536	1.10117				ST8SIA3	1.054	1.1666
KRTAP4-3	0.794	1.10098				ERH	1.834	1.16637
EMP1	0.744	1.10008				PRTFDC1	1.945	1.16623
ADAM20	1.134	1.09995				ACADM	1.325	1.16609
ARL11	0.782	1.09982				B3GALT5	0.989	1.16531
IL26	1.41	1.09979				ITGA1	1.378	1.16512
LONRF3	1.33	1.09915				GALNT5	1.036	1.16506
METTL21B	1.452	1.09884				CSRNP2	1.916	1.16461
RIN3	0.858	1.0984				SKA1	2.117	1.16406
C1orf195	1.824	1.09838				DDX55	0.868	1.16359
ZFAND3	0.806	1.09807				TMEM230	1.878	1.16305
PDZD2	1.547	1.09792				RHOD	0.962	1.16217
ELF1	1.231	1.0975				ZNF337	1.816	1.16204
SLC25A14	1.164	1.09746				GLRX5	1.345	1.16163
PURA	1.333	1.09657				FZD8	1.497	1.16022
TMEM45A	1.036	1.09617				PROB1	1.372	1.15978
FUNDC1	0.855	1.0956				CSNK2A1	1.36	1.15961
TRPS1	1.425	1.09515				UVRAG	2.009	1.15939
CECR1	1.334	1.0949				PTGDR	1.947	1.15753
RANBP2	1.461	1.09467				SF3B5	1.61	1.15701
MOGAT1	0.82	1.09447				PIH1D2	1.998	1.15595
COG6	0.817	1.09436				JAK3	1.898	1.15545
DOCK9	0.781	1.09381				EFTUD1	0.967	1.15514
GTF2F1	0.782	1.09338				GC	2.115	1.15493
RIBC1	1.45	1.0932				ZPBP	2.111	1.15386
ZFP2	0.853	1.09294				DNAJA1	1.528	1.15377
RIBC2	1.223	1.09285				SDE2	1.896	1.15338
CD160	1.007	1.09277				CAP1	0.889	1.153
AKR7A3	0.826	1.09253				ASS1	1.636	1.15285
NR2C2	1.218	1.09234				SNX21	1.628	1.1523
DEFB126	0.926	1.09211				FKBP9	0.938	1.15191
HHIPL2	1.494	1.09189				IL6	1.671	1.15123
MS4A7	1.046	1.09157				FGF21	1.937	1.15069
RASIP1	1.37	1.09143				MCM3	1.486	1.15051
RTN1	0.974	1.09081				THOC6	1.698	1.14979
NRCAM	1.224	1.09059				FAM222B	1.853	1.14925
DCN	1.426	1.09052				ZNF34	1.69	1.14831
HIST4H4	1.571	1.09003				MZT1	1.711	1.14803
PREX2	0.828	1.08981				PAQR6	0.975	1.14788
CD82	0.757	1.0897				DCTN6	1.382	1.1477
SCARF2	1.422	1.08959				UBASH3A	0.938	1.14742
CD81	1.391	1.0886				CASP12	1.079	1.14718
SPATA12	1.07	1.08854				SLC35A1	1.654	1.14687
PCDH11Y	1.189	1.08829				UCP2	1.993	1.14639
SDSL	0.863	1.08823				TAF1D	1.047	1.14425
SMAD4	1.102	1.08737				SCAND1	1.325	1.14351
GPR82	1.456	1.08719				TGFBRAP1	1.247	1.14247
UBE2F	1.072	1.08719				VIMP	1.903	1.14246
RAD50	1.106	1.08697				SIPA1L3	1.794	1.14152
NPY1R	0.821	1.08672				MAGEA8	2.076	1.14104
GP1BA	1.297	1.08671				KRTAP13-4	1.802	1.14015
CYSLTR2	0.78	1.0866				NDE1	1.857	1.13918
TNFSF9	1.407	1.08621				FBXO40	1.91	1.13866
ZNF425	1.221	1.08579				MNT	-0.2	1.13816
DEFB116	0.83	1.08566				SRP9	1.786	1.1381
TMEM106C	1.406	1.08541				DYNC1I1	1.176	1.13802
ISM2	0.918	1.08512				ABHD6	1.778	1.13777
MEX3B	1.437	1.08492				SAP30BP	1.335	1.13711
PROS1	0.953	1.0846				PROSER1	1.264	1.13651
VIPR2	0.753	1.08411				E2F4	0.992	1.1364
H1FNT	1.387	1.08398				MC1R	0.991	1.13627
MSH4	0.852	1.08373				FAM149A	1.748	1.13525
SNTA1	1.143	1.08347				GLOD4	1.299	1.13503
KRT78	0.966	1.08311				BRMS1	0.944	1.13478
FDX1L	0.815	1.08292				DAXX	1.341	1.13474
FTMT	0.836	1.08252				FAM3C	1.699	1.13417
HSD17B6	1.452	1.08223				CDC40	1.953	1.1332
PLK5	0.95	1.08221				SNRPB2	1.981	1.13316
RAB36	1.349	1.08179				ZNF532	1.145	1.13306
ARL1	0.878	1.08168				THAP7	0.978	1.13294
EFCAB5	0.75	1.0815				RP11-89N17.1	1.537	1.1327
EVL	1.266	1.0814				MYO7B	1.102	1.13231
COL6A6	0.891	1.08129				ZKSCAN8	1.121	1.13207
PI4KB	1.183	1.08056				RAB15	1.565	1.13171
USP36	1.067	1.07969				SLC50A1	0.853	1.13156
WDR55	1.075	1.07967				TOX2	1.707	1.13129
IL17B	0.666	1.07947				EXOSC6	1.059	1.13093
CES5A	0.992	1.07904				KDELR3	1.085	1.13076
FSD1	1.51	1.07888				NTPCR	1.74	1.12983
OR10D3	1.392	1.07801				SNAPC3	1.558	1.1295
PCSK5	0.85	1.07777				AGO2	0.947	1.12919
TRIM6	1.033	1.07769				ETS1	1.436	1.12907
PQLC1	1.384	1.07755				ZNF586	1.863	1.12888
TMEM9B	0.806	1.07746				PTPRZ1	1.16	1.12836
ARHGEF39	1.376	1.07711				DNAJC17	1.315	1.12714
RIMS2	1.191	1.07639				TRIO	1.674	1.12685
PRNP	1.585	1.07623				KRTAP5-2	1.146	1.12681
HMCN1	1.538	1.07575				C10orf62	1.125	1.12673
IFNW1	0.993	1.07503				IL10	1.899	1.12641
ZMYND11	0.767	1.07493				UBL7	1.52	1.12601
SLC27A3	1.528	1.07451				MRFAP1	1.002	1.12591
SERTAD1	0.956	1.07424				PTK6	1.103	1.12559
KIAA0355	0.918	1.07385				SMS	1.755	1.12547
EIF2AK2	1.456	1.07268				NAMPT	1.647	1.12537
MYH15	1.334	1.07227				NQO1	1.236	1.12529
APOLD1	0.844	1.07185				RARG	1.195	1.12519
TMEM222	0.789	1.07132				CSNK1D	1.689	1.12509
USP47	1.357	1.07107				CMAS	0.84	1.12494
COX6C	1.037	1.07055				SSBP4	1.199	1.12482
RCN3	1.332	1.07052				PDCD5	1.349	1.12413
OSBPL7	1.038	1.07018				RNF126	1.93	1.12367
DNAJB11	0.923	1.06978				AIFM2	1.007	1.12361
ANKRD54	1.355	1.06977				CNTNAP5	1.009	1.12337
CHRM3	1.052	1.06937				INTS1	0.951	1.12287
ZNF320	1.065	1.06881				NPFFR1	1.798	1.12194
C8orf82	0.801	1.0687				LHX4	1.789	1.12144
GIPC1	1.126	1.06859				YIF1A	1.886	1.12097
PEX26	1.391	1.068				TIPIN	1.226	1.12093
TMEM217	0.625	1.0675				DENND6B	1.298	1.1207
RNF135	0.999	1.06722				ZKSCAN4	1.235	1.12041
CAPN14	1.381	1.06714				COPRS	1.123	1.11979
DUSP1	1.376	1.06671				BCR	0.479	1.11952
TMIGD2	1.369	1.06667				RAD54B	1.071	1.119
EDN3	0.885	1.06648				SEC11A	1.793	1.11858
TMPRSS3	1.371	1.06631				USP50	0.862	1.11824
LAMTOR3	0.827	1.06605				RDX	1.406	1.11775
LCP1	1.033	1.06585				RPS9	1.894	1.1173
QDPR	0.92	1.06582				ZNF584	0.953	1.11695
NKAIN3	0.762	1.0657				ZFP41	2.043	1.11682
CSNK1A1L	0.83	1.06526				TAF3	1.762	1.11633
SMARCC2	1.092	1.06518				NFU1	1.088	1.11591
HSD11B1	1.075	1.06493				MFSD3	1.404	1.1158
KRTAP20-2	1.141	1.06493				SNX22	1.008	1.11571
HCAR3	0.939	1.06475				DLG5	1.902	1.11547
KIRREL2	0.92	1.06468				BCAM	1.238	1.11533
ZNF333	1.322	1.06423				RPRD1B	1.005	1.1147
UQCRFS1	0.86	1.06381				RBKS	1.196	1.11463
KCTD4	1.426	1.06381				PPFIBP1	1.669	1.11459
FAM114A1	1.38	1.06341				DDX11	0.927	1.11427
ARHGAP31	0.825	1.06332				SMAD9	1.713	1.11418
MLK4	1.363	1.06311				PCMTD2	1.173	1.11385
ANXA4	1.053	1.06263				PBDC1	2.092	1.11322
NEO1	1.469	1.06261				IL15	1.252	1.11302
CALCB	1.188	1.06261				EFR3A	1.417	1.11273
ZBTB38	0.784	1.06246				GTF2H1	0.993	1.11239
TM7SF3	0.874	1.06236				CARS2	2.037	1.11228
HSDL2	0.754	1.06225				DAP3	0.999	1.11197
TTC40	1.418	1.06222				CLP1	1.72	1.11183
DEFB112	0.855	1.06218				UBE4B	1.279	1.11176
FAM186B	-0.21	1.06187				MATK	0.983	1.11161
SHISA2	1.111	1.06148				DEFB130	1.338	1.11135
NPNT	1.336	1.06067				SPPL3	1.821	1.1109
TMEM244	1.375	1.06026				PALM3	1.357	1.11063
P2RY11	0.846	1.05994				DNAJB2	1.78	1.10997
PIGL	1.105	1.05989				CGNL1	1.056	1.1098
PITPNM1	0.782	1.0598				SS18	1.138	1.10914
PPIP5K1	0.803	1.05965				ZCRB1	0.793	1.10906
C9orf156	1.443	1.05945				CHRM5	1.011	1.10865
OR5D13	0.951	1.0594				CD37	1.861	1.10781
KRT12	0.863	1.05917				FBXW10	1.743	1.1073
CORO1B	1.47	1.05904				OTOP1	1.677	1.10683
MRPS33	0.908	1.05902				DCPS	1.7	1.10642
TNXB	1.454	1.0586				NAA40	0.989	1.10641
CNTNAP2	1.041	1.05848				DMRTC2	1.625	1.10492
ATP5L2	0.9	1.05833				SNX19	1.003	1.10474
PAX9	0.704	1.05826				AKR1A1	0.981	1.10429
MEDAG	1.22	1.05817				CNPPD1	1.303	1.10405
MMP13	1.388	1.05772				NOL3	1.491	1.1038
VSTM2B	1.211	1.05758				ZMAT5	0.937	1.10368
LRRC4C	1.03	1.0572				FADS1	1.71	1.10361
DNAH10	0.82	1.05691				CHEK1	0.939	1.10347
POLR3E	1.14	1.05682				EFNA3	1.53	1.10314
SDR39U1	1.085	1.0561				CCNG1	1.889	1.10263
WNT2B	0.814	1.05595				TYW1	1.019	1.10256
MXRA8	1.418	1.05563				NHSL2	1.547	1.10219
MAMDC4	0.806	1.05547				HCFC1	1.068	1.10129
DDIT4L	0.812	1.05476				ZDHHC5	0.968	1.10096
DOPEY1	0.731	1.05469				CTDNEP1	1.018	1.10085
LMF2	0.768	1.0546				C4BPB	1.865	1.10085
CLEC4G	1.388	1.05442				INO80	1.172	1.1002
PROX1	1.374	1.05404				LTB4R2	1.164	1.09997
FMOD	0.959	1.05385				EP400NL	1.437	1.09996
ALPK1	0.867	1.05372				YTHDC2	1.555	1.09986
C1orf110	1.354	1.05367				UPK3B	1.736	1.09952
TARS	1.274	1.05346				VWCE	1.758	1.0991
LENEP	1.122	1.05336				CNBD1	1.874	1.09859
SYT4	1.366	1.05282				REV3L	1.044	1.09843
TIMP1	1.02	1.0526				TRIM69	1.729	1.09816
PEX6	0.954	1.05248				DAZAP2	1.07	1.09785
INS	1.353	1.052				CPXM2	1	1.09776
GPALPP1	0.792	1.0518				PPP1R18	1.149	1.09767
ZNF106	1.499	1.05163				SPATA16	2.051	1.09724
ZBTB16	1.077	1.05163				FAM151B	0.949	1.09707
MAFF	1.384	1.05128				CHRNA10	1.756	1.09676
SOWAHB	0.927	1.05127				RRAGC	1.05	1.09639
ACAA2	0.736	1.05105				MAP3K3	0.981	1.0963
S1PR5	1.416	1.0509				OPRL1	1.79	1.09594
ZNF84	1.34	1.05049				RRAD	1.141	1.09568
SPR	0.728	1.05024				HORMAD1	1.709	1.09506
NAPG	1.521	1.0501				HNRNPH3	1.366	1.09499
OR4C11	0.821	1.04988				TFCP2	1.178	1.09461
TRMT13	1.393	1.0497				REP15	1.517	1.09322
MASP1	1.354	1.04888				FOLR1	1.24	1.09312
TMEM91	1.388	1.0485				RPRD2	1.459	1.09301
HS3ST2	0.714	1.04848				TMC3	1.066	1.09274
PRICKLE2	1.396	1.0477				EXOSC10	1.136	1.09245
LBX2	1.248	1.04747				SLC22A14	1.587	1.0922
VN1R4	1.284	1.04734				LRRC4	0.92	1.09168
SATB1	0.926	1.04707				NSUN2	1.465	1.09133
ZCCHC10	1.461	1.04701				SDF4	0.898	1.09129
RNF214	0.937	1.04675				MTRF1	1.29	1.09094
FGFR1OP2	0.791	1.04663				RHOV	1.108	1.09092
TCF23	0.85	1.04619				CPSF2	1.236	1.09081
SLC52A1	1.327	1.04611				ANO7	1.878	1.09048
RNF133	0.984	1.04606				MED15	1.049	1.08972
ST6GALNAC4	0.728	1.0456				ZCCHC17	0.912	1.08904
DOLPP1	0.797	1.04496				ENY2	1.851	1.08869
GAS2L2	1.211	1.04493				SMIM15	1.34	1.0885
C20orf195	1.398	1.04451				RHCG	0.327	1.08826
ZSWIM6	1.334	1.04438				ZNF766	1.704	1.08742
EIF4E1B	0.897	1.0443				OSBPL11	0.963	1.08673
CTSO	1.588	1.04414				KIAA1549	1.054	1.08648
ZMYM6NB	1.376	1.04376				TEX35	1.854	1.08621
LRRC39	1.472	1.04339				PFN1	0.968	1.086
SHMT1	1.375	1.043				CIB3	2.013	1.08582
MAPK4	0.98	1.04259				C20orf112	0.974	1.08558
TRIM26	1.024	1.04257				KIFC1	1.498	1.08542
PET112	1.292	1.04211				KRTAP5-11	1.176	1.08538
SSTR2	1.412	1.04157				CMTM8	1.877	1.08501
OR7D4	0.758	1.04125				MRPL48	1.007	1.08496
EPHA1	1.022	1.04125				TRIM47	0.906	1.08465
MAGEA1	1.369	1.0408				SUCLG2	1.289	1.08456
NR5A1	1.025	1.04056				PRSS23	1.191	1.08439
ELMOD1	1.472	1.04048				FTCD	1.137	1.08403
TNFSF15	1.365	1.04008				NUP98	1.114	1.08304
SIGLEC9	1.351	1.03964				LEP	1.085	1.08265
AIM2	1.098	1.03922				KXD1	1.127	1.08188
ATP13A2	0.776	1.03909				TNFRSF10D	0.968	1.08164
USP51	1.37	1.03881				TCEB2	1.775	1.08101
CTSB	1.012	1.03857				SLC7A6	0.817	1.08082
CYorf17	1.28	1.03842				TAF1A	1.553	1.08057
CLCA2	1.149	1.03804				ABCC6	1.02	1.07932
TGFA	0.895	1.038				C5orf48	0.965	1.0792
PNOC	1.162	1.03777				TMEM253	1.324	1.0789
PRSS48	0.985	1.03768				FCRL6	1.749	1.07887
FCN3	1.537	1.03684				BBS7	1.055	1.07853
FLCN	1.262	1.03649				ZNF449	1.635	1.07843
FDFT1	1.093	1.03633				FOXQ1	1.039	1.07823
CD86	1.023	1.0362				MTF1	1.779	1.07763
TTC13	0.981	1.03601				SOAT1	0.988	1.07746
SSX7	0.954	1.03575				CDK3	1.962	1.07723
PODN	1.357	1.03568				ODF2	1.252	1.07713
RAB15	1.103	1.03534				HSF5	0.113	1.07684
DEFB113	1.163	1.03525				SLC30A6	1.286	1.07674
CENPV	1.382	1.03491				WDR75	1.3	1.07646
LRRC58	0.749	1.03487				CREB3	1.003	1.07633
OR2A2	1.428	1.0346				MTIF3	0.992	1.07601
MED12L	1.329	1.03428				BCAT1	1.713	1.07527
TIPARP	1.178	1.03383				GTSE1	1.78	1.07509
DGAT1	0.777	1.0338				ZMYND8	1.322	1.07465
SRP68	1.35	1.03301				SLC30A8	1.93	1.07463
ABCA5	1.024	1.03287				PGM5	0.856	1.07449
ZNF142	1.332	1.03262				GAL	1.718	1.07423
PAK6	1.377	1.03222				DDX49	1.182	1.07397
RGL1	0.803	1.03208				OBFC1	1.455	1.07367
RPL7	0.99	1.03191				CCDC96	1.014	1.07347
HBZ	1.373	1.03186				ATG4A	0.989	1.07305
NTM	1.143	1.03172				C11orf86	1.808	1.07292
DDX10	1.25	1.03152				SGOL2	1.725	1.0725
TSPEAR	0.733	1.03148				IFT140	1.92	1.0721
OR5AN1	1.035	1.03125				PAOX	1.194	1.07098
SYT3	1.372	1.03116				CSRP2BP	1.782	1.07086
CPT1A	1.054	1.03057				TYSND1	1.835	1.07
SSSCA1	1.464	1.03032				ADAMTS14	1.172	1.06982
ZNF420	1.011	1.03032				TIMM21	1.778	1.06963
DMAP1	0.726	1.02965				TSPAN7	0.942	1.06892
CPB1	1.43	1.02921				CDCA4	1.893	1.06884
CSDE1	1.256	1.02884				MRPL41	1.13	1.06854
TUBGCP6	1.512	1.02845				PTGER4	1.044	1.06806
VWA5B2	4.81	1.02811				FOXL2	1.61	1.06805
GYLTL1B	0.75	1.02777				RGS17	1.153	1.06798
NARS	1.003	1.02767				C19orf55	1.824	1.06768
PNPLA2	1.374	1.0273				ZNF101	1.922	1.06727
USP35	0.791	1.02722				SLC25A38	1.717	1.06682
F11	0.811	1.0271				LIN37	1.801	1.0664
LIN37	0.912	1.02694				SFI1	1.043	1.06613
MYH3	1.251	1.0268				CSNK1G1	1.041	1.06568
SUMO4	1.302	1.02676				STUB1	1.933	1.06555
GPR176	1.316	1.02653				CHERP	1.614	1.06515
UBE2G2	1.295	1.02618				AGER	1.815	1.06448
PHTF1	1.022	1.02615				DAPK3	1.143	1.06402
CHMP1B	1.345	1.02537				PTCD3	1.12	1.06359
OR10T2	0.931	1.02524				SGOL1	1.544	1.06319
ATG4C	1.115	1.02508				MED20	1.081	1.06308
ZNF788	0.879	1.02505				CLRN3	1.751	1.06279
MS4A4A	1.072	1.02469				LARP6	0.987	1.06163
SEC24A	0.901	1.02458				SDR39U1	1.487	1.06161
KCMF1	0.654	1.02373				MYL6	1.238	1.06153
IRX1	1.329	1.02356				STK40	1.967	1.06081
GNPTG	0.989	1.02353				TIPRL	1.545	1.06049
ACBD7	1.372	1.02318				MED1	1.89	1.06042
HRH1	1.391	1.02285				PSMD6	1.15	1.06
ATXN1L	0.872	1.02248				CD8B	0.944	1.06
CLPSL1	1.231	1.02211				C7orf34	0.925	1.05992
LFNG	1.54	1.02209				TRIM17	1.756	1.05957
SQRDL	0.836	1.02173				CCDC85C	1.301	1.05929
RASGRF1	1.312	1.02173				TRIM29	0.497	1.05916
AKAP9	0.81	1.02025				AP5B1	0.873	1.059
PDZD4	1.071	1.01967				TMEM117	1.744	1.05893
POTEC	0.938	1.01953				NCAN	7.311	1.05878
SEMA6D	1.342	1.01926				RNF223	1.378	1.05847
CAMKK1	1.339	1.01882				CD70	1.303	1.05812
SALL3	0.888	1.01852				SYNE1	1.763	1.05806
G6PC	1.39	1.01846				QPCT	1.819	1.05768
PIWIL3	1.493	1.01812				RBM45	1.562	1.05682
CCL8	1.381	1.01783				RPS5	1.437	1.05609
POGLUT1	1.337	1.01779				WDHD1	1.149	1.05576
EFCAB11	1.031	1.01765				BFSP1	0.787	1.0557
ABL1	1.248	1.01728				PKN3	1.739	1.05495
IL6ST	1.194	1.0171				FOXJ1	1.649	1.05381
RNF26	1.066	1.01699				MID1IP1	1.225	1.05271
MANBA	1.352	1.01671				SF3B2	1.775	1.05229
EML2	1.372	1.01631				ERBB2	1.695	1.05195
NAV3	1.3	1.0159				RPS8	1.392	1.05172
TNC	0.919	1.01587				LZTR1	1.778	1.05079
FAM195B	0.862	1.0158				MRPS35	1.129	1.05073
KCNG1	0.867	1.01557				NPM3	0.951	1.05038
PIPOX	0.867	1.01516				ADRM1	1.907	1.0496
POC1B	0.703	1.01496				FBXO36	0.854	1.04888
PFKP	0.87	1.01478				C10orf91	1.764	1.04888
SOX7	1.413	1.01477				COASY	0.954	1.04869
KIF4B	1.006	1.01469				U2SURP	1.079	1.04853
SLC2A5	0.868	1.01362				SLC22A31	1.956	1.04852
ENOX2	0.737	1.01359				TMEM35	1.06	1.04844
TRIP12	0.931	1.01333				ZFPM2	1.335	1.04795
OR14K1	1.517	1.01327				RELB	1.677	1.04729
GLI2	1.749	1.01293				PPM1M	1.363	1.04715
POFUT2	0.915	1.01263				CASP3	0.849	1.04675
C8B	1.191	1.01253				EDC4	1.442	1.04637
MS4A10	0.689	1.0124				SNIP1	1.027	1.04627
NME3	1.537	1.01219				GADD45B	1.063	1.04608
C15orf56	0.795	1.0121				SCAMP4	0.959	1.04575
DRD1	1.372	1.01186				ZC3H10	1.263	1.04549
ILVBL	1.124	1.01184				SAPCD2	1.937	1.04502
MRGPRX2	0.985	1.01174				TAF6L	1.237	1.04494
TTC30B	0.82	1.01129				LRFN4	1.655	1.04467
GXYLT2	0.996	1.01109				ZNF276	1.608	1.04431
OR2T12	0.898	1.01104				KIAA0226	1.103	1.04362
TBL1Y	0.694	1.01074				CCDC43	1.005	1.04349
SERPINC1	1.472	1.01043				XPNPEP1	0.95	1.04275
IQGAP1	0.881	1.01014				PHOX2A	1.062	1.0425
TFF3	1.235	1.01008				GNG8	1.676	1.04232
NKX6-2	1.332	1.00976				DYNC1LI2	1.413	1.04218
BIK	1.332	1.00942				CIDEA	1.043	1.04208
MAP4K4	1.38	1.00899				TGOLN2	0.931	1.04187
PCDP1	2.386	1.0082				KIF2C	1.495	1.04165
PCSK2	1.364	1.00781				GRIPAP1	1.005	1.04137
LIMA1	1.059	1.00742				FASN	1.676	1.04119
MAP3K3	1.205	1.007				TUSC2	1.399	1.04076
SMARCA1	0.941	1.00672				KCNG2	2.086	1.0404
THAP8	0.991	1.00624				MCAT	0.879	1.04017
THAP7	1.363	1.00586				MED8	1.613	1.04012
OR8K3	0.914	1.00581				FUT11	1.649	1.04012
FCER1G	1.386	1.0055				ALS2CR11	1.489	1.04001
GPHN	0.953	1.00545				BAG5	1.78	1.03978
CXCL17	0.912	1.00537				ELMOD2	0.864	1.03885
ANXA2R	1.01	1.00528				MED12	1.573	1.03865
SLC12A5	1.358	1.00517				NAPG	1.008	1.03847
TRIP4	0.73	1.00496				MED21	1.911	1.0383
ZMAT3	1.185	1.00462				PHC1	0.945	1.03791
ZC3H4	1.158	1.00449				CKS2	0.833	1.03783
COL27A1	0.926	1.00445				ITFG2	0.906	1.03756
CLK3	1.228	1.00411				ZNF322	1.757	1.03728
SRP72	1.42	1.0037				MRPL3	0.991	1.03721
FGD2	0.677	1.00358				PDAP1	1.781	1.03695
CBY3	1.278	1.00323				PDGFB	1.849	1.03662
SLC47A1	0.765	1.00274				ZNF384	0.806	1.03632
GABPB1	1.283	1.0025				SCN1A	1.586	1.03626
ARSB	0.932	1.00224				POMK	1.598	1.0359
CTNNA2	0.918	1.00173				POLR2B	1.649	1.03511
CRABP2	1.279	1.00141				WDR11	0.983	1.0348
QSOX2	0.744	1.00139				MITF	1.881	1.03472
DIRC1	1.312	1.0007				MYOZ1	1.134	1.03453
TMEM59	1.333	1.00036				VWF	1.122	1.03392
FHL5	0.93	1.00026				FOXP4	1.8	1.03354
ZNF383	1.347	0.999913				IKZF2	1.686	1.03319
PGR	0.732	0.999653				SMYD5	1.25	1.03289
CSNK1A1	1.359	0.999609				DGKE	1.882	1.03282
GARS	1.195	0.999436				MMP23B	1.097	1.03193
SLC25A39	1.348	0.999219				NR2E1	1.665	1.03165
BMP15	0.793	0.999176				PTPRH	0.886	1.03082
WWOX	1.367	0.998872				GLE1	1.65	1.03058
GABARAPL2	1.069	0.998569				ABCD4	1.186	1.03015
AGFG1	1.347	0.998483				SNTA1	1.41	1.0291
ACOX1	0.696	0.998353				MFAP1	0.979	1.02899
TMEM70	0.71	0.998266				ITGB1BP2	1.74	1.02842
POPDC3	1.156	0.998137				ASAP1	0.872	1.02841
ELFN1	1.39	0.997791				INA	0.963	1.02832
BMP8B	0.887	0.997445				OR1I1	1.095	1.02824
ODF4	0.73	0.997445				BOLA3	0.96	1.02788
WWP2	0.89	0.997316				NECAP2	1.351	1.02773
NADK2	0.728	0.997143				ARHGAP5	1.61	1.02737
RBM7	1.41	0.9971				RARB	1.708	1.02667
ZNF812	0.924	0.996971				SFTPD	1.084	1.02638
IQCC	1.314	0.996755				RHOT1	0.82	1.02631
FOXA2	1.021	0.996626				PINK1	0.92	1.0261
ADCK5	0.403	0.99641				STXBP5L	0.882	1.02575
OMA1	0.869	0.996367				BCAP29	1.282	1.02559
GNAS	1	0.995937				VEZT	1.796	1.02521
UGT1A6	0.894	0.995851				MEF2BNB	1.663	1.02488
ZHX1-C8ORF76	1.158	0.995722				PXMP4	0.833	1.02464
R3HCC1L	1.077	0.995636				ARFIP1	1.654	1.02452
ANKRD35	1.356	0.995292				ZNHIT2	0.953	1.02451
ZFC3H1	0.698	0.994648				YEATS2	1.679	1.0242
SYT7	1.308	0.994176				TAB3	1.814	1.02382
CNPY4	1.271	0.993834				STARD7	1.148	1.0235
MAP3K10	1.102	0.993791				TOMM40	1.798	1.02305
LYPLAL1	1.353	0.993448				OR5B12	1.752	1.02269
CDHR1	0.898	0.992722				LUC7L3	0.88	1.02233
TMEM237	0.906	0.992295				PLEKHD1	1.613	1.0223
PMS1	0.692	0.99221				RGN	1.655	1.02128
ELK4	0.989	0.992167				TMEM241	1.634	1.02091
C19orf47	1.266	0.991698				DOLK	1.035	1.02052
MS4A13	1.195	0.991698				TAT	1.649	1.02023
RGS4	0.823	0.99157				FAM150B	0.875	1.02005
DSC3	0.796	0.991059				TUBD1	1.422	1.01982
DPY30	1.137	0.990889				M6PR	1.345	1.01942
C15orf59	1.338	0.990719				TXNL4B	1.05	1.01923
KIF3C	1.352	0.990634				NAP1L5	1.001	1.01912
HMG20B	0.815	0.990507				NOP58	1.203	1.01868
SERTAD4	0.827	0.990209				R3HDM2	1.601	1.01867
RORB	1.325	0.989912				TXNL4A	1.21	1.01806
KIAA0247	0.661	0.98953				C9orf156	1.735	1.01797
OR7A17	1.332	0.989488				MOSPD3	1.068	1.01787
ATXN2L	1.319	0.989234				HCN2	1.685	1.01727
LEPR	1.438	0.989191				NAA38	0.861	1.01703
GABRA6	0.953	0.988556				ERVMER34-1	0.808	1.01685
PRG4	0.897	0.988472				CEBPD	1.292	1.0166
KLF11	1.11	0.98843				DLGAP5	1.413	1.01618
DYNC1I1	1.161	0.988303				FAM120A	1.088	1.01616
KLF10	0.962	0.988176				UBE2J2	1.736	1.01596
TIMM10B	1.302	0.987753				GSDMB	1.911	1.01541
DDX28	1.147	0.986952				RASSF5	1.077	1.01536
MRGPRG	1.322	0.986657				HPCA	1.097	1.01507
REM1	1.316	0.986362				SETD8	1.078	1.01477
FGL2	1.603	0.986068				MCOLN1	1.045	1.01426
ZNF536	1.32	0.986026				ITSN2	0.863	1.01391
TRNT1	0.778	0.985984				ADAM8	1.269	1.01384
MPEG1	1.319	0.98569				SNRNP35	0.96	1.01376
ZNF230	1.133	0.985605				CTTN	1.847	1.01368
OR1M1	1.247	0.985479				BICD2	1.492	1.01304
SOCS7	1.207	0.985311				ZCCHC7	1.023	1.01277
C5	0.829	0.985228				NRSN1	0.864	1.01261
TBC1D4	1.335	0.984682				MRPL39	1.197	1.01237
FCN1	1.301	0.984263				CABP5	0.974	1.01228
GBP1	1.029	0.984096				TSC2	1.816	1.01219
PRELID2	1.281	0.98397				TMEM69	0.958	1.01216
CXorf58	0.901	0.983886				CTDSP1	0.849	1.01186
CCDC158	1.145	0.983426				INO80D	1.581	1.0118
EFNB2	0.763	0.983217				OTOS	0.844	1.01177
TMEM190	1.328	0.983008				PDDC1	1.724	1.01149
SFPQ	0.953	0.982883				TET1	1.088	1.01146
EAF2	0.78	0.982382				TNNC1	1.242	1.01108
WDR48	1.331	0.981924				COX17	1.632	1.01045
CADM2	0.952	0.981757				TSACC	1.491	1.01
POMT2	0.595	0.981591				CILP2	1.65	1.00978
RAD9B	1.318	0.981591				C5orf52	2.552	1.00967
KRTAP5-10	0.911	0.981383				ZKSCAN1	0.874	1.00931
TACSTD2	0.765	0.981258				CHMP2A	0.588	1.00847
SNX11	1.365	0.981216				MAP4K2	1.015	1.0084
MRPS26	0.919	0.981216				MCTP2	1.694	1.00802
NDUFB11	1.161	0.98105				VAX1	1.257	1.00759
EIF3A	1.288	0.980884				NIPAL3	1.641	1.00735
SPINK1	1.332	0.980551				IL17RA	1.406	1.00704
SYNDIG1	0.767	0.980385				B3GNT4	0.933	1.00664
GTSF1	0.779	0.980178				TLE3	1.571	1.00649
TMEM47	0.843	0.97997				TAF15	0.754	1.00638
KRTAP19-1	0.819	0.97997				CDC42BPG	1.5	1.00626
GDPD5	1.413	0.979846				PTS	1.613	1.00522
PIGC	1.068	0.979597				ZCCHC24	1.08	1.00452
PTPN14	1.293	0.979556				PIP5KL1	1.875	1.00418
POMGNT2	0.692	0.979473				DDIT4	1.387	1.00412
BCL2L1	0.765	0.979349				SNRPB	1.577	1.00382
DDX39A	0.865	0.979266				ACAA1	0.327	1.00343
INHBB	0.613	0.979059				KLF10	0.979	1.00338
HMX1	1.347	0.978811				FAM192A	1.619	1.00313
TCF24	1.016	0.978563				KRT10	1.164	1.00237
LRRC14	0.786	0.978439				BBS5	1.079	1.00219
SON	1.4	0.978439				LINGO1	1.006	1.0021
ATP2A1	1.192	0.978356				APOL3	1.729	1.00185
ARHGEF9	1.235	0.978108				SERPINC1	1.755	1.00155
GNPTAB	1.332	0.977695				PLEKHS1	1.201	1.00133
TPD52L2	1.255	0.977654				TSKU	1.558	1.00122
CH25H	1.019	0.977572				GOLGA5	1.634	1.00084
SHOX2	0.777	0.977407				GLRA4	1.58	1.00047
CACNG4	1.248	0.977407				STAM2	0.851	1.00011
SLC25A46	1.479	0.977077				EXOC7	1.053	1.00009
C1orf43	1.129	0.977036				PARP10	0.918	0.999783
TBX2	0.553	0.976665				CCT4	1.604	0.999436
IER5	1.2	0.976295				ZNF814	0.972	0.999002
TNRC6B	1.364	0.976007				PRPF8	1.737	0.998439
DEGS1	0.76	0.975884				THRSP	1.745	0.998137
SOWAHD	1.326	0.975679				CYB561D2	1.412	0.997834
OR4A15	0.739	0.975309				LAMTOR5	1.047	0.997791
HSPB3	0.842	0.975104				PHF23	0.842	0.997661
SYNM	1.416	0.975022				UBR5	1.728	0.997532
MEGF9	0.761	0.97494				SEC14L6	1.109	0.997402
ZNF502	0.913	0.974735				ESF1	1.284	0.997014
MAD2L1BP	1.299	0.974694				TEX38	1.291	0.996539
EPC1	0.681	0.974653				POLA2	0.841	0.996496
GC	1.116	0.97408				PVRL4	1.453	0.995765
ANKRD33B	1.362	0.973671				ECD	0.961	0.995636
UNC13B	1.316	0.973303				EFNA5	1.579	0.995464
OR10G3	0.917	0.973263				NT5C3A	0.974	0.995292
TRIM42	0.953	0.973181				TIMM13	1.284	0.99512
TFR2	1.135	0.973018				LSP1	0.998	0.995034
KCND1	1.545	0.972691				DNM2	1.34	0.994777
RAB11FIP1	0.924	0.972569				INPP5F	0.925	0.994605
WNT6	0.815	0.971998				TM4SF1	1.502	0.994476
PGBD3	1.358	0.971795				NFATC4	1.592	0.994262
METTL24	0.761	0.971591				SMAD4	1.093	0.994176
AMN1	1.016	0.97151				IL25	1.046	0.994091
MAST1	1.278	0.971388				TMEM246	1.812	0.993791
SPO11	0.678	0.971388				RBM17	1.114	0.992167
CADPS	1.162	0.971063				HCN3	1.549	0.992082
ATAD3B	0.94	0.970941				PLCD1	1.469	0.991783
SUV420H2	1.38	0.970779				ZBTB47	0.95	0.99157
ALKBH6	1.28	0.970454				HEATR2	1.679	0.991485
ANKRD63	1.116	0.970454				FNIP1	1.054	0.991272
TYRO3	1.277	0.970129				CABLES1	0.895	0.991102
KRTAP17-1	1.067	0.969846				HAUS1	0.832	0.990889
DDX39B	1.324	0.969481				CHTOP	1.859	0.990464
REM2	0.702	0.96936				PKD2	1.183	0.990124
CEACAM3	0.887	0.969157				MROH2A	1.527	0.990082
CAMSAP3	1.265	0.969117				C20orf24	1.702	0.989403
OR10A3	1.091	0.969036				PRDX2	1.352	0.989064
OR10A4	0.979	0.968834				CD302	1.581	0.98898
RFNG	0.982	0.968592				SGCB	1.681	0.988641
DALRD3	1.325	0.96843				SMPDL3B	1.29	0.988303
KPNA7	0.961	0.968309				N4BP1	5.1	0.987838
SLC7A3	1.251	0.968107				SART3	1.141	0.987753
F13B	1.367	0.967784				F2RL2	1.751	0.987669
SETDB2	1.242	0.967462				C21orf33	1.212	0.987669
TNFRSF10A	0.726	0.967301				RALGPS1	1.182	0.987458
ZNF567	1.328	0.967059				DNAJC4	1.571	0.986657
EEF1G	0.737	0.966898				TSC1	1.529	0.986362
ZNF844	1.223	0.966818				ZER1	1.082	0.986278
EZR	0.692	0.966737				FAM181A	0.976	0.986152
OR10J1	0.72	0.966657				RNF25	1.421	0.986026
MEF2D	0.909	0.966295				TBRG4	0.814	0.985942
EDEM3	0.798	0.965572				SLC35G1	0.608	0.985353
CCDC171	1.304	0.965372				TBC1D24	1.172	0.98527
SMIM20	1.194	0.965091				SOX12	1.677	0.98506
PIK3IP1	0.661	0.964971				DCAF15	1.39	0.98464
TFAP2C	1.033	0.96477				ZNF512	0.851	0.984389
OR10R2	1.064	0.96457				SPEN	1.623	0.984305
RPUSD1	0.742	0.96445				XRCC6BP1	1.078	0.983928
PARPBP	1.198	0.96437				MED10	1.137	0.983635
NDUFAF7	1.493	0.96409				VMAC	1.535	0.983593
SLC33A1	0.992	0.96405				RFXAP	0.95	0.983343
CCL2	0.64	0.96393				DEK	1.782	0.982967
CD300LD	1.158	0.96385				OR56B1	1.777	0.982633
KCNK3	1.282	0.963371				SEMA3E	1.149	0.982591
AGPAT4	0.747	0.963211				RPS10	1.459	0.982382
KRT77	1.363	0.963092				FSBP	1.639	0.982299
KIAA1377	1.25	0.962693				GINS1	1.587	0.982299
OR51A7	1.031	0.962374				SERGEF	0.709	0.981882
EPS8L3	1.158	0.962335				ARHGAP42	0.655	0.981216
CCDC83	1.226	0.961976				ZNF706	1.655	0.981216
OR4K15	0.736	0.961658				MPC2	1.2	0.981092
HAND2	1.372	0.961102				TAS2R38	1.886	0.980884
TMCO2	1.332	0.960824				TCEAL8	0.842	0.980593
SYT17	0.756	0.959952				KHDC1	1.633	0.980551
COG8	1.269	0.959793				RRP12	1.386	0.979556
COL1A2	0.673	0.959714				MYSM1	1.546	0.979183
RNF6	0.711	0.959239				DNAJB1	1.86	0.979183
CLDN5	0.762	0.95916				GLIS2	1.706	0.978852
BPGM	0.905	0.959121				SPAST	1.215	0.978769
GDF5OS	1.207	0.958765				ZNF879	1.691	0.978563
[truncated: 16,060 more rows]

## Sheet: Figure 2B
Figure 2B
sgRNA sequences are provided in Table S4
gene symbol	ATP6V1B2							C3orf58							CDKN1A							COPB1							COPG1							CUL3							DYRK1A
replicate #	repl.1	repl.2	repl.3	repl.4	repl.5	repl.6	repl.7	repl.1	repl.2	repl.3	repl.4	repl.5	repl.6	repl.7	repl.1	repl.2	repl.3	repl.4	repl.5	repl.6	repl.7	repl.1	repl.2	repl.3	repl.4	repl.5	repl.6	repl.7	repl.1	repl.2	repl.3	repl.4	repl.5	repl.6	repl.7	repl.1	repl.2	repl.3	repl.4	repl.5	repl.6	repl.7	repl.1	repl.2	repl.3	repl.4	repl.5	repl.6	repl.7
TKOv3 sgRNA	139.746	159.319	97.4753	77.8802				24.9007	22.4284	16.2608	24.4623	29.8602	15.8633	13.9752	113.883	160.54	123.603	178.674				45.2285	52.3139	43.8378	65.4489	44.1581	51.6306	44.8382	38.2207	52.4386	43.8222	47.6407	58.4099	43.465	58.2877	52.2473	102.021	116.871	91.8861				48.645	112.953	95.111	111.957
custom sgRNA	133.291	118.143	110.925	94.4515				4.71426	3.26537	6.05231					69.2755	101.616	81.457	110.168				42.789	20.1727	37.189					61.9975	74.7174	68.3182	91.7319				84.4603	118.168	115.851	75.6742				64.7157	63.7675	65.5405	111.678
gene symbol	ATP6V1B2							C3orf58							CDKN1A							COPB1							COPG1							CUL3							DYRK1A
replicate #	repl.1	repl.2	repl.3	repl.4	repl.5	repl.6	repl.7	repl.1	repl.2	repl.3	repl.4	repl.5	repl.6	repl.7	repl.1	repl.2	repl.3	repl.4	repl.5	repl.6	repl.7	repl.1	repl.2	repl.3	repl.4	repl.5	repl.6	repl.7	repl.1	repl.2	repl.3	repl.4	repl.5	repl.6	repl.7	repl.1	repl.2	repl.3	repl.4	repl.5	repl.6	repl.7	repl.1	repl.2	repl.3	repl.4	repl.5	repl.6	repl.7
TKOv3 sgRNA	85.1198	85.4219	98.779	90.4304				108.409	91.7324	105.245	99.2209	102.252	108.082	94.9904	63.6911	59.6666	68.0836	70.1162				92.609	84.3836	113.695	92.9482	123.274	127.456	121.413	108.009	111.022	128.218	99.6578	125.86	130.995	120.773	77.5036	73.1017	81.2238	86.4106				68.3033	68.8191	72.7516	71.6809
custom sgRNA	97.0737	90.8697	100.598	93.3906				103.111	95.6527	89.7303					62.678	61.6715	70.0482	74.5337				110.027	116.412	100.867					91.6681	78.444	89.536	89.8184				81.6067	79.8056	79.6705	86.9343				83.0953	89.1912	84.1521	86.9446
[truncated: 210 more columns]

## Sheet: Figure 3A-D
Figure 3A
C3orf58	COPB1	COPG1	EXT1	NDST1	SLC39A9	TM9SF2	VPS35	AAVS1
105.44	162.389	100.693	92.5187	96.1706	144.385	91.948	106.327	99.4823			sgRNAs used (see Table S4 for sequence)
108.115	115.901	100.055	96.7332	93.9184	137.278	121.18	89.6546	113.75			C3orf58_1
71.256	129.576	71.9687	62.5217	76.3569	110.445	69.7897	95.2433	96.4537			COPB1_1
								100.518			COPG1_1
								86.2501			EXT1_1
								103.546			NDST1_1
											SLC39A9_1
Figure 3B											TM9SF2_1
C3orf58	COPB1	COPG1	EXT1	NDST1	SLC39A9	TM9SF2	VPS35	AAVS1			VPS35_1
113.485	208.542	147.713	124.225	110.327	161.269	98.0245	103.268	105.989			AAVS1-2 sgRNA
68.0802	99.7203	81.5189	89.547	104.564	81.7086	79.0184	59.8349	108.5			AAVS1-3 sgRNA
73.6537	130.38	86.5176	85.8488	89.238	131.06	128.728	98.4564	91.2386
								94.0111
								91.4995
								108.761
Figure 3C
C3orf58	COPB1	COPG1	EXT1	NDST1	SLC39A9	TM9SF2	VPS35	AAVS1
113.665	114.195	113.766	104.221	104.811	97.2562	104.79	101.88	100.615
111.444	150.42	124.303	135.195	132.911	145.229	115.551	109.387	105.22
84.8048	133.64	86.296	86.687	92.0329	127.627	101.521	107.902	103.226
								99.3853
								94.7798
								96.7737
Figure 3D
C3orf58	COPB1	COPG1	EXT1	NDST1	SLC39A9	TM9SF2	VPS35	AAVS1
111.284	109.016	119.619	105.202	100.323	129.231	91.2368	100.894	91.4885
120.322	148.748	114.672	118.996	122.562	179.044	109.671	105.564	119.53
83.3019	95.0212	87.3821	66.4542	75.4138	104.369	67.3585	70.2192	88.069
								108.511
								80.4701
								111.931
Figure 3E
C3orf58	COPB1	COPG1	EXT1	NDST1	SLC39A9	TM9SF2	VPS35	AAVS1
27.0298	41.9404	41.3359	2.56973	9.34033	29.5332	34.873	143.577	98.3227
19.8143	53.1916	61.1781	3.1178	15.6209	60.2293	61.4349	102.072	101.677
15.0331	54.5834	56.7766	1.64428	23.3962	33.3131	54.4221	132.169	100.016
23.5203	66.8804	49.7009	7.72207	11.2098	24.4263	23.7705	143.478	99.9842
								112.932
								87.0682
								99.7712
								100.229

## Sheet: Figure 4A-C
Figure 4A
Heparinases concentration	0 U/ml	3 U/ml	replicate #
HS intensity (% of control)	128.098	24.222	repl.1
	78.4002	25.7453	repl.2
	93.5023	20.6484	repl.3
PFF intensity (% of control)	83.7644	26.9609	repl.1
	95.4586	24.9712	repl.2
	120.777	23.0438	repl.3
Figure 4B
Sodium chlorate concentration	0 mM	20 mM	60 mM	replicate #
HS intensity (% of control)	127.186	105.689	81.6127	repl.1
	95.3089	117.956	66.8958	repl.2
	77.5055	106.037	72.9987	repl.3
PFF intensity (% of control)	100.259	45.1959	5.07972	repl.1
	107.869	72.5572	15.0647	repl.2
	91.8725	80.2247	11.6153	repl.3
Figure 4D						Figure 4E
	Mock	HepI/III 3U/ml	sod.chlor. 60 mM				Mock	HepI/III 3U/ml	sod.chlor. 60 mM
PFFs Spot Intensity (% of Mock)	100	42.3084	21.9311			HS Int/TH Area (% of Mock)	103.141	86.2877	112.055
	112.083	13.1901	78.9573				102.217	95.5432	89.7355
	152.707	47.7141	14.7911				94.6424	105.816	93.6976
		37.2526	10.7113					93.25	101.565
		72.3404						88.6117
								105.708
Figure 4G						Figure 4H
	Mock	HepI/III 3U/ml	sod.chlor. 60mM				Mock	HepI/III 3U/ml	sod.chlor. 60mM
PFFs Spot Intensity (% of Mock)	143.097	104.362	44.5267			HS Int/TH Area (% of Mock)	92.143	63.899	71.2729
	73.1296	81.955	51.7341				97.7356	66.8137	71.6398
	83.7734	82.2085	30.0705				110.121	74.0321	84.5921
		48.5733	33.6438					66.0169	76.3237
		72.6565						57.8153
		93.8868						69.069

## Sheet: Figure 5D-G
Figure 5D
WT	C3orf58 -/-	C3orf58 -/- resc.WT	C3orf58 -/- resc.3MUT	SLC39A9 -/-	SLC39A9 -/- resc.WT	SLC39A9 -/- resc.D159A	SLC39A9 -/- resc.H185R	replicate #
105.702	6.79634	148.501	73.9443	1.36707	161.08	2.2014	1.23962	repl.1
103.055	6.94533	126.077	66.0234	1.10575	129.807	3.09875	1.52383	repl.2
91.2424	4.65269	140.659	75.2875	1.576	132.029	2.75404	2.88178	repl.3
Figure 5E			Figure 5F				Figure 5G
C3orf58 -/- vs WT	SLC39A9 -/- vs WT		Gene symbol	SLC39A9 -/-	C3orf58 -/-		GO term	C3orf58 -/-	SLC39A9 -/-
CCND2	CCND2		ABCA13	-2.147	-2.476		plasma membrane	26.0536	23.4582
NFASC	PLAT		ABCB1	-5.421	-5.002		cell adhesion	15.7316	14.5656
PRSS33	NFASC		ABCC9	3.096	3.312		extracellular region	15.2333	19.5386
DMKN	CRISPLD2		AC009237.8	6.657	6.754		integral component of plasma membrane	14.4293	13.7865
EPHB6	PRSS33		AC108676.1	-1.453	-1.8		extracellular space	13.4156	18.5003
CRISPLD2	EPHB6		AC131025.8	3.63	3.632		cell surface	13.0992	14.3093
LIMS2	DMKN		ACAT2	1.466	1.069		proteinaceous extracellular matrix	12.0109	13.4102
PLAT	PRUNE2		ACKR3	2.251	2.395		extracellular matrix	10.0722	9.42542
PRUNE2	ALS2CL		ACOX2	-1.439	-1.817		cytoskeleton	9.7872	5.96005
CALHM2	ABCB1		ACTA2	2.387	2.715		integral component of membrane	9.07369	7.57675
ALS2CL	IL1B		ACTA2-AS1	2.116	2.158		extracellular matrix organization	9.03311	10.6567
JPH2	CHI3L1		ACTB	1.028	1.04		calcium ion binding	8.04689	4.72677
CHI3L1	CALHM2		ACTG2	3.422	3.363		signal transduction	7.65474	8.0426
TNFRSF21	LIMS2		ACTN1	1.102	1.192		apical plasma membrane	7.04822	5.8577
RRAD	RRAD		ACTN4	0.931	0.903		actin binding	6.90545	4.48919
ANGPTL4	TNFRSF21		ACTRT3	3.756	4.081		cytokine activity	5.53127	7.77903
TMEM200A	ANGPTL4		ADAM12	1.809	1.908		angiogenesis	6.23656	7.21326
CMBL	JPH2		ADAMTS1	1.574	1.651		glycosaminoglycan binding	5.1894	6.76334
ABCB1	SDC3		ADAMTS10	1.279	1.361		ion transport	5.18068	6.75126
DRAXIN	CMBL		ADAMTS16	4.63	4.656
SDC3	TFPI2		ADIPOR2	-0.948	-0.973
GFRA1	EGR3		AJUBA	1.091	1.074
RBPMS2	CCNA1		AL353791.1	-1.955	-2.387
GNG2	TMEM200A		ALDH1A3	-1.424	-1.376
IL1B	CYTIP		ALDH1B1	2.189	2.247
TFPI2	TNFAIP6		ALPK2	3.469	4.234
EGR3	ALDH1B1		ALPL	4.885	5.218
FAM46A	CTB-175P5.4		ALS2CL	4.287	4.268
TNFAIP6	RASD2		AMN1	-1.846	-1.575
ALDH1B1	PIK3AP1		AMOT	1.37	1.396
CYTIP	HTR7		ANGPT1	-2.456	-2.543
APBB1IP	SAMD3		ANGPTL4	-3.893	-3.509
DUSP8	EXTL1		ANKRD22	-3.794	-5.553
EMP1	DUSP4		ANTXR2	-1.59	-1.334
SLC12A5	MIR145		ANXA10	-4.473	-4.004
SLC38A3	AUTS2		APBB1IP	2.662	2.648
DUSP4	EMP1		ATF3	2.107	2.353
ACTG2	DRAXIN		ATF7IP	-1.266	-1.005
EXTL1	GNG2		ATN1	-0.991	-0.991
MIR145	FAM46A		ATP10A	1.73	1.847
TM4SF18	ACTA2		ATP1A3	2.67	2.245
KALRN	SLC12A5		ATP6V0A4	3.955	3.3
PLA2G4A	RBPMS2		AUTS2	3.356	3.205
MANSC1	HHIP		B3GALT5	-1.8	-2.19
CNTNAP3	CSMD3		B4GALT5	-0.974	-0.932
NIPAL4	ZFR2		BAMBI	2.245	2.508
MCAM	GFRA1		BCL2L11	-1.578	-1.599
LINC00639	ISLR		BHLHE41	-1.738	-1.845
PDGFB	GPC6		BICD1	-1.626	-1.433
HSPA12A	FAM129A		BMP3	-2.833	-3.496
GPC6	ZSWIM5		BMP6	-1.929	-1.758
HHIP	HES1		BOK	1.168	1.352
CCL2	NCF2		C10orf11	5.569	5.094
TSPAN2	SLC38A3		C10orf35	5.837	5.311
KAZN	PSG4		C11orf45	-1.541	-1.195
RASD2	CCL2		C12orf5	-1.307	-1.166
NCF2	CSPG4		C12orf57	-1.47	-1.607
CSPG4	APBB1IP		C16orf45	-1.171	-1.141
ACTA2	LINC00639		C1orf106	2.223	1.99
TMEFF2	FN3K		C1orf198	1.851	1.824
AUTS2	C1orf198		C1RL	-1.274	-1.207
FAM129A	ACTG2		C21orf88	-2.437	-3.635
MIR143HG	ICA1		C3	2.332	2.368
GPR124	LRRC32		C3AR1	-1.845	-2.248
LRRC32	GFPT2		C5AR1	-2.47	-2.037
SLC14A1	ANXA10		CA9	-2.075	-1.868
C1orf198	LMOD1		CABLES1	1.082	1.114
DUSP6	MCAM		CACNA2D1	-2.351	-2.154
ETV1	MANSC1		CACNG8	-1.214	-1.042
SNED1	KALRN		CALHM2	4.506	4.631
LMOD1	RAB3IL1		CAND2	1.592	1.594
SLC20A1	DUSP6		CAPRIN2	-1.438	-1.276
FBXL14	HSPA12A		CASZ1	2.229	2.308
ST8SIA1	SLC20A1		CCBE1	1.06	1.08
CCNA1	CNTNAP3		CCDC81	2.571	2.568
SAMD3	IGFBP2		CCL2	3.174	3.584
COL4A4	SUN3		CCL28	3.437	3.543
BAMBI	SNED1		CCL3	4.768	4.249
GFPT2	UNC80		CCNA1	-9.587	-5.511
PIK3AP1	CLDN10		CCND2	-9.558	-9.112
SGK1	MIR143HG		CD177	2.026	1.649
PTGS2	CRYAB		CD24P4	3.458	3.164
PDZRN3	DUSP8		CD55	-1.069	-1.008
RGS9	PDGFB		CD58	-1.539	-1.317
ADAM12	COL7A1		CD83	1.574	1.612
BHLHE41	PLA2G4A		CD96	-2.567	-2.271
TNS1	CNN1		CDH6	-2.25	-1.936
CTB-175P5.4	PPFIBP1		CDK18	1.795	2.081
PSG4	CLDN2		CDKN1B	-1.273	-1.194
FN3K	KAZN		CGNL1	2.742	2.658
TSPAN9	SLC14A1		CHCHD10	3.843	3.595
PAPPA2	NIPAL4		CHI3L1	5.469	5.688
ITGA2	RGS9		CHI3L2	-2.538	-2.442
SPOCK3	TSPAN9		CHRM3	2.924	2.825
SH3RF3	HS3ST1		CIITA	-2.931	-2.596
SYT1	PSG5		CITED2	1.153	1.123
FZD8	FZD8		CLCN3	-1.52	-1.326
HTR7	TM4SF18		CLDN10	-6.535	-7.98
CRYAB	SGK1		CLDN2	-3.634	-4.159
PSG5	BHLHE41		CLMN	-1.41	-1.523
			CLSTN3	-1.567	-1.541
			CMBL	6.417	6.229
			CNGA1	-3.068	-3.726
			CNIH3	-1.077	-1.2
			CNN1	4.243	4.647
			CNTNAP3	-2.498	-2.382
			CNTNAP3B	-1.737	-1.571
			COL13A1	-1.432	-1.456
			COL14A1	-2.276	-2.301
			COL18A1	-1.845	-1.725
			COL4A3	2.232	2.392
			COL4A4	2.067	2.245
			COL4A6	-2.083	-2.323
			COL7A1	2.071	1.963
			COLEC12	-7.112	-6.856
			CREBL2	-1.498	-1.421
			CREG2	-3.069	-3.771
			CRISPLD2	4.091	3.962
			CRYAB	3.79	3.541
			CSF2	1.856	2.376
			CSMD3	-3.785	-3.1
			CSPG4	1.916	1.922
			CSRP1	1.604	1.785
			CTB-175P5.4	6.419	6.038
			CTC-529P8.1	-2.801	-3.313
			CTD-2319I12.1	2.133	2.083
			CXADR	-2.263	-2.198
			CXXC4	-2.344	-2.43
			CYR61	1.04	1.22
			CYTH3	0.962	0.959
			CYTIP	-3.883	-4.009
			DACT1	1.824	1.845
			DCBLD2	-1.434	-1.216
			DCLK2	1.45	1.478
			DDIT4L	-1.373	-1.573
			DENND5B	-1.56	-1.348
			DGAT2	1.819	1.576
			DGCR6	3.969	3.984
			DHCR24	1.315	1.147
			DHRS3	-1.727	-1.776
			DKK2	-1.589	-1.734
			DMKN	5.965	5.744
			DMRT3	-2.096	-1.963
			DNALI1	-1.495	-1.376
			DNMBP	-0.966	-1.013
			DOPEY2	1.242	1.284
			DRAXIN	-3.442	-3.617
			DSCAM	7.739	7.44
			DUSP4	-2.445	-2.543
			DUSP6	-2.158	-2.053
			DUSP8	2.476	2.694
			DYSF	1.42	1.285
			DZIP1	-1.18	-1.056
			EGR3	-4.062	-3.984
			EHD4	1.082	1.009
			ELTD1	-1.252	-1.138
			EML5	2.254	2.272
			EMP1	-2.194	-2.274
			ENG	3.417	3.54
			ENPP4	2.683	2.653
			EPB41L2	-1.349	-1.121
			EPHA4	-1.469	-1.461
			EPHB6	-5.457	-5.438
			EPPK1	2.465	2.794
			EPS8	-1.489	-1.403
			ERBB4	-2.541	-2.794
			ERCC2	1.068	1.131
			ERMN	-4.918	-3.594
			ERMP1	-1.309	-1.387
			ETNK2	2.027	2.234
			ETV1	-1.83	-1.944
			EXTL1	4.32	4.727
			FADS3	1.514	1.635
			FAM107A	3.841	3.59
			FAM129A	3.49	3.368
			FAM189A1	2.564	2.223
			FAM189A2	5.785	5.205
			FAM20C	-1.201	-1.124
			FAM43A	-1.914	-1.52
			FAM46A	-2.419	-2.393
			FAM49A	1.688	1.514
			FAM84A	2.505	2.549
			FAM95B1	-2.849	-3.475
			FBLN7	1.458	1.41
			FBXL14	-2.201	-2.061
			FBXO2	-1.77	-1.699
			FBXO32	1.277	1.351
			FHDC1	1.841	2.003
			FLNA	1.112	1.135
			FLNB	1.065	1.121
			FMNL1	1.296	1.18
			FMO3	3.415	3.365
			FN3K	4.122	4.012
			FNDC1	1.882	1.885
			FOLR3	6.439	6.144
			FOXN3-AS1	2.091	2.039
			FSTL3	1.351	1.345
			FTCDNL1	1.765	1.527
			FUT8	-1.303	-1.156
			FYB	-4.325	-3.778
			FZD1	-1.738	-1.708
			FZD8	-1.817	-1.812
			GAB3	3.017	3.075
			GABARAPL1	-1.696	-1.625
			GADD45B	1.516	1.489
			GALNT14	4.673	3.983
			GAP43	-1.963	-1.998
			GAS6	1.261	1.403
			GBA2	-1.079	-1.013
			GCKR	1.664	1.353
			GDNF	1.731	1.662
			GDPD5	2.204	1.979
			GEM	-1.733	-1.853
			GFPT2	-2.461	-2.31
			GFRA1	3.402	3.578
			GGACT	2.26	1.847
			GLIPR2	1.211	1.259
			GNG2	-2.684	-2.558
			GNG4	2.262	2.049
			GPC6	-2.678	-2.357
			GPR124	1.765	2.051
			GSG1L	1.899	1.935
			H2AFY2	3.233	2.638
			HES1	-2.634	-2.265
			HES4	1.274	1.405
			HHIP	-2.952	-2.698
			HHIP-AS1	-1.372	-1.168
			HOXB3	-2.568	-2.272
			HOXB5	-1.659	-1.45
			HOXB7	2.147	2.237
			HRK	2.811	2.344
			HS3ST1	-2.604	-2.698
			HS3ST3A1	1.355	1.099
			HSD17B3	-4.888	-4.465
			HSPA12A	2.477	2.442
			HSPB7	2.776	2.286
			HTR7	-4.106	-3.923
			HTRA3	1.856	1.89
			ICA1	5.128	4.515
			ID1	-1.341	-1.487
			IFI44L	-1.656	-1.489
			IGFBP2	4.888	4.843
			IL17RD	-1.245	-1.238
			IL1B	-2.845	-2.633
			IL1RAPL1	-2.794	-2.889
			IL32	2.916	3.645
			IL34	3.034	3.291
			INSIG1	1.304	1.053
			IPCEF1	-2.318	-2.649
			IPO8	-1.229	-1.041
			IQCA1	3.074	3.575
			IQGAP3	1.348	1.186
			ISLR	-6.425	-5.507
			ITGA2	-3.152	-2.743
			ITGB8	-1.859	-1.632
			JPH2	3.119	3.226
			KALRN	2.555	2.525
			KAZN	2.457	2.495
			KCNH1	2.164	2.242
			KCNJ2	-1.667	-1.836
			KCNJ8	2.391	2.461
			KCNK3	-1.908	-1.862
			KCNS3	1.305	1.169
			KCTD14	2.78	2.901
			KDM5A	-1.223	-1.117
			KIAA1161	1.215	1.159
			KIAA1199	1.732	1.927
			KIAA1211L	2.997	2.579
			KIAA1551	-2.188	-1.931
			KIF26B	2.865	2.313
			KIF5C	2.432	2.157
			KIRREL3	1.963	1.917
			KLHL29	2.196	2.226
			KLHL30	5.304	4.884
			KRT80	1.341	1.449
			KRT81	2.609	3.167
			KRT86	1.496	1.713
			LA16c-380H5.5	1.832	1.849
			LAMA4	-1.608	-1.474
			LBH	1.854	2.053
			LDB3	1.627	1.673
			LDHB	-1.327	-1.283
			LEPREL2	-1.17	-1.262
			LHFPL1	2.695	2.652
			LIMS2	3.681	3.852
			LINC00452	2.032	2.281
			LINC00639	-2.802	-2.88
			LINC00702	1.738	2.007
			LINC00920	-1.663	-1.726
			LINC00968	7.272	7.151
			LMOD1	1.866	1.975
			LOH12CR1	-1.197	-1.196
			LOH12CR2	-1.734	-1.818
			LRP3	2.386	2.002
			LRP6	-1.516	-1.26
			LRRC17	-1.999	-1.708
			LRRC32	6.201	6.501
			LRRC6	-1.86	-1.785
			LTBP1	-1.16	-1.268
			LTBP3	-1.322	-1.161
			LTBR	-1.712	-1.782
			LUM	-1.902	-2.074
			LXN	-2.36	-2.223
			LYRM5	-1.878	-1.87
			LZTS1	2.417	2.384
			MAATS1	-2.433	-2.693
			MAB21L1	-2.028	-1.639
			MAML3	-1.317	-1.063
			MANSC1	-2.309	-2.399
			MAP2K6	-4.819	-4.378
			MARCH3	1.861	1.738
			MAST1	1.928	2.153
			MAST4	-1.405	-1.365
			MATN1-AS1	1.636	1.564
			MCAM	3.179	3.301
			MCC	-1.846	-1.68
			MCM5	1.283	1.159
			METTL7A	-2.068	-2.31
			MFSD1	1.694	1.484
			MGAT4A	2.874	2.692
			MGLL	1.296	1.306
			MGP	-7.419	-4.017
			MIR143HG	3.25	3.358
			MIR145	3.986	3.995
			MMP24	1.525	1.535
			MPP2	1.552	1.606
			MRAS	1.602	1.587
			MRPS35	-1.192	-1.113
			MSMP	-2.326	-1.939
			MT1F	3.201	3.544
			MYBL2	1.264	1.269
			MYH15	-2.55	-2.519
			MYH16	-2	-1.938
			MYH9	1.029	1.108
			MYL9	1.275	1.438
			MYOZ1	1.868	2.22
			MYRF	1.46	1.554
			N4BP3	6.161	5.932
			NAPEPLD	-1.834	-1.698
			NBEA	-1.716	-1.46
			NCF2	3.006	3.002
			NDST3	-1.72	-1.972
			NEDD9	1.618	1.851
			NFASC	6.343	6.52
			NFATC2	-1.802	-1.603
			NGF	1.391	1.36
			NIPAL4	2.566	2.746
			NOG	-2.328	-2.414
			NPAS2	-1.324	-1.355
			NPAS4	2.023	1.679
			NPTX1	-2.271	-2.846
			NR2F1	-1.04	-0.959
			NR4A1	1.277	1.451
			NR4A2	-1.663	-1.423
			NREP	1.582	1.64
			NRG1	1.688	1.778
			NRP1	-0.971	-0.957
			NRXN3	3.53	3.827
			NTF3	3.419	3.123
			NTNG1	-1.479	-1.783
			NTNG2	-1.4	-1.317
			NUAK2	1.398	1.65
			NWD1	-2.395	-2.457
			NXN	1.903	1.621
			NXPH2	3.67	3.248
			NXPH3	2.111	2.06
			OPCML	-2.321	-2.287
			OSR1	-1.918	-1.988
			OXTR	1.942	2.14
			PAGE1	-2.918	-3.531
			PALD1	1.599	1.749
			PAPPA	-1.411	-1.298
			PAPPA2	-2.547	-2.469
			PBX4	3.201	3.327
			PCDH9	-1.561	-1.485
			PDE3A	-2.375	-1.673
			PDE4D	-2.156	-2.103
			PDGFB	2.618	2.883
			PDGFRA	-1.276	-1.375
			PDLIM3	1.659	1.824
			PDLIM7	0.981	0.966
			PDZRN3	2.263	2.232
			PEAR1	1.745	1.507
			PHLDA1	-1.522	-1.556
			PIK3AP1	8.989	8.702
			PITPNM3	1.543	1.355
			PITX1	3.532	3.168
			PKMYT1	1.325	1.243
			PLA2G4A	-2.702	-2.656
			PLAT	-3.985	-3.705
			PLD1	-1.352	-1.133
			PLEKHA5	-1.973	-1.765
			PLLP	-1.52	-1.572
			PLXND1	1.573	1.681
			PMEPA1	-1.496	-1.206
			PODXL	1.489	1.467
			PPARGC1B	2.353	2.076
			PPFIBP1	-1.929	-1.742
			PPM1H	2.249	2.084
			PPP1R13L	1.312	1.43
			PRICKLE1	2.412	2.53
			PRKG1	4.56	4.127
			PROM2	-1.356	-1.378
			PRSS1	-4.67	-3.716
			PRSS33	-4.83	-4.579
			PRUNE2	4.787	4.986
			PSG1	4.481	4.336
			PSG3	4.547	4.641
			PSG4	3.675	3.655
			PSG5	3.495	3.413
			PTGDS	4.25	4.486
			PTGFRN	-1.016	-0.864
			PTGIS	-1.981	-1.418
			PTGS2	-3.066	-2.864
			PTPN22	-1.65	-1.807
			RAB15	1.602	1.461
			RAB17	-1.828	-2.11
			RAB27B	-1.838	-1.966
			RAB32	1.498	1.35
			RAB3IL1	4.277	3.996
			RASD2	3.838	3.677
			RASSF2	1.933	2.345
			RASSF8-AS1	-1.596	-1.774
			RBPMS2	3.077	3.149
			REP15	-2.17	-2.319
			RGS2	-2.046	-2.054
			RGS7	2.455	2.826
			RGS9	2.439	2.566
			RHOB	1.196	1.306
			RIMS3	2.016	1.845
			RN7SL3	4.964	4.664
			RNF128	-1.985	-1.851
			RNLS	-6.7	-3.803
			RP11-1002K11.1	1.569	1.514
			RP11-111G23.1	-2.184	-2.235
			RP11-161I6.2	-3.326	-3.413
			RP11-203I2.1	-1.805	-1.757
			RP11-283G6.3	-1.629	-1.588
			RP11-283I3.6	-1.807	-1.352
			RP11-292B8.1	-1.981	-1.716
			RP11-297M9.2	-1.679	-1.745
			RP11-309I15.1	-2.67	-2.331
			RP11-356J5.12	1.424	1.49
			RP11-366M4.11	3.125	2.612
			RP11-440D17.3	7.835	8.33
			RP11-474O21.5	-2.232	-2.058
			RP11-503N18.1	-2.294	-1.894
			RP11-524D16__A.3	-1.507	-1.434
			RP11-553A10.1	3.28	3.468
			RP11-572C15.6	-1.756	-1.372
			RP11-60A8.1	-2.313	-2.093
			RP11-612B6.2	-1.834	-1.959
			RP11-705C15.2	-1.354	-1.307
			RP11-785H5.1	-1.382	-1.384
			RP11-867G23.10	1.993	1.943
			RP11-89K21.1	-1.434	-1.448
			RP1-90L6.3	3.458	3.486
			RP5-1086K13.1	-1.688	-1.711
			RRAD	4.272	4.367
			RRS1	1.11	1.203
			RTN4R	2.493	2.11
			RUSC2	0.998	1.059
			SAMD14	-1.609	-1.404
			SAMD3	-4.472	-4.092
			SCARF2	1.179	1.372
			SCN5A	1.313	1.296
			SCNN1A	-1.99	-2.258
			SDC3	2.664	2.667
			SDPR	-1.472	-1.458
			SECTM1	1.894	1.744
			SEMA3A	-1.563	-1.34
			SERINC2	1.726	1.555
			SERPINA5	-3.79	-3.965
			SERPINB9	6.586	5.934
			SERPINE2	-1.268	-1.057
			SERPINF1	-2.927	-2.593
			SESN3	-1.748	-1.7
			SETBP1	-1.458	-1.287
			SGK1	2.019	2.161
			SH2D5	2.087	1.798
			SH3RF3	5.419	6.125
			SHANK2	1.583	1.6
			SHC4	-2.296	-2.276
			SHISA2	-1.469	-1.466
			SHROOM2	-1.748	-1.665
			SIGLEC15	1.531	1.386
			SIRPA	1.061	1.034
			SIX3	-1.118	-1.137
			SKAP2	2.479	2.465
			SLAIN1	-3.053	-2.246
			SLC12A5	4.101	3.96
			SLC14A1	-2.181	-2.087
			SLC16A2	1.096	1.066
			SLC20A1	-1.819	-1.883
			SLC20A2	1.514	1.511
			SLC26A4	-2.242	-2.21
			SLC28A3	2.137	2.151
			SLC2A3	-1.593	-1.513
			SLC2A6	2.076	2.3
			SLC38A3	3.871	4.194
			SLC46A3	1.502	1.482
			SLC47A1	-2.644	-2.667
			SLC6A6	-1.064	-1.021
			SLC7A5	1.38	1.853
			SLITRK6	-7.432	-5.321
			SMIM3	-4.032	-6.228
			SMTN	1.139	1.109
			SNED1	-1.958	-1.921
			SNTA1	2.406	2.22
			SOCS1	-1.712	-1.411
			SORBS1	2.949	2.982
			SORL1	-2.448	-2.519
			SOWAHD	5.551	5.326
			SOX5	-3.084	-2.743
			SPNS2	2.019	1.938
			SPOCK3	-2.298	-2.42
			SPP1	-2.915	-3.664
			SPRY1	-2.384	-1.969
			SPRY2	-1.246	-1.278
			SPRY4	-1.549	-1.288
			SSC5D	1.289	1.295
			ST3GAL1	1.055	1.182
			ST3GAL5	-1.362	-1.361
			ST6GAL1	1.784	1.65
			ST6GAL2	-1.397	-1.32
			ST8SIA1	-2.303	-2.62
			ST8SIA4	-1.87	-1.78
			STAP2	1.471	1.676
			STK32B	3.215	3.267
			STMN3	-1.637	-1.522
			STRA6	-3.231	-2.763
			STRAP	-1.113	-1.012
			STX11	2.227	2.24
			SUN3	3.565	3.374
			SVIL	-1.342	-1.148
			SYT1	-2.15	-1.956
			SYT7	2.728	2.519
			TAGLN	1.36	1.661
			TCF7L1	1.913	1.844
			TEAD3	1.078	1.137
			TFPI	-1.654	-1.426
			TFPI2	-2.847	-2.759
			TGFBR2	-1.353	-1.246
			TGM1	2.03	1.722
			THSD7A	-1.777	-1.77
			TM4SF18	-2.365	-2.507
			TM7SF3	-1.246	-1.324
			TMCC3	-1.532	-1.57
			TMEFF2	-2.057	-2.322
			TMEM144	5.008	4.414
			TMEM156	-1.667	-1.749
			TMEM200A	-2.938	-2.785
			TMEM35	-1.269	-1.354
			TMEM40	3.031	3.607
			TMEM56	1.911	2.065
			TNC	1.221	1.206
			TNFAIP2	1.489	1.649
			TNFAIP6	-4.586	-4.708
			TNFRSF10D	-1.319	-1.039
			TNFRSF1A	-1.176	-1.181
			TNFRSF21	-2.871	-2.907
			TNFSF12	1.759	1.428
			TNFSF13	1.894	2.113
			TNFSF15	-4.312	-6.505
			TNNT1	1.525	1.716
			TNS1	1.647	1.859
			TPD52L1	1.177	1.11
			TRAF1	2.154	2.077
			TRIB2	-1.362	-1.294
			TRIM47	2.336	2.326
			TRIM61	3.889	3.824
			TRNP1	1.677	1.909
			TRPC4	1.91	2.246
			TRPV4	-2.954	-3.237
			TSPAN2	4.626	5.062
			TSPAN9	-1.777	-1.785
			TTC9	2.426	2.075
			TUBA4A	1.31	1.156
			TUBB2A	1.342	1.415
			TUBB2B	1.427	1.522
			TUBB4A	2.19	1.903
			TUBB6	1.123	1.123
			TUFT1	1.577	1.648
			TXK	-2.413	-2.684
			U47924.31	-1.609	-1.584
			UAP1L1	1.583	1.329
			UNC80	-3.412	-3.21
			VIT	-2.423	-2.512
			WDR49	-2.782	-2.645
			WNK1	-1.081	-0.918
			WNT10B	1.944	1.861
			WNT5B	1.165	1.146
			WNT9A	3.265	2.749
			WWC1	1.33	1.57
			WWTR1	-1.407	-1.198
			XIRP1	3.25	3.526
			XRCC4	-1.905	-1.8
			XYLT1	1.567	1.811
			YPEL4	-2.457	-2.079
			ZFR2	-8.501	-8.244
			ZG16B	-2.555	-1.946
			ZNF175	-1.328	-1.304
			ZNF415	-2.331	-2.761
			ZNF502	-3.055	-4.134
			ZNF542	-3.829	-2.307
			ZSWIM5	5.428	5.085

## Sheet: Figure 6B,C,D
Figure 6B
WT	C3orf58 -/-	C3orf58 -/- resc.WT	C3orf58 -/- resc.3MUT	SLC39A9 -/-	SLC39A9 -/- resc.WT	SLC39A9 -/- resc.H185R	replicate #
101.362	46.9749	71.1562		29.8606	92.1184	10.3648	repl.1
106.662	46.0357	69.4402		31.233	97.6534	24.336	repl.2
91.9769	42.5891	79.9493		32.449	80.6279	14.595	repl.3
113.248	56.7476	92.1702	127.693				repl.4
86.9054	61.1114	95.7187	106.971				repl.5
99.8468	64.0102	110.749	115.882				repl.6
Figure 6C
WT	C3orf58 -/-	C3orf58 -/- resc.WT	C3orf58 -/- resc.3MUT	SLC39A9 -/-	SLC39A9 -/- resc.WT	SLC39A9 -/- resc.H185R	replicate #
93.1349	84.7792	34.4572		8.45421	73.059	4.79953	repl.1
102.363	79.2167	38.8592		10.6922	75.8215	1.72758	repl.2
104.502	77.5428	45.8149		8.4266	83.7053	5.9359	repl.3
100.083	118.046	24.7531	116.478				repl.4
94.3356	109.574	21.2694	94.6484				repl.5
105.581	139.417	20.8169	88.7125				repl.6
Figure 6D
WT	C3orf58 -/-	C3orf58 -/- resc.WT	C3orf58 -/- resc.3MUT	SLC39A9 -/-	SLC39A9 -/- resc.WT	SLC39A9 -/- resc.H185R	replicate #
102.625	28.4664	50.7324	28.0817	0.92676	65.5205	0.825573	repl.1
94.9482	57.2715	28.4692	30.075	11.578	66.5954	-3.16416	repl.2
102.427	54.3389	26.8499	55.7627	-2.90712	51.0218	-3.56127	repl.3

## Sheet: Figure 7A-G
Figure 7A
Values are in ng/mg protein.	WT			C3orf58-/-			C3orf58-/- resc.WT			C3orf58-/- resc.3MUT			SLC39A9-/-			SLC39A9-/- resc.WT
△UA-GlcNAc	217.6	259.1	174.1	306.9	406.7	370.6	163.7	202.7	157.4	270	128.7	187.5	197.4	109	188.5	272.5	271.6	325.2
△UA2S-GlcNAc	9.3	10.3	11.7	15.9	20.4	26.8	2.3	2.7	2.1	5	2.8	4.7	4.1	2.7	4.4	12.5	13.6	16.7
△UA-GlcNAc6S	7.4	7.8	9.1	13.5	16.3	22.2	9.5	10.1	9.8	13	9.7	12.6	12.9	8.9	14.7	9.7	12.2	15.7
△UA2S-GlcNAc6S	0.2	0.2	0.3	0.6	0.6	0.9	0.3	0.3	0.3	0.5	0.2	0.5	0.3	0.4	0.4	0.4	1	0.9
△UA-GlcNS	122.4	127.5	152.1	168.9	221	252.5	64.6	70.5	69.4	107.2	70.6	95.5	79.2	53.1	80.2	148.5	116.1	226.1
△UA2S-GlcNS	60.8	66.8	81.7	74.7	91.7	123.4	23	23.9	22.8	33.8	31.1	36.5	16.3	12.4	19.4	55.8	66.1	87.8
△UA-GlcNS6S	9.5	10.1	13.4	16	20.9	30.4	12.4	12	9.9	16.3	11.4	17.9	8.7	7.1	10.3	11.5	16.6	18
△UA2S-GlcNS6S	17.2	18.8	25.9	28.6	30	44.1	20.4	21.7	27.4	28.7	21.8	27	17	10.1	15.6	27.1	39.8	37.6
△UA-GlcNAc6S-GlcA-GlcNS3S6S	1	1.2	1.6	1.5	2.3	5.1	1.1	1.6	1.7	2.4	1.1	2.1	2	1.1	2.9	2.3	2.6	2.7
△UA-GlcNS6S-GlcA-GlcNS3S6S	3.1	0.2	4.6	7.8	5.5	11.5	3.7	5.2	7.4	3.3	3.2	5.2	4.9	4.6	9.2	1	9.4	10.1
△UA-GlcNS6S-IdoA2S-GlcNS3S6S	0	0	0	0	0	0	0	0	0	0	0	0	0	0	0	0	0	0
△UA-GlcNS-IdoA2S-GlcNS3S	19.9	22.6	43.2	43	31.1	69.8	11.8	12.1	12.5	10.5	27.7	18.8	32.4	31.4	31.6	17.1	47.5	56.1
△UA2S-GlcNS-IdoA2S-GlcNS3S	1.4	1.3	1.9	1.3	1.5	3.3	1	1.1	1	1	1	1	0.8	0.5	1	1	1.9	2.1
Figure 7B
	C3orf58-/-	C3orf58-/- resc.WT	C3orf58-/- resc.3MUT	SLC39A9-/-	SLC39A9-/- resc.WT
△UA-GlcNAc	0.736345	-0.313198	-0.150821	-0.395077	0.41764
△UA2S-GlcNAc	1.01148	-2.14027	-1.32423	-1.48266	0.451448
△UA-GlcNAc6S	1.09756	0.27486	0.538712	0.58694	0.629776
△UA2S-GlcNAc6S	1.58496	0.36257	0.777608	0.652077	1.71621
△UA-GlcNS	0.676276	-0.975095	-0.55671	-0.919733	0.287646
△UA2S-GlcNS	0.469485	-1.58634	-1.04551	-2.12146	0.00275455
△UA-GlcNS6S	1.02814	0.0557426	0.466568	-0.338416	0.482301
△UA2S-GlcNS6S	0.730425	0.167074	0.324257	-0.535703	0.755492
△UA-GlcNAc6S-GlcA-GlcNS3S6S	1.22781	0.211504	0.559427	0.658963	1
△UA-GlcNS6S-GlcA-GlcNS3S6S	1.65042	1.04495	0.566584	1.24311	1.3757
△UA-GlcNS6S-IdoA2S-GlcNS3S6S	not detected	not detected	not detected	not detected	not detected
△UA-GlcNS-IdoA2S-GlcNS3S	0.747699	-1.23536	-0.588333	0.154694	0.494059
△UA2S-GlcNS-IdoA2S-GlcNS3S	0.407175	-0.569366	-0.616671	-1	0.120294
Figure 7C
Values are in % of total HS.	WT			C3orf58-/-			C3orf58-/- resc.WT			C3orf58-/- resc.3MUT			SLC39A9-/-			SLC39A9-/- resc.WT
△UA-GlcNAc	52.17	56.95	39.59	51.56	53.63	44.43	58.36	62.18	56.12	60.35	49.22	52.62	59.84	53.25	57.83	54.06	53.06	47.13
△UA2S-GlcNAc	1.84	1.88	2.19	2.2	2.23	2.65	0.69	0.68	0.63	0.92	0.9	1.09	1.02	1.11	1.12	2.05	2.2	2
△UA-GlcNAc6S	1.46	1.41	1.71	1.88	1.78	2.19	2.8	2.57	2.89	2.41	3.06	2.91	3.24	3.59	3.73	1.59	1.97	1.88
△UA2S-GlcNAc6S	0.04	0.04	0.05	0.08	0.05	0.08	0.07	0.06	0.07	0.08	0.06	0.1	0.06	0.12	0.09	0.06	0.14	0.09
△UA-GlcNS	26.68	25.49	31.45	25.8	26.49	27.52	20.93	19.66	22.48	21.8	24.55	24.36	21.83	23.59	22.37	26.78	20.63	29.79
△UA2S-GlcNS	11.11	11.2	14.16	9.58	9.23	11.29	6.26	5.58	6.21	5.77	9.08	7.81	3.77	4.64	4.55	8.45	9.86	9.7
△UA-GlcNS6S	1.74	1.7	2.33	2.05	2.1	2.78	3.37	2.81	2.68	2.78	3.32	3.83	2.02	2.65	2.42	1.74	2.48	1.99
△UA2S-GlcNS6S	2.71	2.72	3.87	3.16	2.6	3.47	4.77	4.37	6.43	4.22	5.46	4.97	3.39	3.25	3.14	3.53	5.11	3.58
△UA-GlcNAc6S-GlcA-GlcNS3S6S	0.09	0.09	0.14	0.09	0.11	0.22	0.15	0.18	0.22	0.19	0.15	0.22	0.22	0.19	0.32	0.16	0.19	0.14
△UA-GlcNS6S-GlcA-GlcNS3S6S	0.27	0.01	0.37	0.46	0.26	0.49	0.47	0.57	0.93	0.26	0.43	0.52	0.53	0.79	1	0.07	0.65	0.52
△UA-GlcNS6S-IdoA2S-GlcNS3S6S	0	0	0	0	0	0	0	0	0	0	0	0	0	0	0	0	0	0
△UA-GlcNS-IdoA2S-GlcNS3S	1.82	1.89	3.75	2.75	1.56	3.19	1.6	1.41	1.69	0.9	4.04	2.01	3.74	5.85	3.7	1.29	3.54	3.1
△UA2S-GlcNS-IdoA2S-GlcNS3S	0.12	0.1	0.15	0.08	0.07	0.14	0.13	0.12	0.13	0.08	0.14	0.1	0.09	0.08	0.11	0.07	0.13	0.11
Figure 7D
	C3orf58-/-	C3orf58-/- resc.WT	C3orf58-/- resc.3MUT	SLC39A9-/-	SLC39A9-/- resc.WT
△UA-GlcNAc	0.00880137	0.248474	0.125183	0.20082	0.0527688
△UA2S-GlcNAc	0.260591	-1.56316	-1.02214	-0.862718	0.0806981
△UA-GlcNAc6S	0.353089	0.850794	0.871603	1.20519	0.248259
△UA2S-GlcNAc6S	0.691878	0.621488	0.884523	1.05445	1.15754
△UA-GlcNS	-0.0672785	-0.406894	-0.241934	-0.302776	-0.115247
△UA2S-GlcNS	-0.276947	-1.01471	-0.686562	-1.49264	-0.380768
△UA-GlcNS6S	0.264284	0.618735	0.783222	0.297214	0.106022
△UA2S-GlcNS6S	-0.0109001	0.743466	0.655598	0.0726037	0.393942
△UA-GlcNAc6S-GlcA-GlcNS3S6S	0.392317	0.78136	0.807355	1.18982	0.61471
△UA-GlcNS6S-GlcA-GlcNS3S6S	0.896495	1.59968	0.896495	1.83561	0.931828
△UA-GlcNS6S-IdoA2S-GlcNS3S6S
△UA-GlcNS-IdoA2S-GlcNS3S	0.00771496	-0.666515	-0.102163	0.833094	0.0881452
△UA2S-GlcNS-IdoA2S-GlcNS3S	-0.351472	0.0384741	-0.209453	-0.402098	-0.255257
Figure 7E
Values are in ng/mg protein.	WT	C3orf58 -/-	C3orf58 -/- resc.WT	C3orf58 -/- resc.3MUT	SLC39A9 -/-	SLC39A9 -/- resc.WT
Total HS (repl.1)	469.8	678.7	313.9	491.8	376	559.4
Total HS (repl.2)	525.9	847.9	364	309.4	241.4	598.4
Total HS (repl.3)	519.6	960.6	321.8	409.2	378.5	798.8
Figure 7F
Values are in ng/mg protein.	WT	C3orf58-/-	C3orf58-/- resc.WT	C3orf58-/- resc.3MUT	SLC39A9-/-	SLC39A9-/- resc.WT
△UA-GlcNAc (repl.1)	217.6	306.9	163.7	270	197.4	272.5
△UA-GlcNAc (repl.2)	259.1	406.7	202.7	128.7	109	271.6
△UA-GlcNAc (repl.3)	174.1	370.6	157.4	187.5	188.5	325.2
Figure 7G
Values are in ng/mg protein.	WT	C3orf58-/-	C3orf58-/- resc.WT	C3orf58-/- resc.3MUT	SLC39A9-/-	SLC39A9-/- resc.WT
△UA-GlcNS (repl.1)	122.4	168.9	64.6	107.2	79.2	148.5
△UA-GlcNS (repl.2)	127.5	221	70.5	70.6	53.1	116.1
△UA-GlcNS (repl.3)	152.1	252.5	69.4	95.5	80.2	226.1
Figure 7H
Values are in ng/mg protein.	WT	C3orf58-/-	C3orf58-/- resc.WT	C3orf58-/- resc.3MUT	SLC39A9-/-	SLC39A9-/- resc.WT
△UA2S-GlcNS (repl.1)	60.8	74.7	23	33.8	16.3	55.8
△UA2S-GlcNS (repl.2)	66.8	91.7	23.9	31.1	12.4	66.1
△UA2S-GlcNS (repl.3)	81.7	123.4	22.8	36.5	19.4	87.8

## Sheet: Figure 8A,C-E
Figure 8A
WT			C3orf58 -/-			SLC39A9 -/-
0.868758	1.07979	1.02123	1.26298	1.54162	1.31549	1.50508	1.63371	1.24042
Figure 8C
	WT				C3orf58 -/-				SLC39A9 -/-
-dox	1	1	1	1	1.00776	0.395951	1.10769	0.622284	0.806575	0.362765	0.680155	0.443162
+dox	4.56218	0.700559	1.66854	1.11163	2.38291	0.710653	1.83092	1.2917	7.32949	0.899224	1.34768	1.5526
Figure 8D
	C3orf58 -/-				WT				SLC39A9 -/-
-dox	0.844218	0.681672	0.949561	0.58869	0.24662	0.388975	0.485159	0.235041	0.346086	0.188254	0.333153	0.165031
+dox	0.552161	0.722345	0.779781	0.460505	0.372715	0.435154	0.673633	0.225309	0.638796	0.819246	0.939359	0.513915
Figure 8E
	WT				C3orf58 -/-				SLC39A9 -/-
-dox	1	1	1	1	0.0737115	0.183996	0.278786	0.188996	0.0319963	0.0502689	0.0152866	0.04548
+dox	1.26919	0.782637	0.901784	0.785304	0.00191083	0.00455081	0.0154029	0.00825826	0.0612808	0.0126858	0.00271813	0.0230643

## Sheet: Figure 9C,E
Figure 9C
WT	C3orf58 -/-	SLC39A9 -/-
99.1891	40.2208	101.887
71.0005	36.4088	22.7191
138.814	21.3246	41.4774
35.2931	9.00926	36.0793
106.906	67.9443	164.49
148.797	29.5835	69.7208
Figure 9E
WT	C3orf58 -/-	SLC39A9 -/-
14.1038	6.24314	29.2814
30.0335	10.0862	26.7865
28.1555	11.139	41.8306
50.1614	21.768	46.8188

## Sheet: Suppl Figure 1B
Supplementary Fig 1B
Bin Range (nm)	Count		individual PFF length measurements used to create bins
[0, 15)	7		72.64
[15, 25)	17		69.41
[25, 35)	27		59.55
[35, 45)	11		19.73
[45, 55)	10		28.97
[55, 65)	15		100.17
[65, 75)	16		82.35
[75, 85)	7		52.12
[85, 95)	3		69.73
[95, 105)	5		87.74
[105, 115)	3		34.43
[115, 125)	1		26.47
[125, 135)	3		91.6
[135, 145)	1		49.91
[145, 155)	0		60.63
[155, 165)	2		44.8
[165, 175)	0		76.36
[175, 185)	0		113.15
[185, 195)	0		56.5
[195, 205)	1		35.42
			27.12
			29.41
			66.09
			28.97
			39.46
			68.91
			105.43
			70.65
			68.91
			103.32
			70.83
			63.15
			47.43
			48.69
			58.01
			80.28
			13.15
			8.82
			22.4
			17.15
			10.6
			67.71
			160.56
			29.12
			141.21
			20.8
			22.97
			8.82
			59.19
			29.41
			56.19
			27.12
			11.76
			17.65
			24.96
			38.24
			60.56
			30.71
			13.15
			17.15
			29.12
			55.26
			63.35
			42.42
			21.21
			25.3
			27.12
			30.28
			130.61
			99.52
			55.49
			55.8
			77.87
			75.39
			26.31
			6.58
			22.97
			27.12
			18.6
			50.34
			44.8
			27.9
			68.41
			42.42
			19.73
			199.18
			118.56
			43.72
			104.44
			70.83
			68.85
			70.65
			26.63
			65.77
			74.41
			49.91
			75.33
			131.83
			50.34
			61.41
			84.84
			93.84
			71.56
			38.69
			63.15
			32.49
			44.8
			164.42
			31.27
			25.3
			21.21
			31.81
			27.9
			52.61
			21.41
			21.21
			127.83
			21.41
			25.3
			29.56
			50.34
			60.63
			97.9
			105.92
			52.37
			19.73
			32.88
			43.43
			29.12

[truncated: 16 more sheets: Suppl Fig 2C, Suppl Fig 3A, Suppl Figure 3C, Suppl Figure 6A-C, Suppl Figure 8, Suppl Figure 9A,B, Suppl Figure 10A-E, Suppl Figure 11B-D, Suppl Figure 12B-F, Suppl Figure 13, Suppl Figure 14, Suppl Figure 15, Suppl Figure 16B-F, Suppl Figure 17F, Suppl Figure 18B, Suppl Figure 19B-G]
